# Supplementary material for: An integrated multi-omics analysis of topoisomerase family in pan-cancer: Friend or foe?
Source: PLoS One. 2022 Oct 26;17(10):e0274546. doi: 10.1371/journal.pone.0274546 (PMC9604985; doi:10.1371/journal.pone.0274546)
Supplement: S1 File — (ZIP) [file pone.0274546.s006.zip]

Archive with 26 entries (25 files):
- data and code/
- data and code/1.GTEx.xlsx
- data and code/10.SnvAndSurvivalTable.xlsx
- data and code/11.CnvSummaryTable.xlsx
- data and code/12.CnvAndExpressionTable.xlsx
- data and code/13.CnvAndSurvivalTable.xlsx
- data and code/14.ExpressionAndRPPATable.xlsx
- data and code/15.immuneType.xlsx
- data and code/16.CtrpDrugIC50AndExpTable.xlsx
- data and code/17.GSVATable.xlsx
- data and code/18.DifferentialGSVATable.xlsx
- data and code/19.GsvaStageTable.xlsx
- data and code/2.DifferentialExpressionTable.xlsx
- data and code/20.GsvaSubtypeTable.xlsx
- data and code/21.GsvaImmuTable.xlsx
- data and code/22.GsvaRPPATable.xlsx
- data and code/23.GsvaSurvivalTable.xlsx
- data and code/3.ExpressionAndSubtypeTable.xlsx
- data and code/4.ExpressionAndStageTable.xlsx
- data and code/5.ExpressionAndSurvivalTable.xlsx
- data and code/6.DifferentialMethylationTable.xlsx
- data and code/7.ExpressionAndMethylationTable.xlsx
- data and code/8.MethylationAndSurvivalTable.xlsx
- data and code/9.SnvSummaryTable.xlsx
- data and code/GOMF_DNA_TOPOISOMERASE_ACTIVITY.txt
- data and code/code.txt
