# Supplementary material for: An integrated multi-omics analysis of topoisomerase family in pan-cancer: Friend or foe?
Source: PLoS One. 2022 Oct 26;17(10):e0274546. doi: 10.1371/journal.pone.0274546 (PMC9604985; doi:10.1371/journal.pone.0274546)
Supplement: S1 File — (ZIP) [file pone.0274546.s006.zip › data and code/1.GTEx.xlsx]

## Sheet: Sheet1
sampleCode	primarySite	TOP1	TOP2A	TOP2B	TOP3A	TOP3B	TOP1MT
GTEX-12WSC-0011-R7b-SM-5LU9L	Brain	15.3206	0.491002	58.2627	7.81096	8.24089	8.36114
GTEX-14A6H-1026-SM-5SIAZ	Adipose Tissue	23.8216	3.44093	49.7216	16.2211	25.9813	24.3003
GTEX-13OW8-2326-SM-5L3I9	Esophagus	19.3304	15.2211	42.6508	10.1809	16.4806	16.631
GTEX-13111-0626-SM-5LZVR	Adipose Tissue	26.2219	0.451	30.1817	13.1209	5.16118	5.26086
GTEX-ZF2S-1126-SM-4WKHH	Esophagus	19.9512	1.04102	57.5802	8.82074	10.0012	8.44092
GTEX-11P82-1926-SM-5Q5AU	Nerve	16.8304	0.480997	50.7523	14.7905	15.2412	9.52091
GTEX-13QIC-0011-R1a-SM-5O9CJ	Brain	12.1014	0.231006	55.1619	10.6111	10.8011	7.30103
GTEX-UJMC-1826-SM-3GADT	Muscle	14.441	0.160996	44.1304	7.36099	6.00099	2.24093
GTEX-ZYY3-0226-SM-5E45M	Adipose Tissue	22.4105	0.451	45.0108	17.0606	16.1807	12.9206
GTEX-131XG-0126-SM-5K7UJ	Adipose Tissue	26.3312	0.160996	38.892	11.0112	8.31087	9.03109
GTEX-YJ8A-0826-SM-5Q5A7	Blood Vessel	27.9408	0.950989	56.642	17.8816	10.2113	8.99111
GTEX-117XS-3126-SM-5GIDP	Brain	31.3219	0.0410009	130.445	21.9812	28.87	2.47101
GTEX-WQUQ-0126-SM-4OOSS	Adrenal Gland	27.6518	1.19102	28.6011	8.79083	18.3906	16.8912
GTEX-WY7C-0006-SM-3NB3L	Blood	5.25103	0.271007	10.1008	7.82125	5.91099	1.42099
GTEX-1122O-1926-SM-5EGIQ	Stomach	10.8709	0.451	24.2817	5.29085	6.65113	7.08123
GTEX-U3ZM-1126-SM-4DXUB	Colon	13.7714	2.57095	38.5404	8.07073	16.6506	14.7813
GTEX-1117F-3026-SM-5GZYU	Salivary Gland	24.361	2.73094	61.189	11.291	20.4213	24.9904
GTEX-ZTTD-1426-SM-4YCEX	Esophagus	27.9718	0.770999	79.2424	16.1908	21.6006	22.6604
GTEX-XUYS-0226-SM-47JX1	Adipose Tissue	15.4507	0.160996	55.4802	9.43093	11.3711	16.661
GTEX-13OW5-1126-SM-5J1NR	Heart	3.05104	0.0309997	5.64119	2.161	2.48096	1.83096
GTEX-NL3H-0011-R10A-SM-2I3E9	Brain	29.1313	0.0509985	59.3716	13.4106	12.1106	6.46119
GTEX-RTLS-0826-SM-2TF5Q	Heart	4.7509	0.600985	13.9907	4.3211	6.48093	2.06094
GTEX-13FXS-0011-R1a-SM-5K7U6	Brain	10.0012	0.110998	49.5495	7.39116	5.27109	6.56093
GTEX-11P81-2526-SM-5GU6H	Muscle	7.66083	0.061002	23.6014	3.6609	4.331	2.47101
GTEX-13PDP-0726-SM-5L3HP	Skin	46.1321	4.31093	51.0522	15.1705	25.8304	24.6002
GTEX-14BIM-0426-SM-5SI9N	Nerve	26.7006	0.431012	60.9519	21.4514	52.4802	18.0709
GTEX-RNOR-0826-SM-2TF5C	Heart	6.08096	0.0109996	30.2319	3.47112	6.63088	2.57095
GTEX-YECK-1726-SM-5IFI3	Esophagus	11.0809	0.190994	48.2615	12.3711	18.5211	10.9109
GTEX-117YX-2626-SM-5EQ53	Blood Vessel	19.0313	0.34099	60.1628	13.9907	13.0312	11.0709
GTEX-YEC4-2126-SM-5IFJH	Skin	26.0317	4.03089	49.4226	15.0407	24.2011	21.1107
GTEX-13FH7-0226-SM-5IFGG	Adrenal Gland	27.1918	0.300993	33.7403	8.36114	4.14106	10.7012
GTEX-PWOO-1226-SM-48TCO	Stomach	23.901	12.6109	37.7002	11.9712	17.6415	13.7409
GTEX-139T4-0426-SM-5J1OQ	Nerve	26.3714	1.10099	73.0798	14.5808	19.3304	13.7914
GTEX-UTHO-1026-SM-3GAF7	Breast	28.1605	0.181005	40.4397	7.49122	14.3811	15.0814
GTEX-ZV68-0008-SM-4YCCV	Skin	35.8301	32.9316	62.6308	8.71077	9.08131	12.1409
GTEX-Y5LM-0726-SM-4VBRP	Lung	40.1798	2.33092	58.2223	13.7513	14.091	11.4011
GTEX-XAJ8-0726-SM-47JY5	Colon	20.7509	1.78102	59.8426	13.9607	18.681	19.2916
GTEX-11NSD-1626-SM-5986U	Colon	27.2805	3.39097	55.9125	10.4708	20.8807	17.5306
GTEX-11OF3-1326-SM-5N9FJ	Kidney	6.60107	0.390989	14.5808	3.14095	3.71098	4.37111
GTEX-11ZUS-0926-SM-5FQSY	Esophagus	12.9107	0.260996	43.7921	8.63083	13.6214	8.45087
GTEX-ZC5H-2726-SM-5KLZW	Salivary Gland	21.3713	3.57093	31.7812	8.73072	22.3205	11.1309
GTEX-Q2AG-0011-R2A-SM-2HMIT	Brain	16.4715	0.110998	59.1292	10.9807	8.28097	5.70094
GTEX-11LCK-1126-SM-5A5KC	Adipose Tissue	19.4811	1.241	48.6713	17.2008	14.6213	15.2507
GTEX-YJ89-0011-R11a-SM-4SOKA	Brain	31.4415	0.0209995	147.544	25.6005	27.3506	2.07096
GTEX-13W3W-2426-SM-5LU5B	Skin	22.2912	5.63103	64.1021	17.3914	31.5114	25.3111
GTEX-TML8-1926-SM-32QOS	Skin	19.9913	2.67104	50.4821	14.941	14.8213	21.4217
GTEX-ZDXO-0011-R2b-SM-4WKFG	Brain	4.44105	0.130996	17.3805	2.04103	1.23097	2.93101
GTEX-13NYC-0826-SM-5N9FP	Blood Vessel	26.1113	0.201005	45.6898	14.8305	24.8005	18.7407
GTEX-R55F-1326-SM-2TF5F	Brain	16.1706	1.18099	60.6023	9.49126	8.19077	4.12102
GTEX-R55D-1226-SM-48FE9	Esophagus	23.2716	0.300993	74.2696	11.5506	17.2413	10.1809
GTEX-ZF29-1626-SM-4WKFJ	Small Intestine	25.7108	5.03084	53.851	12.1308	20.7307	12.471
GTEX-ZTPG-1626-SM-5DUX2	Esophagus	27.1316	13.7809	30.5818	10.0812	13.3207	15.9612
GTEX-WFG8-1726-SM-5CHTE	Colon	0.000999989	0.000999989	0.000999989	0.000999989	0.000999989	0.000999989
GTEX-ZA64-0926-SM-5HL7H	Adipose Tissue	43.7224	0.190994	26.3403	12.0111	5.56083	7.70076
GTEX-ZYWO-1326-SM-5SI8X	Pancreas	9.10084	0.330999	16.1605	4.42108	7.38092	9.65114
GTEX-11ZTT-2426-SM-5EQLS	Skin	28.0106	3.081	59.909	18.3715	22.1004	19.0907
GTEX-OOBK-0226-SM-2YUMF	Adipose Tissue	32.521	1.07103	39.9217	19.9512	14.9213	26.1801
GTEX-WRHK-0226-SM-4MVOH	Pancreas	5.32101	0.0410009	13.8106	3.31108	4.16091	6.18083
GTEX-WWTW-0626-SM-4MVNS	Muscle	11.541	0.491002	26.771	4.9909	6.14111	6.79089
GTEX-11DXY-1126-SM-5987W	Blood Vessel	14.421	1.87099	43.6406	9.50114	13.5414	17.401
GTEX-S32W-1526-SM-4AD6Z	Cervix Uteri	36.6312	0.330999	64.5122	15.7306	17.2413	25.0302
GTEX-11TT1-1826-SM-5EQLV	Skin	16.8304	5.4009	44.6906	10.6206	13.5414	11.3114
GTEX-ZYVF-0926-SM-5E44J	Skin	22.7107	6.34095	47.5311	13.4208	17.9113	24.6412
GTEX-ZPCL-1126-SM-4WWFE	Skin	14.811	3.79106	41.3009	8.73072	21.4514	28.0611
GTEX-OOBK-2626-SM-2HMKY	Thyroid	42.6508	0.32099	62.9223	13.1811	18.7212	23.3605
GTEX-1269C-0926-SM-5FQSR	Lung	81.0309	0.770999	46.6822	7.53078	11.3711	10.9609
GTEX-13OVJ-0726-SM-5KM1W	Lung	46.6207	3.64091	48.0712	20.9314	16.7014	14.6406
GTEX-YB5K-2026-SM-4VDT3	Skin	18.7004	2.89106	51.7325	10.3109	9.78112	13.0611
GTEX-13O3Q-2426-SM-5IJBR	Skin	21.1517	8.58073	68.6696	14.7108	20.1011	18.0709
GTEX-11NSD-0426-SM-5N9CR	Spleen	28.6905	4.8909	62.5397	16.9111	33.2712	14.461
GTEX-131XH-0126-SM-5LZUY	Skin	16.0812	3.4909	46.1225	15.5614	15.6014	20.1611
GTEX-ZG7Y-1426-SM-4WWBM	Heart	15.711	0.0710018	32.7313	6.3612	9.28113	5.06092
GTEX-ZDXO-2426-SM-5S2NJ	Adipose Tissue	20.1806	2.58095	54.5006	15.9712	10.9914	11.3711
GTEX-139TS-1426-SM-5IFJD	Liver	8.54097	0.271007	15.7907	5.86081	8.57122	11.0709
GTEX-S32W-2026-SM-4AD6E	Breast	19.4514	0.521016	40.3697	9.61109	15.771	14.3711
GTEX-S95S-0002-SM-3NM8K	Blood	75.2907	80.1094	58.0128	23.0309	18.0109	11.1209
GTEX-11TT1-2226-SM-5GU6B	Testis	41.9704	87.2813	52.2623	27.9408	14.9109	37.5802
GTEX-OHPK-0006-SM-2HMKH	Blood	7.3712	0.0810019	10.0512	12.1106	5.36099	2.60106
GTEX-13NYB-0011-R1b-SM-5KM4F	Brain	7.11123	0.000999989	32.8814	5.67099	2.87109	4.91094
GTEX-RWS6-0426-SM-47JXH	Blood Vessel	12.2508	0.521016	37.9519	11.2013	10.8611	8.75071
GTEX-145MH-2326-SM-5O9AW	Testis	18.8606	94.589	48.4794	32.8017	14.771	49.4912
GTEX-ZDYS-1726-SM-5HL4Y	Muscle	7.61107	0.130996	32.6611	6.88091	4.21111	3.60101
GTEX-RNOR-0011-R7A-SM-2TF4V	Brain	17.0205	0.000999989	58.392	5.92083	7.48084	6.77115
GTEX-12ZZX-0011-R5a-SM-5HL89	Brain	8.74101	0.0109996	33.8504	3.72102	3.75106	3.21095
GTEX-WFON-1026-SM-4LVMD	Esophagus	21.1517	0.240999	68.5507	8.86119	11.7208	8.07073
GTEX-11NSD-1026-SM-5N9BE	Testis	21.8506	78.1135	41.3324	24.8212	23.5916	44.3696
GTEX-11LCK-0526-SM-5A5M9	Thyroid	40.9701	0.32099	63.0795	14.0812	21.3713	19.5108
GTEX-PWN1-1626-SM-2S1OL	Muscle	10.1408	0.0109996	34.8721	8.74101	4.27108	4.00111
GTEX-145LU-0011-R3a-SM-5P9K2	Brain	8.52087	0.0209995	32.7608	7.211	3.90088	5.04097
GTEX-131XH-0011-R6a-SM-5KM2G	Brain	20.451	0.171004	66.9123	11.4613	8.38087	8.85075
GTEX-132NY-2026-SM-5L3FM	Esophagus	11.291	0.790973	50.8121	8.83114	13.981	10.8108
GTEX-XGQ4-0526-SM-4AT6C	Heart	8.96125	0.201005	31.1617	3.64091	5.59098	2.49096
GTEX-11EM3-2426-SM-59861	Skin	23.1317	5.37103	44.21	11.291	10.481	16.2808
GTEX-YEC3-0826-SM-4WWFP	Thyroid	22.6117	2.29104	36.3303	8.84094	13.4908	18.5314
GTEX-11DXZ-0226-SM-5EGGZ	Adrenal Gland	24.6207	0.610981	35.0004	7.93098	12.7409	19.4811
GTEX-14BMV-0126-SM-5S2PO	Skin	23.4709	9.38073	78.5914	15.6014	27.6116	23.3314
GTEX-11ONC-2726-SM-5N9DZ	Blood Vessel	15.2909	1.12101	53.7019	10.351	18.3804	12.4407
GTEX-11EMC-2626-SM-59864	Muscle	9.7913	0.0209995	34.1899	4.79091	8.92097	1.45095
GTEX-XUZC-1626-SM-4BRVP	Breast	26.3513	0.100998	47.541	14.9006	29.9213	19.2115
GTEX-T5JW-1326-SM-4DM5G	Esophagus	49.4706	11.3412	41.3324	8.4908	8.13082	16.5608
GTEX-ZAB5-1926-SM-5HL7O	Nerve	36.8911	0.460988	44.88	14.7813	21.1605	22.001
GTEX-131YS-2826-SM-5EQ47	Skin	38.2318	5.74099	68.5317	15.4411	17.6611	22.7107
GTEX-13O61-0926-SM-5IFFE	Esophagus	29.9503	4.05106	48.9725	10.6413	23.8117	14.5012
GTEX-ZVP2-0005-SM-51MRK	Blood	14.721	0.480997	19.5514	10.6206	6.65113	6.62077
GTEX-ZV7C-0003-SM-4YCF6	Blood	43.4414	55.8506	55.3918	20.1513	16.1012	30.6306
GTEX-XMD1-0826-SM-4AT52	Breast	25.2708	0.590988	57.1428	14.1713	36.8911	18.5906
GTEX-13PVQ-0126-SM-5SIB4	Skin	9.03109	3.16104	21.6606	6.81116	8.00111	11.1209
GTEX-O5YU-0008-SM-4E3I7	Skin	85.8234	113.93	56.54	21.7012	14.5707	12.6714
GTEX-13O21-3026-SM-5J2NI	Lung	27.3904	0.821026	46.3726	11.3814	17.5804	14.6609
GTEX-13OW7-0011-R3a-SM-5O9DA	Brain	7.08123	0.130996	31.3219	4.79091	2.71095	3.611
GTEX-13SLW-0011-R8b-SM-5SI64	Brain	17.011	0.0109996	60.9224	10.9609	5.23105	9.64112
GTEX-S4UY-1426-SM-4AD6Y	Cervix Uteri	26.7803	0.271007	91.5888	16.0211	20.051	23.2603
GTEX-1122O-2126-SM-5EGIR	Skin	24.6702	13.7114	62.2931	9.71087	10.5312	20.2311
GTEX-QEG5-1826-SM-4R1JP	Adrenal Gland	27.8518	0.0710018	48.1212	13.4106	22.151	17.2115
GTEX-WFJO-0926-SM-4LVM2	Small Intestine	30.1503	9.02108	61.3801	18.4111	44.5916	15.3015
GTEX-WRHK-1126-SM-4MVOJ	Colon	20.1806	4.18086	48.8403	12.3514	11.4907	14.971
GTEX-YB5E-0426-SM-5IFHR	Spleen	38.3805	12.5908	58.5704	16.4111	31.0711	20.5405
GTEX-N7MS-0007-SM-2D7W1	Blood	6.38108	0.621015	7.65074	5.84094	4.56116	3.05104
GTEX-QXCU-0326-SM-2TC63	Thyroid	35.0903	0.751008	79.3193	22.6306	20.5305	27.3203
GTEX-OHPK-0008-SM-4E3JL	Skin	41.3209	67.4619	45.2705	18.1412	14.1811	16.5608
GTEX-14BIN-0011-R10a-SM-5S2UA	Brain	14.8213	0.190994	59.8924	10.5013	4.56116	4.87094
GTEX-ZDYS-0002-SM-4WKGR	Blood	20.051	1.39098	26.961	13.1912	5.47098	6.21089
GTEX-OXRK-0126-SM-3NB1E	Adrenal Gland	40.0797	6.83102	45.092	11.0112	17.561	16.2009
GTEX-11ZUS-0006-SM-5O9AJ	Blood	22.0209	1.63105	35.9719	11.5107	29.3604	7.45082
GTEX-UJHI-0726-SM-3DB92	Lung	26.1801	1.09104	46.932	14.1507	20.3013	17.6611
GTEX-13S7M-1726-SM-5RQK3	Uterus	22.9815	0.0909993	80.7226	22.0209	55.1504	26.3714
K-562-SM-4OOR8	Bone Marrow	77.6223	128.124	82.5617	16.3906	70.4096	42.9623
GTEX-QEL4-1026-SM-4R1JK	Blood Vessel	22.211	0.751008	50.4401	12.0011	15.8609	14.8305
GTEX-WEY5-2126-SM-3GILK	Blood Vessel	22.3515	0.130996	89.3626	12.8313	8.07073	7.58106
GTEX-TSE9-0626-SM-3DB8B	Thyroid	33.5816	0.781003	89.953	16.0511	27.0508	34.33
GTEX-YJ8O-1026-SM-5CVM5	Ovary	23.5409	2.99094	85.7283	12.9807	28.1117	44.6504
GTEX-139YR-2226-SM-5IFFW	Small Intestine	35.3613	10.7607	42.2301	11.0609	22.4415	11.6012
GTEX-13CZV-0011-R5a-SM-5K7XA	Brain	11.2208	0.0109996	43.0309	7.72107	4.83093	3.611
GTEX-UJHI-1026-SM-4IHJP	Stomach	22.7911	2.22099	50.6925	10.9914	10.9412	12.4106
GTEX-ZAB4-1826-SM-5HL8O	Nerve	21.9706	1.10099	94.9898	14.0306	23.6915	6.201
GTEX-1399S-0926-SM-5PNVQ	Blood Vessel	14.431	2.73094	34.9398	6.96103	7.3712	10.1612
GTEX-Y9LG-0926-SM-4VDS6	Esophagus	11.7909	0.451	52.1899	9.40091	6.60107	4.38112
GTEX-ZZPU-2226-SM-5EGIV	Vagina	31.3806	17.0512	52.2298	9.96107	14.0715	13.4908
GTEX-139T6-0826-SM-5J1O2	Esophagus	23.151	0.0710018	63.5095	10.3209	10.8513	6.07086
GTEX-13FTX-0726-SM-5N9BI	Stomach	17.6709	13.4013	27.4608	7.20101	15.6208	9.82121
GTEX-ZF2S-0326-SM-4WKGD	Spleen	41.2608	11.4209	50.9214	15.7415	30.4	14.771
GTEX-ZQUD-0626-SM-51MR2	Esophagus	24.0406	0.330999	46.0012	8.371	6.85093	5.31106
GTEX-WQUQ-0426-SM-3MJFU	Skin	22.2017	6.00099	61.5719	14.0812	17.1615	21.2708
GTEX-139T8-0526-SM-5KLZL	Muscle	10.7108	0.171004	34.7707	4.72102	17.7814	7.20101
GTEX-QV31-0326-SM-447BM	Blood Vessel	23.8712	1.141	66.0827	13.2912	11.8713	9.77096
GTEX-X4EP-0526-SM-3P5YW	Lung	32.512	2.19102	50.2203	16.7316	27.8402	14.2511
GTEX-T2YK-0008-SM-4DM6M	Skin	66.2891	56.4499	47.1995	13.8211	9.62109	22.0407
GTEX-131YS-1626-SM-5HL6C	Liver	7.38092	0.150998	13.2912	3.87098	12.0813	15.1107
GTEX-144GM-1926-SM-5LUAN	Adipose Tissue	25.7804	0.441015	40.2523	14.1213	11.891	17.3012
GTEX-OIZG-0526-SM-2HMLF	Lung	32.9521	1.471	48.641	11.9207	11.5107	12.9511
GTEX-131YS-0011-R1a-SM-5DUXC	Brain	8.58073	0.141003	27.6518	4.03089	2.95099	4.52087
GTEX-ZE9C-0011-R3a-SM-4WKGT	Brain	9.06119	0.0109996	38.2715	7.57108	4.65087	5.6209
GTEX-XQ8I-2126-SM-4BOOM	Colon	18.871	3.63108	35.952	8.35072	28.5714	11.521
GTEX-ZF3C-0226-SM-4WWB3	Adipose Tissue	22.0606	0.441015	41.0924	13.3106	14.1007	15.0209
GTEX-ZUA1-0826-SM-4YCDL	Heart	2.40094	1.01101	7.0109	1.23097	2.50099	0.870973
GTEX-U3ZH-0326-SM-51MS7	Heart	5.56083	0.300993	27.6307	2.65093	4.26102	1.26103
GTEX-13SLX-0011-R4a-SM-5O9BJ	Brain	7.02111	0.34099	38.2397	4.54097	3.55094	3.58109
GTEX-RVPV-1726-SM-2TF5W	Lung	40.0519	2.08103	62.3795	20.2114	40.611	10.061
GTEX-XV7Q-2326-SM-4BRVZ	Breast	24.2515	0.650987	48.9216	15.1107	15.2708	20.5605
GTEX-YEC4-0126-SM-4W21T	Spleen	24.7405	4.51085	70.6687	14.8511	20.5505	11.1913
GTEX-P78B-0726-SM-2S1O2	Blood Vessel	18.0209	0.32099	58.6029	16.5012	16.0211	26.4703
GTEX-QEL4-0008-SM-447AZ	Skin	28.9602	2.53099	30.5204	13.5808	10.5013	11.8713
GTEX-Q2AI-0926-SM-48U1F	Colon	32.8313	8.30109	34.1	8.43098	18.1211	9.69069
GTEX-WYVS-2426-SM-3NMA9	Nerve	22.4307	0.280992	81.9289	21.2708	29.271	10.3109
GTEX-13PL7-2526-SM-5IFGR	Colon	23.1702	7.16119	31.9402	7.18108	17.0914	8.6512
GTEX-ZLWG-0626-SM-4WWFR	Lung	44.7899	1.11103	47.1603	12.4209	13.4908	17.6305
GTEX-ZF2S-0626-SM-4WKH2	Lung	32.5007	4.05106	52.8818	14.1007	22.4011	20.0107
GTEX-12WSL-0005-SM-5NQAD	Blood	7.9211	0.201005	11.7013	10.3309	10.481	2.24093
GTEX-O5YV-1826-SM-2YUNI	Nerve	24.9609	1.42099	76.729	18.101	42.9207	22.0209
GTEX-13FH7-1926-SM-5J2OL	Adipose Tissue	31.691	0.100998	32.4602	12.1906	3.37105	7.89096
GTEX-1497J-0226-SM-5QGPU	Skin	26.0914	2.81103	50.2621	18.0209	15.9513	19.5704
GTEX-147F4-0006-SM-5O99T	Blood	1.82096	0.311003	2.01098	1.20097	0.801014	0.901001
GTEX-11ZVC-0526-SM-5N9G1	Heart	5.19096	0.571015	14.971	4.4611	4.28086	3.97099
GTEX-131XG-0926-SM-5LZW5	Esophagus	30.722	0.801014	66.3121	16.4009	13.3707	26.6211
GTEX-12ZZY-0226-SM-5LZVE	Skin	25.7018	9.65114	74.0229	19.3117	17.1412	15.851
GTEX-QV44-1226-SM-4R1KE	Stomach	9.40091	0.451	18.9904	4.34092	7.67092	6.31114
GTEX-14753-0011-R10b-SM-5S2WE	Brain	6.10081	0.0410009	29.762	3.25104	1.77104	2.02104
GTEX-ZLFU-1726-SM-4WWBU	Prostate	17.4505	0.150998	64.5927	10.751	21.9113	19.0616
GTEX-13JVG-0226-SM-5J1MW	Adipose Tissue	16.8409	6.34095	36.4109	9.96107	15.0209	14.411
GTEX-N7MS-0011-R8a-SM-2YUMK	Brain	14.1311	0.100998	56.8426	9.7913	5.92083	6.66082
GTEX-13U4I-0926-SM-5LU5A	Blood Vessel	16.7815	0.960994	51.6	10.2312	11.9306	10.2909
GTEX-1399S-0226-SM-5IFFG	Spleen	35.5308	5.20104	67.6632	18.5109	25.0702	16.5907
GTEX-139D8-0726-SM-5P9GJ	Muscle	7.83102	0.141003	30.4612	3.77088	9.61109	7.78124
GTEX-13N11-0126-SM-5KM2Z	Spleen	27.9815	16.991	59.3304	15.4711	25.7108	19.4016
GTEX-SIU7-1626-SM-4BRUK	Breast	28.3603	2.18102	82.2589	15.1212	36.0918	22.9512
GTEX-XOT4-0008-SM-4B664	Skin	23.0213	12.6512	41.3209	10.7711	9.27084	11.5011
GTEX-12WSA-1426-SM-5EGJU	Esophagus	27.6518	18.4404	50.6398	11.3412	32.9202	32.591
GTEX-PW2O-1926-SM-2S1OB	Blood Vessel	26.3111	0.671007	75.4213	12.8411	13.681	12.0612
GTEX-144GN-0826-SM-5LU5G	Pancreas	15.6306	0.501006	27.4417	4.27108	6.42101	11.5707
GTEX-QCQG-0126-SM-48U27	Adrenal Gland	27.1015	1.72094	33.1308	10.7309	13.6914	28.82
GTEX-Y5V5-1326-SM-4V6G9	Adrenal Gland	23.1606	4.53091	32.44	8.93087	18.2004	20.2311
GTEX-ZYY3-1226-SM-5EQKM	Blood Vessel	20.7207	0.421002	49.9115	9.65114	14.9814	16.1706
GTEX-WFG7-1526-SM-4LVMG	Colon	28.8001	14.8305	45.6423	11.4613	20.3916	13.951
GTEX-ZAJG-1626-SM-5HL7I	Adipose Tissue	49.361	3.18104	49.3405	12.4606	25.2708	26.3513
GTEX-ZV6S-2126-SM-4YCEM	Muscle	13.7714	0.141003	55.2614	8.53091	6.6909	6.49082
GTEX-13O3O-0011-R7b-SM-5P9GZ	Brain	8.8012	0.210998	31.531	6.2208	4.85106	5.03084
GTEX-13QBU-1926-SM-5IJEW	Small Intestine	20.5605	8.45087	61.0619	13.3614	21.3505	13.4711
GTEX-13SLW-2826-SM-5Q5ES	Colon	23.6604	1.23097	81.8891	9.65114	18.341	21.0114
GTEX-WHPG-1526-SM-4M1ZK	Adrenal Gland	35.0514	0.821026	44.5514	9.42113	10.7711	21.441
GTEX-PVOW-1026-SM-5NQ7M	Lung	35.8798	2.37101	75.5731	19.1809	28.1702	14.3115
GTEX-ZAJG-3026-SM-5HL92	Brain	41.9413	0.0810019	75.3325	20.3605	32.8814	4.83093
GTEX-QDVJ-0826-SM-48U1S	Esophagus	30.2005	0.580996	46.6725	16.2009	17.8506	22.1817
GTEX-QEL4-0526-SM-3GIJ4	Blood Vessel	30.3705	0.061002	102.253	16.4111	11.1109	10.131
GTEX-12WS9-0011-R10a-SM-57WBV	Brain	14.9006	0.0810019	45.912	7.11123	10.3309	7.9211
GTEX-T5JC-2426-SM-3NMDB	Brain	13.4106	0.0509985	69.8699	14.0413	10.0512	6.55093
GTEX-ZVT3-0126-SM-5GU6I	Skin	19.2315	11.1209	69.0898	13.8508	18.0309	22.8813
K-562-SM-5IJB7	Bone Marrow	84.8592	133.491	103.15	17.4312	64.79	40.5913
GTEX-11EQ8-0006-SM-5P9HJ	Blood	2.91097	0.590988	4.15112	2.54101	2.08103	2.18102
GTEX-R55E-0006-SM-2TC5G	Blood	9.58116	0.561011	22.7406	12.8011	13.431	5.88116
GTEX-145LS-0011-R8b-SM-5PNXA	Brain	17.6012	0.110998	75.0302	11.2613	7.44102	12.4209
GTEX-Y114-2126-SM-4TT8B	Skin	12.2313	2.19102	31.1617	8.55104	9.17113	25.7108
GTEX-ZVTK-0226-SM-51MRG	Skin	22.0514	27.9718	86.5283	15.4207	25.5208	25.8914
GTEX-PX3G-1526-SM-48U11	Stomach	6.31114	0.35099	16.3906	4.25099	5.18089	3.92094
GTEX-ZPU1-1226-SM-5HL71	Adipose Tissue	20.451	0.781003	50.6503	7.8408	9.28113	19.8106
GTEX-131YS-3026-SM-5EGHY	Brain	22.5507	0.0209995	110.232	30.7603	22.8512	2.19102
K-562-SM-5K7ZB	Bone Marrow	88.3097	145.271	105.852	17.4905	65.2723	40.5913
GTEX-QXCU-0006-SM-2TC5K	Blood	53.0507	3.10093	42.5504	33.6702	20.3916	13.9607
GTEX-117YX-0626-SM-5EGJI	Heart	15.4507	0.311003	26.211	4.63092	6.81116	3.7311
GTEX-13PVQ-0011-R7a-SM-5L3G3	Brain	12.2508	0.160996	38.2715	6.98084	5.56083	5.68082
GTEX-11XUK-0626-SM-5N9ES	Pancreas	5.82113	0.110998	14.5808	4.29096	6.08096	8.82074
GTEX-W5WG-0006-SM-3GIJT	Blood	13.4908	0.0410009	20.1011	18.1714	6.3612	2.20106
GTEX-11ZU8-2626-SM-5EQLL	Nerve	17.5512	0.521016	65.7127	21.9706	27.7305	15.8906
GTEX-ZPU1-0526-SM-4YCDA	Blood Vessel	16.3815	1.511	59.5612	9.09075	11.5107	13.1811
GTEX-131XG-2526-SM-5HL7F	Nerve	25.5208	0.861009	78.1893	16.4111	20.321	14.5707
GTEX-1399R-1126-SM-5IFIO	Stomach	13.6006	16.5907	23.9209	5.95087	11.4613	7.05086
GTEX-13OW6-0011-R1a-SM-5L3HQ	Brain	13.2406	0.0109996	54.1091	9.8008	9.58116	8.74101
GTEX-1497J-0126-SM-5Q5BK	Thyroid	34.7201	1.30098	61.7514	11.521	29.2304	21.5513
GTEX-131XF-1226-SM-5HL8V	Stomach	16.691	0.491002	36.0318	4.88108	9.96107	8.78109
GTEX-12ZZY-2926-SM-5DUXO	Brain	30.1607	0.491002	116.889	27.8518	27.6116	3.97099
GTEX-TSE9-0005-SM-4DXUF	Blood	3.51104	0.751008	5.27109	5.24085	2.65093	3.47112
GTEX-11P81-1126-SM-5GU5G	Colon	26.6913	0.790973	76.8408	11.541	15.851	13.7809
GTEX-YJ8O-1826-SM-5HL82	Lung	30.3306	1.16103	66.0598	14.3911	22.4509	15.711
GTEX-WY7C-2626-SM-3NB2P	Nerve	23.4904	4.79091	84.3081	20.5305	28.7402	10.261
GTEX-14DAQ-1426-SM-5RQJD	Esophagus	25.7607	13.981	46.9222	9.28113	18.7108	17.5306
GTEX-WYJK-1626-SM-3NM9J	Thyroid	40.3221	0.641002	74.1102	13.9907	23.4709	20.8013
GTEX-145ME-1926-SM-5SI9S	Adipose Tissue	24.3508	0.201005	42.3914	11.9613	9.41069	20.4609
GTEX-ZDXO-0011-R10a-SM-4WWD8	Brain	15.3514	0.121002	69.8022	12.0612	7.211	8.82074
GTEX-11GSP-1326-SM-5A5KY	Heart	2.70101	0.271007	6.8709	1.241	2.49096	1.20097
GTEX-13OW7-0011-R1b-SM-5L3HF	Brain	7.96073	0.100998	37.9914	6.00099	4.02113	7.00119
GTEX-SIU8-0926-SM-2XCDO	Lung	36.3807	10.8213	62.7307	14.9907	24.4608	14.8305
GTEX-XV7Q-1326-SM-4BRWM	Stomach	26.4317	18.6914	42.0519	11.9306	42.462	11.9207
GTEX-11DXY-1326-SM-5987Z	Esophagus	12.8607	0.34099	48.6309	9.09075	14.5415	10.4708
GTEX-11DXX-0226-SM-5P9HL	Thyroid	33.062	0.980983	51.5321	12.4313	21.6906	13.7313
GTEX-13X6J-3026-SM-5Q5CU	Brain	8.9012	0.121002	39.941	7.07093	4.84098	3.51104
GTEX-XAJ8-0526-SM-47JYK	Small Intestine	32.991	15.6707	50.8896	14.5909	42.0024	12.8313
GTEX-Y9LG-0008-SM-4VBRJ	Skin	29.1616	16.2009	48.7524	10.1809	7.75109	13.0014
GTEX-13FLV-1126-SM-5J2NO	Esophagus	40.191	7.52087	47.0395	9.55132	10.7108	20.7509
GTEX-147JS-2626-SM-5S2UX	Colon	18.561	0.501006	65.813	9.811	24.9402	16.8713
GTEX-ZV7C-0326-SM-57WB1	Heart	10.8709	0.541	28.4804	3.89089	6.04105	4.02113
GTEX-1269C-2526-SM-5EGJ3	Skin	21.7705	7.50109	58.8104	16.661	21.8506	13.6412
GTEX-12ZZZ-1326-SM-59HKW	Liver	2.52101	0.0309997	4.56116	2.15099	4.14106	7.94089
GTEX-12WSC-0005-SM-5MR3H	Blood	17.1805	1.141	31.9313	13.4506	31.4503	12.4209
GTEX-12WSM-0008-SM-5S2VD	Skin	34.79	4.21111	37.2302	14.4911	8.38087	24.2112
GTEX-ZEX8-2426-SM-4WKG4	Skin	21.4707	2.41095	64.0222	16.9006	21.7207	20.0315
GTEX-WYJK-1326-SM-3NB2T	Breast	23.291	0.921017	87.5903	17.7507	19.7804	19.1716
GTEX-11GS4-1026-SM-5N9DE	Adipose Tissue	24.561	0.870973	42.7218	9.06119	13.8307	13.801
GTEX-WEY5-0008-SM-4LMKC	Skin	38.9702	11.6108	32.7608	20.3013	14.6507	21.1414
GTEX-14E7W-1226-SM-5RQIU	Heart	1.56103	0.181005	5.69107	1.27103	1.941	0.451
GTEX-13S86-0326-SM-5SI6K	Heart	24.6514	0.850982	34.8213	5.79095	6.33085	9.04111
GTEX-O5YW-0006-SM-3LK6E	Blood	5.66117	0.410997	9.24069	13.8912	6.86091	2.24093
GTEX-11H98-0011-R8a-SM-5NQ8V	Brain	11.8507	0.0109996	49.8009	7.30103	4.30108	5.52089
GTEX-OHPJ-1326-SM-3MJHG	Esophagus	22.2803	0.231006	61.2314	13.7209	13.6308	9.7608
GTEX-XBEC-1326-SM-4AT69	Heart	1.53103	0.150998	6.32121	1.73099	3.70096	0.621015
GTEX-R3RS-1326-SM-48FE7	Esophagus	27.6518	20.0704	51.201	11.5907	30.071	19.1305
GTEX-WHWD-0926-SM-4OORY	Esophagus	46.1098	30.0418	39.1815	16.3011	21.441	18.3715
GTEX-12WSK-2226-SM-5GCO5	Breast	23.151	0.790973	67.0795	14.671	13.611	13.5507
GTEX-ZDXO-0011-R1a-SM-4WKF4	Brain	8.93087	0.0909993	44.4404	7.76077	3.50108	6.28102
GTEX-111CU-1826-SM-5GZYN	Adipose Tissue	25.1102	0.421002	43.6316	14.091	16.3113	20.2605
GTEX-11EMC-0926-SM-59863	Blood Vessel	17.401	2.39098	48.0612	11.3114	22.6008	15.2507
GTEX-11ZVC-2926-SM-5986H	Blood Vessel	12.5908	0.571015	56.642	13.071	6.14111	8.96125
GTEX-T5JC-0011-R1A-SM-32PM6	Brain	12.3908	0.150998	43.7315	9.3211	6.83102	6.38108
GTEX-YB5E-0526-SM-4VDSD	Pancreas	10.8213	0.571015	22.5304	5.34096	6.8709	13.5507
GTEX-OXRK-1626-SM-3NB17	Stomach	13.4208	0.410997	22.1618	5.83082	10.6413	6.83102
GTEX-RU72-0326-SM-2TF5T	Heart	10.6708	0.121002	38.8812	4.74103	10.3711	2.37101
GTEX-Q2AH-0926-SM-48TZK	Pancreas	15.8609	0.291002	24.7816	8.36114	11.2707	13.3809
GTEX-13QJC-0011-R8b-SM-5S2U6	Brain	7.94089	0.32099	24.6617	4.81088	3.07098	2.35104
GTEX-ZV68-0011-R10a-SM-51MT7	Brain	6.83102	0.0909993	30.2717	3.83094	2.64103	2.41095
GTEX-147F4-0011-R8b-SM-5S2UN	Brain	12.2814	0.220997	32.2315	8.6512	2.59098	4.47101
GTEX-Y8E4-1326-SM-5IFIY	Pancreas	5.59098	0.121002	12.0011	3.10093	3.69097	5.34096
GTEX-13OW6-1826-SM-5N9F9	Kidney	7.35079	0.0109996	15.5906	3.01091	5.09083	4.91094
GTEX-1128S-2826-SM-5N9DI	Brain	22.3314	0.000999989	68.7792	17.3408	32.4107	2.03101
GTEX-111FC-3326-SM-5GZYV	Brain	28.5101	0.0309997	101.758	21.7509	26.0715	2.29104
GTEX-139UC-0005-SM-5PNU7	Blood	3.62103	1.36103	7.58106	3.4011	2.80092	4.53091
GTEX-139UC-3126-SM-5J1OY	Brain	9.46105	0.0909993	44.1518	9.61109	6.68117	4.8909
GTEX-RVPU-2326-SM-2TF6R	Adipose Tissue	25.4413	0.93103	76.0196	20.4015	18.9116	11.3908
GTEX-VUSG-0326-SM-3GIJ7	Pancreas	8.42105	0.0309997	21.9812	5.05111	10.0812	4.93107
GTEX-12WSH-3026-SM-5CVNI	Brain	14.6406	0.0410009	43.3122	9.36124	8.9507	4.03089
GTEX-11P82-1726-SM-5Q5AT	Adipose Tissue	21.181	0.240999	35.0903	11.4907	8.62127	9.34115
GTEX-12584-0005-SM-5N9GM	Blood	8.76103	4.31093	8.28097	1.99101	3.98091	2.82099
GTEX-T6MN-1126-SM-4DM71	Blood Vessel	17.2509	0.730978	58.4893	11.9613	18.0709	10.3711
GTEX-X15G-2126-SM-4PQZR	Salivary Gland	27.3108	0.610981	41.4299	12.8509	26.6008	22.1618
GTEX-RU72-2226-SM-46MUE	Ovary	21.1605	0.590988	74.7395	13.2811	26.6304	36.4109
GTEX-Y8LW-0002-SM-4V6G2	Blood	63.5403	76.8514	52.5821	21.2516	20.3506	16.8807
GTEX-ZAB4-1426-SM-5CVN6	Adipose Tissue	21.321	4.76112	33.4214	11.3208	21.1312	16.3906
GTEX-X4EO-0126-SM-3P5YN	Nerve	13.9607	0.910986	81.0927	19.2208	30.94	11.7013
GTEX-13X6J-0011-R7b-SM-5PNUC	Brain	11.041	0.0410009	41.4701	6.34095	4.47101	4.29096
GTEX-11P81-2726-SM-59876	Blood Vessel	17.0004	0.410997	61.0703	11.2013	7.80122	11.0809
GTEX-14BIM-0326-SM-5SI9B	Muscle	8.74101	0.0209995	34.311	4.97088	7.94089	3.76096
GTEX-131XF-1026-SM-5BC6A	Lung	33.5212	0.201005	53.3198	9.36124	15.8115	11.9108
GTEX-11EM3-1026-SM-5A5KL	Stomach	15.8312	0.431012	23.291	4.30108	5.90117	7.13098
GTEX-P4PQ-1526-SM-3NMCK	Stomach	27.3715	1.92106	58.291	12.1813	9.17113	11.161
GTEX-TSE9-1226-SM-4DXTM	Esophagus	27.6001	23.2507	56.54	13.3809	22.191	31.3915
GTEX-Z9EW-0526-SM-5HL8S	Esophagus	29.8012	19.3117	40.1214	8.26091	9.8008	14.0208
GTEX-X3Y1-0008-SM-4PR12	Skin	34.2516	23.5409	39.1815	18.091	14.1311	10.9109
GTEX-OOBJ-1526-SM-3NB1Q	Stomach	18.4916	11.2808	41.7007	9.37098	15.4111	8.64101
GTEX-OXRP-0126-SM-48TDI	Skin	27.8808	5.16118	64.642	14.3413	20.3916	21.7614
GTEX-111VG-1926-SM-5GIDO	Testis	15.1705	87.4933	39.4513	30.0106	24.1107	48.6916
GTEX-13O3Q-0326-SM-5L3FE	Heart	21.9904	0.0909993	41.921	11.2613	16.0511	18.7212
GTEX-ZXG5-0926-SM-5NQ8H	Thyroid	34.6504	0.240999	70.752	9.28113	16.9404	34.7322
GTEX-12696-3026-SM-5FQTU	Brain	14.5012	0.0109996	61.3631	15.7513	10.0708	2.54101
GTEX-RWS6-1726-SM-47JXP	Vagina	24.9713	1.58096	72.0287	15.6414	19.0405	32.5819
GTEX-PWO3-1526-SM-48TCM	Skin	22.5616	3.15098	56.7993	14.5415	45.1608	29.4807
K-562-SM-5O9BA	Bone Marrow	91.824	141.661	97.6603	16.291	72.9128	44.2897
GTEX-13S86-0005-SM-5NQ7I	Blood	12.3814	0.361007	17.8816	9.54073	6.27102	3.78108
GTEX-POYW-0526-SM-5KM2H	Muscle	20.8807	0.0509985	32.1512	8.32125	12.0612	6.50117
GTEX-ZQG8-1526-SM-5HL65	Adipose Tissue	21.3505	3.09106	34.392	9.56126	7.28082	9.13117
GTEX-ZC5H-0526-SM-5HL9E	Nerve	24.9506	0.580996	60.7621	17.5914	31.6515	19.8216
GTEX-ZDXO-0011-R5a-SM-4WKG5	Brain	9.04111	0.150998	42.1716	5.30113	4.47101	7.3712
GTEX-145LU-0011-R11b-SM-5P9JX	Brain	36.7405	0.0109996	135.43	30.9014	19.8312	3.90088
GTEX-13RTJ-0011-R8b-SM-5O9DL	Brain	15.2412	0.0509985	54.2706	14.051	9.11094	8.35072
GTEX-WQUQ-0006-SM-3MJF4	Blood	15.1013	0.671007	23.151	19.2715	21.7403	4.57097
GTEX-X638-0126-SM-47JZ8	Skin	20.7509	5.68082	54.6216	14.4911	16.5505	26.8007
GTEX-ZVT3-0011-R11b-SM-57WBI	Brain	22.1618	0.100998	103.903	20.8114	12.771	3.06099
GTEX-ZT9X-0526-SM-5GCOP	Esophagus	44.21	35.3711	50.4996	13.431	19.5013	19.1106
GTEX-QLQW-1426-SM-2S1QU	Nerve	22.7911	0.841013	71.8094	13.3309	23.5214	18.3207
GTEX-X4EP-0726-SM-3P5YJ	Nerve	21.9006	0.441015	57.1111	26.8007	37.6819	22.2017
GTEX-139T4-0008-SM-5S2WF	Skin	59.6521	29.9005	52.8598	12.0512	12.9906	14.441
GTEX-ZA64-1426-SM-5CVMC	Colon	24.6908	1.37097	57.1705	9.82121	7.78124	6.77115
GTEX-11P81-0326-SM-5HL6B	Blood Vessel	17.971	0.811015	59.3222	10.9708	9.95071	13.7409
GTEX-NL3H-0011-R1a-SM-48TDJ	Brain	4.86116	0.220997	16.4304	3.92094	3.9611	2.70101
GTEX-X4EP-0011-R5A-SM-3P628	Brain	45.8421	0.431012	85.1539	16.1807	18.9208	10.6812
GTEX-ZVT3-2126-SM-59HL2	Stomach	26.9703	5.10107	34.8817	7.10089	13.531	8.35072
GTEX-P78B-1626-SM-5SI85	Muscle	9.67123	0.0309997	38.0599	4.94099	5.56083	4.73085
GTEX-11NUK-1226-SM-5P9GM	Liver	5.75095	0.231006	12.1611	4.92117	9.91079	13.0014
GTEX-11VI4-0006-SM-5N9D8	Blood	13.3106	1.26103	8.81096	11.9513	4.84098	2.65093
GTEX-147GR-0011-R4a-SM-5S2V2	Brain	8.30109	0.491002	36.3101	2.32093	0.730978	4.10107
GTEX-T8EM-0826-SM-4DM76	Pancreas	7.43122	0.061002	17.1306	3.55094	5.65098	8.26091
GTEX-T5JC-0011-R11A-SM-32PMB	Brain	37.1322	0.311003	160.786	36.3706	28.621	2.99094
GTEX-12C56-1226-SM-5FQSU	Esophagus	32.8609	13.9307	42.9207	7.1211	8.96125	14.411
GTEX-ZDXO-3126-SM-5IJDF	Skin	19.2208	7.67092	60.0795	16.4407	17.4409	20.2016
GTEX-U412-0526-SM-3DB9I	Adipose Tissue	13.7809	1.17097	32.0799	9.21127	8.71077	21.7509
GTEX-139UC-2926-SM-5J1N6	Muscle	5.81105	0.0410009	21.8703	4.30108	5.67099	2.18102
GTEX-S4UY-1326-SM-4AD4X	Vagina	24.191	0.680987	54.6519	11.2613	12.6714	11.7208
GTEX-131YS-0426-SM-5EQ4J	Blood Vessel	13.7513	0.850982	60.5015	13.0213	10.8408	8.8012
GTEX-11TT1-0004-SM-5S2NT	Blood	46.4723	73.1102	115.16	15.4314	11.9712	12.261
GTEX-14BMU-1826-SM-5RQII	Uterus	32.4602	0.35099	78.9737	13.4908	18.1815	18.9707
GTEX-XBEW-0626-SM-4QASP	Skin	24.2902	1.68098	39.4513	15.4914	23.0006	28.3406
GTEX-111VG-0326-SM-5GZX7	Heart	5.61116	0.210998	22.921	4.231	7.61107	4.02113
GTEX-X5EB-0008-SM-46MU3	Skin	41.831	28.3819	43.9198	22.651	9.7412	17.811
GTEX-XV7Q-2926-SM-4BRUL	Muscle	20.5405	0.210998	50.5206	11.8713	10.3812	7.8408
GTEX-11GS4-3026-SM-5A5LG	Pituitary	19.2315	0.471	65.1729	18.0109	15.1411	11.3609
GTEX-ZF3C-2026-SM-4WWB5	Pancreas	8.67101	0.480997	21.3816	7.07093	16.9006	8.45087
GTEX-12ZZY-0011-R10b-SM-5HL7W	Brain	17.8816	0.130996	72.9735	7.06113	3.58109	4.47101
GTEX-13OW7-2926-SM-5MR3Z	Brain	20.9314	0.110998	92.2387	18.7108	19.3505	2.95099
GTEX-11WQC-2626-SM-5CVLF	Muscle	8.74101	0.0509985	30.1002	4.83093	4.58112	2.161
GTEX-WHPG-1426-SM-3NMBB	Lung	68.7315	1.56103	53.1317	14.771	17.2008	13.4711
GTEX-T6MO-0126-SM-4DM6X	Adrenal Gland	27.5905	0.100998	39.8802	9.8008	17.1211	20.7912
GTEX-XBEC-0526-SM-4QARU	Blood Vessel	19.4811	0.701007	67.9311	17.1116	12.1409	10.8011
GTEX-ZAB4-2926-SM-57WCV	Brain	24.6105	0.110998	108.669	25.4113	28.2602	2.22099
GTEX-13NYS-0011-R5a-SM-5MR4D	Brain	18.6215	0.0109996	35.8003	5.51095	12.9906	5.84094
GTEX-14DAQ-1826-SM-5S2VV	Adrenal Gland	17.9213	1.15101	42.5121	10.2809	18.4711	14.461
GTEX-ZVT4-0008-SM-57WCA	Skin	39.4212	33.5212	55.6728	12.5212	9.03109	18.4609
GTEX-T6MO-1426-SM-4DM73	Cervix Uteri	20.0107	0.650987	69.633	14.5213	31.5704	23.8811
GTEX-146FQ-1226-SM-5QGQ4	Esophagus	15.9005	8.9507	37.6897	6.68117	10.2909	10.1612
GTEX-TKQ2-0004-SM-3NMAC	Blood	50.8508	64.5927	66.8196	18.0709	13.9211	14.5213
GTEX-13NZB-0626-SM-5IFH6	Liver	9.26121	0.0109996	13.6308	7.42093	8.45087	19.6315
GTEX-12WSH-0005-SM-5NQ9P	Blood	41.8919	1.72094	13.8211	6.77115	8.6608	4.48094
GTEX-13O21-2926-SM-5J1OU	Blood Vessel	17.2808	0.680987	51.6501	11.6012	10.261	6.56093
GTEX-X5EB-2026-SM-4E3KA	Testis	15.1611	66.6623	41.4701	29.5605	20.5904	37.1399
GTEX-11P7K-0426-SM-5BC5H	Spleen	53.8622	12.261	68.489	20.0607	26.6211	13.3614
GTEX-11EM3-1326-SM-5N9C6	Breast	24.5713	0.870973	55.8119	13.7313	10.6111	19.8106
GTEX-YJ8O-2526-SM-5HL85	Skin	24.2716	6.46119	68.1906	11.5506	14.9306	23.6309
GTEX-OHPN-0011-R9A-SM-2YUMN	Brain	13.5507	0.451	40.002	10.1612	11.051	6.28102
GTEX-ZTSS-0726-SM-51MSN	Esophagus	24.6207	0.181005	80.8121	8.87102	8.15113	8.54097
GTEX-11UD1-0011-R3a-SM-5BC6S	Brain	10.481	0.150998	43.0697	5.10107	2.31097	3.18104
GTEX-XUZC-0926-SM-4BOQF	Uterus	25.8501	0.240999	65.0601	14.4911	19.4016	19.5013
GTEX-Y9LG-0226-SM-4VBS4	Blood Vessel	21.9706	2.80092	58.2708	13.341	10.061	6.14111
GTEX-ZF2S-0426-SM-4WKGP	Pancreas	5.98106	0.941022	12.6013	2.47101	3.19098	4.76112
GTEX-X585-1426-SM-4E3JO	Esophagus	22.8417	0.630995	54.0491	14.0607	34.5018	36.5019
GTEX-X4EP-0011-R11B-SM-4QASK	Brain	57.1904	0.100998	204.705	56.4812	35.9719	6.16115
GTEX-11DXX-0526-SM-5PNVR	Heart	10.7413	0.841013	26.3513	4.15112	5.27109	2.841
GTEX-13NZ8-2126-SM-5L3EO	Muscle	6.8709	0.0109996	18.1815	3.20095	7.94089	4.83093
GTEX-RU72-2926-SM-2TF66	Brain	30.2403	0.441015	106.854	23.6407	21.061	5.33098
GTEX-RM2N-1726-SM-2TF55	Adipose Tissue	28.0903	1.00097	70.0008	15.1611	28.7303	15.8807
GTEX-ZTSS-1026-SM-5985N	Adipose Tissue	57.752	0.511002	33.5909	15.9215	6.34095	11.2613
GTEX-11VI4-1126-SM-5EQMD	Skin	18.5314	4.85106	59.1006	13.981	14.3413	20.4015
GTEX-12WSJ-0126-SM-5GCOM	Adrenal Gland	34.5712	1.131	31.9712	9.86077	13.8211	14.3214
GTEX-11TT1-1126-SM-5P9GV	Thyroid	37.2999	0.441015	61.7428	11.5011	13.9607	14.1213
GTEX-12WSD-0926-SM-5GCNL	Thyroid	32.5819	0.680987	79.943	16.8807	28.6408	28.7502
GTEX-RUSQ-2126-SM-47JXK	Testis	21.5513	92.2898	44.5021	27.7401	28.9101	39.7505
GTEX-145MF-2726-SM-5O995	Brain	13.0014	0.38101	43.78	11.5306	8.39075	6.15091
GTEX-XXEK-0005-SM-4BRWJ	Blood	6.31114	1.08103	7.7109	5.90117	5.71083	1.941
GTEX-YECK-2826-SM-5IFHF	Colon	19.4811	2.67104	77.3484	12.4313	19.9415	16.5505
GTEX-QDVJ-0726-SM-48U1W	Esophagus	33.6609	4.50086	34.2611	8.40123	18.5006	16.4304
K-562-SM-5K7TT	Bone Marrow	80.8121	129.293	98.6741	16.7513	74.3726	43.0697
GTEX-OOBK-0126-SM-2YUND	Skin	29.5319	4.84098	52.2406	16.7815	21.3905	28.6905
GTEX-ZEX8-0826-SM-4WKHK	Liver	16.0812	1.68098	19.4608	9.20106	6.39082	12.631
GTEX-13FH7-1226-SM-5IJFK	Small Intestine	26.4904	7.07093	61.8714	12.8411	13.5611	13.5507
GTEX-147JS-2526-SM-5S2Q8	Colon	17.6513	2.54101	65.0014	9.21127	29.6118	15.6805
GTEX-NPJ8-2226-SM-3TW8D	Kidney	8.99111	0.431012	11.1109	2.58095	10.7212	5.86081
GTEX-SUCS-0926-SM-4DM4Z	Stomach	8.6608	3.25104	31.0517	6.1309	7.45082	10.3109
GTEX-UPK5-0326-SM-3GAF3	Heart	8.92097	0.480997	29.54	2.27096	5.18089	2.96103
GTEX-ZP4G-1326-SM-5EGIW	Adipose Tissue	20.5605	0.220997	27.0115	11.2511	5.03084	8.43098
GTEX-OXRL-0326-SM-2I3F2	Heart	6.28102	0.061002	19.6915	3.84105	4.95093	1.73099
GTEX-XMK1-2426-SM-4B66I	Nerve	14.3214	0.701007	65.1593	24.5304	30.3306	18.0209
GTEX-ZYFC-0426-SM-5GICQ	Skin	22.6117	9.12105	67.331	13.8307	16.6114	24.3914
GTEX-XV7Q-0126-SM-4BRVK	Spleen	39.1706	4.57097	55.1198	13.8508	38.1206	19.5907
GTEX-XBED-2226-SM-47JYQ	Skin	17.8407	6.61114	51.7828	16.4009	22.2402	20.4213
GTEX-14A6H-2626-SM-5NQBO	Nerve	18.5314	0.410997	66.2799	21.8915	27.0714	17.731
GTEX-12WSK-2126-SM-5CVNC	Skin	36.6998	12.4209	49.0201	10.7212	12.1409	21.4916
GTEX-YF7O-1326-SM-4W1ZR	Pancreas	5.02109	0.0909993	16.1012	3.37105	3.21095	5.60106
GTEX-13FXS-3026-SM-5LZYO	Brain	30.0314	0.260996	111.81	27.7209	25.0806	2.17106
GTEX-12WSL-2326-SM-5DUXQ	Testis	12.9009	63.3292	29.6714	19.0313	23.7507	41.7209
GTEX-11OC5-0526-SM-5N9EE	Nerve	16.631	0.300993	76.6705	14.3115	45.9725	15.7808
GTEX-PLZ5-1626-SM-3NB21	Nerve	20.2016	0.330999	72.6605	15.9612	37.0602	15.1107
GTEX-13RTK-0326-SM-5RQHS	Thyroid	28.7801	0.401007	61.4312	14.401	21.5005	20.7509
GTEX-13OW6-0826-SM-5L3GA	Lung	83.2916	2.741	62.8395	12.7409	12.9313	13.4908
GTEX-YJ8O-2726-SM-5IFJ7	Blood Vessel	16.291	0.480997	64.2712	12.2406	9.16097	12.2313
GTEX-13X6H-0526-SM-5LU4Q	Thyroid	31.3002	0.280992	66.3397	15.2612	22.4307	23.2217
GTEX-11EQ9-1426-SM-5987G	Colon	33.3011	2.75108	66.9819	13.2214	14.2808	10.4208
GTEX-Z93S-2626-SM-57WBX	Colon	12.2008	0.960994	60.2004	8.19077	13.9008	16.0211
GTEX-11XUK-2226-SM-5CVLL	Muscle	9.02108	0.181005	35.7705	6.51109	5.03084	4.94099
GTEX-ZVT4-1026-SM-57WC4	Breast	24.9402	0.311003	54.952	8.64101	10.3009	12.9206
GTEX-XYKS-0926-SM-4BRVG	Adrenal Gland	27.9815	6.65113	31.4721	11.8614	13.4413	18.081
GTEX-14BIM-3226-SM-5RQIQ	Pituitary	33.0711	0.521016	63.4831	16.5907	17.221	15.5506
GTEX-ZYFG-0126-SM-5GIDH	Blood Vessel	17.2712	0.260996	53.2017	12.301	9.47089	8.00111
GTEX-111CU-1726-SM-5EGHM	Testis	21.7614	88.561	47.8717	30.4316	18.251	44.4404
GTEX-132QS-0126-SM-5IFH9	Adrenal Gland	21.4009	16.8713	33.8011	9.6011	9.22085	14.451
GTEX-145LT-0326-SM-5LUAD	Lung	68.4795	1.22103	43.8711	14.9306	16.6114	16.1706
GTEX-X15G-1326-SM-4PQZJ	Colon	22.7013	6.17098	29.3604	10.7309	15.0814	12.2406
GTEX-144GM-0826-SM-5O98R	Prostate	25.4201	0.361007	36.3403	18.0509	15.6805	18.0009
GTEX-12WSK-0826-SM-5CVNP	Lung	39.7505	7.35079	60.8211	18.1815	26.671	17.4905
GTEX-13NZ9-0726-SM-5J1ME	Nerve	25.9507	0.330999	80.8289	15.5409	41.3897	19.5406
GTEX-11ZUS-1826-SM-5FQTR	Adipose Tissue	19.7914	0.571015	48.0312	9.64112	14.051	9.16097
GTEX-13QIC-1826-SM-5J1MY	Vagina	23.291	8.22092	78.5805	15.2813	33.0116	25.7108
GTEX-11WQC-2526-SM-5CVLE	Skin	31.2915	11.0311	75.0927	14.6609	13.1711	25.2113
GTEX-WXYG-1226-SM-4ONCJ	Esophagus	34.3419	15.071	37.1116	8.86119	14.1311	15.7208
GTEX-WY7C-1326-SM-4ONCX	Esophagus	28.0708	0.880992	68.1906	10.4708	15.4411	5.30113
GTEX-13SLX-0011-R10a-SM-5P9HV	Brain	11.9009	0.0410009	73.4708	11.561	8.67101	5.57086
GTEX-1399R-2326-SM-5PNYT	Blood Vessel	10.091	0.141003	36.9499	8.30109	5.57086	6.16115
GTEX-ZAB4-2226-SM-5HL97	Colon	19.4716	5.60106	56.3405	11.3208	27.2919	14.8614
GTEX-WYVS-1526-SM-4OND4	Ovary	23.2716	0.451	68.6315	14.6314	33.491	35.8922
GTEX-V1D1-1726-SM-4JBHB	Stomach	11.4011	1.56103	27.8808	6.07086	9.97074	8.9507
GTEX-SE5C-1026-SM-4BRUG	Bladder	19.2715	0.35099	58.1215	10.2113	12.2508	17.2306
GTEX-12696-1226-SM-5FQSM	Heart	9.21127	0.0909993	28.82	5.60106	5.79095	5.78092
GTEX-14C38-0726-SM-5SI6M	Skin	27.5217	10.9412	46.6207	17.2008	23.8117	28.611
GTEX-117XS-0526-SM-5987Q	Thyroid	30.4316	0.861009	75.7724	15.3015	25.9615	35.4006
GTEX-13PVR-1426-SM-5S2PW	Vagina	31.702	2.86096	72.8926	17.6415	21.3106	21.2914
GTEX-XUW1-1826-SM-4BOQD	Colon	17.2306	0.311003	67.5414	11.561	32.1802	15.0407
GTEX-XYKS-2526-SM-4BOPX	Nerve	25.0302	0.841013	47.2912	19.5704	28.7203	20.0107
GTEX-ZVE1-0726-SM-51MRN	Skin	29.9109	8.56112	52.462	9.00109	21.0917	21.4217
GTEX-YEC3-1726-SM-5IFIK	Testis	19.6206	66.9216	36.3202	25.241	19.2009	40.23
GTEX-12WSG-0005-SM-5NQA2	Blood	5.86081	0.650987	8.08081	7.09105	4.63092	1.82096
GTEX-RU72-0011-R6A-SM-2TF71	Brain	11.5506	0.0109996	46.8118	8.89072	6.9509	4.12102
GTEX-Y8LW-0126-SM-4VBS1	Spleen	35.9022	11.4812	49.4124	17.6513	24.6207	14.3313
GTEX-QDVN-0526-SM-48TZ4	Spleen	25.1712	5.95087	52.1899	14.5113	38.9108	13.2608
GTEX-ZVZP-2526-SM-57WBR	Muscle	10.8709	0.160996	30.6115	7.9211	7.43122	4.10107
GTEX-14C39-1726-SM-5RQIL	Skin	18.4916	4.21111	46.0203	12.1906	22.2017	20.0816
GTEX-RU72-0626-SM-46MUI	Breast	33.1721	1.40104	64.472	16.5608	33.3705	28.83
GTEX-146FR-0126-SM-5Q5F3	Pancreas	9.55132	0.171004	17.8308	4.12102	4.98088	6.55093
GTEX-11DZ1-0426-SM-5H11A	Lung	35.8599	0.770999	57.3929	11.1913	19.2208	12.0011
GTEX-ZE9C-0011-R5a-SM-5EGLO	Brain	12.0311	0.0710018	38.1814	6.03101	3.42096	3.99114
GTEX-XUW1-1526-SM-4BOOY	Esophagus	21.6111	0.061002	73.6493	12.1611	17.4905	14.6213
GTEX-145ME-1126-SM-5SIAT	Colon	30.8907	0.821026	87.1	13.2214	16.5608	22.1311
GTEX-PLZ4-0226-SM-5SI7M	Adipose Tissue	28.2818	1.99101	45.8707	11.4209	15.2011	24.2902
GTEX-12WSH-1526-SM-5BC5W	Skin	18.3804	2.63098	53.7019	12.4011	10.0012	24.5117
GTEX-ZYT6-0526-SM-5GIEA	Lung	26.6802	1.32097	65.6126	13.7513	23.291	18.681
GTEX-1314G-2026-SM-5LZUM	Salivary Gland	26.8119	4.61106	47.4094	13.141	27.8017	17.2413
GTEX-WHSE-0626-SM-4RGNF	Thyroid	49.8907	0.291002	105.434	18.7914	21.0114	29.7002
GTEX-13FXS-0226-SM-5IJCK	Skin	23.6112	4.13103	49.2312	14.8213	13.9307	25.6805
GTEX-Z93S-0011-R10a-SM-4RGNM	Brain	12.7914	0.0209995	60.4806	9.25094	4.07105	5.95087
GTEX-13X6J-0011-R8b-SM-5PNUA	Brain	9.22085	0.0209995	40.0714	5.68082	2.72093	4.71089
GTEX-ZVZP-0226-SM-5NQ73	Heart	7.10089	0.880992	20.7609	2.41095	4.34092	1.23097
GTEX-ZVE2-0426-SM-59HJ7	Nerve	27.5408	0.650987	60.1128	16.8106	20.7307	18.951
GTEX-12ZZX-0011-R10b-SM-5DUWK	Brain	24.6805	0.181005	73.1203	15.5108	8.19077	8.11111
GTEX-117YX-1926-SM-5GIEC	Skin	19.161	0.271007	41.6401	8.89072	14.3115	16.4715
GTEX-WH7G-1726-SM-4LVKY	Prostate	23.1702	6.75099	62.0302	10.9708	27.4912	11.8007
GTEX-ZF3C-0326-SM-4WWBF	Muscle	10.751	0.0509985	31.68	4.73085	5.97111	3.51104
GTEX-139TS-0126-SM-5K7XJ	Thyroid	34.4516	0.541	75.8933	11.0709	22.4307	24.4913
GTEX-13D11-2126-SM-5IFH2	Stomach	16.6114	0.790973	28.9702	5.66117	12.5507	9.36124
GTEX-Q2AG-0326-SM-48U1O	Breast	26.8305	4.24099	69.3633	22.7911	24.9904	29.6508
GTEX-12696-0626-SM-5EGGD	Adrenal Gland	21.6816	3.18104	37.5021	14.8707	11.6511	16.8304
GTEX-QESD-0008-SM-447B2	Skin	35.8301	3.98091	36.1018	20.3817	18.1412	14.1409
GTEX-13RTJ-0626-SM-5S2NB	Blood Vessel	12.771	0.150998	35.9919	9.9211	18.3016	10.631
GTEX-S33H-2226-SM-5S2UF	Muscle	6.40101	0.0410009	24.4913	4.28086	3.93101	3.19098
GTEX-12584-2126-SM-5FQUM	Adipose Tissue	18.5713	1.801	34.7707	8.91108	17.4808	22.9608
GTEX-XQ8I-2426-SM-4WAXY	Breast	19.5311	0.621015	36.182	10.9708	15.2011	12.4606
GTEX-11TT1-1726-SM-5EQLJ	Liver	42.4002	0.511002	29.6405	13.7114	8.9012	17.4215
GTEX-11NSD-1826-SM-5N9CF	Nerve	22.6714	1.28103	89.1338	26.6304	24.5304	5.89095
GTEX-13X6I-0011-R1b-SM-5PNZC	Brain	12.2508	0.0810019	38.192	7.771	3.67107	4.63092
GTEX-N7MT-1626-SM-3LK71	Pancreas	8.78109	0.371002	24.6514	7.74089	27.7305	16.1415
GTEX-WYVS-1926-SM-4PQZ2	Liver	13.1912	2.68105	19.7106	6.80078	9.01108	15.5409
GTEX-WHSE-0011-R4A-SM-3P5ZN	Brain	15.7415	0.201005	49.5427	10.7809	9.42113	8.67101
K-562-SM-2S1RI	Bone Marrow	109.592	197.116	158.134	21.4707	68.9319	39.7312
GTEX-12WSK-1326-SM-5CVNM	Esophagus	26.191	0.251007	78.2327	10.261	10.3913	10.8408
GTEX-13NZA-1426-SM-5KM4Y	Lung	28.9803	7.03085	55.0092	19.4608	33.7309	10.7711
GTEX-OIZH-0005-SM-2HMJN	Blood	5.35097	0.0209995	5.29085	5.82113	3.46103	1.26103
GTEX-11XUK-1426-SM-5EQMG	Small Intestine	33.7005	6.03101	68.7887	13.431	48.82	21.231
GTEX-WWYW-3126-SM-3NB39	Brain	20.5505	0.0509985	58.9124	10.9914	13.9114	5.011
GTEX-QLQ7-1526-SM-2S1QA	Adipose Tissue	31.6405	0.680987	56.9609	21.9006	17.221	14.421
GTEX-13CIG-0011-R9a-SM-5K7VU	Brain	7.2511	6.03101	17.0914	2.211	3.65102	5.39118
GTEX-WOFL-0826-SM-3MJG1	Breast	28.0903	1.50098	41.3811	12.2814	20.1611	32.0911
GTEX-13FTW-1326-SM-5LZZD	Testis	28.5714	80.1483	56.1806	28.5101	21.9508	38.9999
GTEX-OXRP-0126-SM-3NB32	Skin	30.9207	7.34112	76.1832	14.771	17.8506	21.4812
GTEX-13NZ9-1026-SM-5MR5K	Breast	30.7817	1.39098	55.3496	16.8608	31.3111	26.7117
GTEX-ZGAY-0926-SM-4WWBQ	Blood Vessel	13.071	0.630995	62.0131	8.17093	8.28097	6.00099
GTEX-Y8DK-0004-SM-4RGM7	Blood	60.1795	45.6708	47.0199	18.681	15.6805	15.8708
GTEX-12ZZW-2326-SM-5DUW2	Adipose Tissue	23.8514	1.16103	45.3805	11.1812	26.6304	23.9309
GTEX-OHPJ-0006-SM-3LK6G	Blood	11.8713	3.60101	14.5113	9.78112	6.53098	5.05111
GTEX-13PL6-0011-R9b-SM-5O9CH	Brain	4.86116	0.201005	20.1806	2.81103	2.76102	3.56104
GTEX-XOTO-0326-SM-4B66K	Nerve	16.3611	0.231006	77.8001	15.3312	23.6407	13.5011
GTEX-13JVG-0726-SM-5KM16	Skin	18.3715	12.7807	59.7721	10.481	17.2509	31.8517
GTEX-WYVS-1126-SM-4SOJX	Colon	26.0606	0.141003	72.4794	11.521	18.8906	14.8305
K-562-SM-2S1Q5	Bone Marrow	99.2297	189.375	136.712	21.6816	73.6595	43.1414
GTEX-131XW-0726-SM-5EGK3	Breast	18.7316	1.73099	56.5792	10.5312	24.7405	31.0108
GTEX-WFON-1426-SM-4LVMT	Colon	17.9511	9.64112	34.7105	7.56112	17.0606	12.9511
GTEX-146FH-1226-SM-5NQB6	Lung	35.1999	3.47112	55.5802	16.6506	27.9815	14.9513
GTEX-U3ZN-0926-SM-4DXTU	Vagina	33.8809	9.20106	50.0917	8.30109	18.4814	18.2915
GTEX-11LCK-0926-SM-5A5KA	Heart	9.18131	0.240999	24.9609	3.88092	5.81105	1.45095
GTEX-13O21-2426-SM-5MR4A	Colon	18.7212	15.9612	35.0101	6.85093	13.091	10.4708
GTEX-YB5K-1826-SM-5IFJC	Pancreas	5.37103	0.0309997	13.081	4.04097	5.67099	6.30108
GTEX-13OW7-0426-SM-5K7VK	Skin	25.7018	4.12102	80.343	17.5914	20.0412	23.0309
GTEX-14A5I-2426-SM-5Q5CP	Colon	14.5808	0.32099	52.8195	10.6708	23.7606	12.5708
GTEX-RWSA-2426-SM-47JXR	Testis	18.5404	56.3913	35.3907	23.6915	18.0109	37.661
GTEX-ZY6K-0626-SM-59HJL	Esophagus	49.9426	7.89096	37.4009	12.8509	14.0812	22.1004
GTEX-146FQ-1726-SM-5QGPX	Prostate	20.001	0.390989	57.9405	12.5412	25.2918	17.6207
GTEX-12126-1026-SM-5P9JJ	Brain	12.9906	0.0109996	51.2507	10.9109	7.79095	6.77115
GTEX-XMK1-0001-SM-4B64F	Blood	55.4994	80.0428	52.2623	25.1206	25.3603	18.4315
GTEX-13X6I-0011-R11a-SM-5P9HN	Brain	29.2811	0.34099	126.028	25.6912	18.8005	1.95098
GTEX-WVLH-0011-R5A-SM-3MJFW	Brain	17.811	0.110998	57.9606	9.35087	9.6311	5.70094
GTEX-YFC4-1426-SM-5IFJG	Breast	28.5219	1.60103	75.4788	20.2605	44.88	31.79
GTEX-WHPG-2226-SM-3NMBO	Muscle	8.6608	0.100998	30.9207	5.64119	5.23105	3.50108
GTEX-13OVH-1826-SM-5K7YW	Esophagus	23.401	1.211	50.0327	14.4711	24.6207	11.3208
GTEX-113IC-0226-SM-5HL5C	Adipose Tissue	20.4015	1.59096	56.2429	11.3506	11.7111	16.5608
GTEX-11TUW-0226-SM-5LU8X	Thyroid	32.0111	1.241	67.6726	18.9011	21.6111	19.5311
GTEX-13OVI-1226-SM-5J2ME	Adrenal Gland	18.2813	0.141003	35.1	7.31116	13.3512	28.5714
GTEX-145ME-1226-SM-5SIB6	Ovary	26.9217	0.201005	77.5901	11.8614	36.7609	44.0021
GTEX-ZAJG-0526-SM-5S2MT	Muscle	12.8011	0.291002	37.7813	5.59098	5.22091	4.02113
GTEX-12696-3126-SM-5FQUX	Pituitary	29.1819	0.361007	53.4901	20.1806	14.7312	12.3608
GTEX-ZP4G-0926-SM-4WWF4	Esophagus	18.5109	0.590988	54.9215	9.03109	9.13117	9.65114
GTEX-111YS-2126-SM-5EGGM	Nerve	21.6816	0.671007	76.1832	21.2604	33.0711	11.9414
GTEX-11UD2-2826-SM-5GU6X	Testis	24.9904	72.0487	88.4813	26.9815	19.7708	45.042
GTEX-V955-2026-SM-3GAFA	Breast	20.0816	2.94099	44.2621	12.4209	9.75134	11.4407
GTEX-146FQ-0526-SM-5LU9I	Blood Vessel	22.5507	2.00097	59.2195	13.1109	15.0605	19.161
GTEX-131XG-1426-SM-5GCMO	Pancreas	7.78124	0.0209995	14.1811	4.26102	4.04097	7.1211
GTEX-13OVG-0226-SM-5LU93	Thyroid	35.8922	0.491002	70.0396	14.721	27.2314	21.2604
GTEX-XAJ8-0008-SM-46MU7	Skin	6.67099	7.9508	47.8617	8.38087	3.88092	14.401
GTEX-ZYFD-2526-SM-5E45L	Prostate	71.9888	0.231006	37.0602	15.1306	16.8211	13.1912
GTEX-13O3O-1526-SM-5KM1C	Heart	2.77099	0.0109996	16.2515	1.91096	4.05106	0.781003
GTEX-13PVQ-1926-SM-5L3GN	Esophagus	30.5606	1.551	55.9513	20.991	16.5711	14.0607
GTEX-111FC-0826-SM-5GZWO	Heart	6.61114	0.220997	25.5102	2.91097	6.14111	2.43092
GTEX-11EM3-1826-SM-5A5KO	Vagina	25.2306	0.181005	71.7397	17.0713	13.3809	16.9404
GTEX-14AS3-1626-SM-5S2OY	Breast	16.8912	0.330999	30.722	5.91099	9.95071	13.9211
GTEX-UPK5-2126-SM-4JBJK	Stomach	18.2206	4.22104	49.4398	8.77075	17.7408	15.2011
GTEX-14BIN-0926-SM-5S2OZ	Blood Vessel	18.7108	0.580996	84.9122	12.2313	14.721	11.2613
GTEX-12KS4-2126-SM-5FQUT	Skin	26.1511	12.0111	61.2102	12.3514	14.1007	26.4904
GTEX-RUSQ-1826-SM-2TF6E	Nerve	34.8213	0.69102	52.5821	23.731	29.5503	19.8807
GTEX-11NUK-1726-SM-5A5L2	Esophagus	11.4312	0.110998	48.2314	8.17093	13.4711	5.77091
GTEX-Y3I4-0826-SM-4TT2A	Pancreas	7.24106	0.260996	15.5409	3.80106	4.51085	15.0511
GTEX-145ME-0826-SM-5O9AF	Colon	25.7714	0.431012	62.931	10.7212	14.8408	21.9416
GTEX-117YX-0326-SM-5GICL	Small Intestine	31.4306	1.25102	60.0295	11.2013	12.5012	12.9107
GTEX-13NYB-1826-SM-5J1N3	Small Intestine	17.8209	0.110998	69.5703	10.0812	13.5011	16.2312
GTEX-14AS3-0426-SM-5QGQK	Adipose Tissue	15.7415	0.171004	32.8905	6.74117	15.0814	12.0512
GTEX-R55C-1926-SM-2TF4K	Nerve	21.7207	0.891002	75.0927	22.0407	29.9317	10.6812
GTEX-VUSG-2226-SM-4KKZO	Breast	24.8815	2.45105	74.2387	14.3711	23.3217	25.3709
GTEX-12WSB-0011-R1b-SM-5P9EY	Brain	5.00094	0.0209995	25.1015	4.05106	5.89095	4.61106
GTEX-WOFL-0726-SM-3MJG4	Thyroid	21.1209	3.89089	57.5124	18.0609	25.2813	27.2919
GTEX-13NZA-0826-SM-5K7WS	Heart	9.46105	0.880992	27.6403	4.74103	6.27102	8.38087
GTEX-YJ89-0126-SM-4TT3X	Skin	25.3709	9.37098	77.3484	16.1012	19.2208	24.6908
GTEX-11DXX-2426-SM-5GZZW	Skin	24.1307	2.26106	42.9623	12.9708	23.7211	24.1709
GTEX-11OC5-0426-SM-5Q5AR	Blood Vessel	14.3313	0.311003	56.6498	10.1908	12.961	14.3313
GTEX-13FTW-0326-SM-5K7UW	Skin	23.3411	5.30113	54.9291	12.4813	21.6306	23.1205
GTEX-11P81-1626-SM-5BC52	Uterus	29.3014	0.701007	91.3986	18.091	25.8501	18.3804
GTEX-WRHK-0426-SM-4MVOG	Esophagus	17.0808	0.300993	63.0096	8.64101	10.2411	3.9109
GTEX-Q734-0626-SM-2I3EF	Lung	39.4814	14.9213	45.9916	15.8213	30.211	18.5713
GTEX-RVPV-0526-SM-47JYL	Esophagus	14.1811	15.361	37.7106	9.36124	13.3309	11.8113
GTEX-12WS9-0011-R4b-SM-5P9EU	Brain	3.78108	0.330999	16.4715	2.93101	2.39098	2.50099
GTEX-13O1R-2326-SM-5IJF9	Adrenal Gland	22.3113	1.00097	24.361	22.151	15.1306	21.061
GTEX-12126-0011-R9b-SM-5BC6P	Brain	18.561	0.561011	58.2506	7.98117	5.14083	4.35086
GTEX-13X6H-0626-SM-5LU53	Pancreas	12.7206	0.471	23.7804	6.88091	7.18108	12.1611
GTEX-148VJ-0011-R9b-SM-5SI77	Brain	7.82125	0.0109996	39.8001	6.39082	4.08094	5.6209
GTEX-XUW1-1026-SM-4BONY	Thyroid	29.091	0.181005	63.2196	13.161	34.4612	22.4307
GTEX-12ZZX-1926-SM-5EGKC	Vagina	20.991	0.130996	79.3688	10.6908	30.2214	34.152
GTEX-131YS-2926-SM-5EGKI	Colon	16.0711	0.410997	68.3609	11.6108	19.9512	12.5908
GTEX-13VXT-1426-SM-5LU4B	Lung	34.7514	1.50098	61.189	14.3811	18.0609	19.7804
GTEX-X4XY-0826-SM-4E3JM	Thyroid	30.3306	0.710989	69.4499	18.251	24.1609	27.7709
GTEX-11TT1-0005-SM-5NQ8Y	Blood	15.5108	1.26103	16.4213	9.20106	6.49082	4.31093
GTEX-139YR-2426-SM-5J1OB	Adipose Tissue	19.2115	1.92106	48.0112	10.631	11.7411	13.4506
GTEX-13OVL-1326-SM-5IJCZ	Blood Vessel	12.4909	0.210998	73.0494	10.1408	9.77096	8.8012
GTEX-131XE-2726-SM-5P9G7	Muscle	9.90118	0.0810019	26.7006	4.94099	2.73094	2.88106
GTEX-11P81-2226-SM-5PNYI	Skin	16.3215	4.82089	55.6612	12.0311	14.0306	25.1415
GTEX-WH7G-0002-SM-4LVN9	Blood	68.5317	44.4897	54.3911	18.4008	18.4404	11.2707
K-562-SM-4WAWH	Bone Marrow	75.6831	117.833	84.1039	16.2515	70.0688	41.3009
GTEX-13112-2126-SM-5GCO4	Kidney	13.141	0.590988	43.6013	10.6812	20.6705	12.7914
GTEX-1314G-0826-SM-5BC6L	Esophagus	38.9513	20.0816	53.2312	17.1805	39.7312	22.0117
GTEX-131XH-2926-SM-5LZU4	Brain	31.1206	0.141003	163.608	26.5806	29.0406	2.02104
GTEX-WHPG-2126-SM-4M1ZM	Adipose Tissue	16.3906	0.701007	49.7526	12.4813	10.6008	16.7815
GTEX-ZC5H-0008-SM-4WAX8	Skin	44.0418	23.0213	36.84	14.2215	11.6908	25.6111
GTEX-Y5V6-0003-SM-4V6FX	Blood	59.5199	48.6612	43.4716	21.2811	14.6914	12.6512
GTEX-X4EP-3226-SM-3P5YR	Pituitary	22.7406	0.0509985	63.0096	19.9816	16.7815	16.1213
GTEX-132AR-0326-SM-5KM2C	Skin	16.2605	9.94106	39.5718	15.711	20.5405	23.401
GTEX-OHPK-2526-SM-3MJH9	Vagina	28.9702	7.67092	65.9317	8.40123	18.081	18.091
GTEX-ZVTK-0008-SM-57WDA	Skin	27.1015	5.66117	42.9296	14.3811	10.1113	25.4113
GTEX-131XH-0011-R1a-SM-5DUWA	Brain	21.9706	0.141003	74.7292	14.4811	7.211	7.10089
GTEX-145MI-0011-R10a-SM-5PNZD	Brain	14.9606	0.0710018	30.1607	7.29092	4.59097	6.17098
GTEX-14BMU-1326-SM-5RQIH	Colon	29.9005	0.251007	59.71	9.95071	11.291	14.3313
GTEX-UPJH-0826-SM-4WKFD	Lung	44.1518	0.66099	70.5024	16.8106	14.091	11.831
GTEX-POMQ-1226-SM-3P61F	Uterus	21.1517	0.240999	56.4226	10.751	23.6702	21.4916
GTEX-12WSC-0826-SM-5EQ5Q	Thyroid	33.0299	0.600985	76.162	11.3114	24.0506	42.4708
GTEX-X585-0011-R2B-SM-46MVF	Brain	16.5115	0.38101	53.9892	8.04114	11.7411	12.2109
GTEX-Y8LW-0426-SM-4VBQ6	Blood Vessel	25.2813	0.721014	56.8229	17.4107	9.26121	12.1906
GTEX-14A5H-1626-SM-5SIAN	Colon	21.1312	0.960994	48.6106	16.0311	15.4411	11.8713
GTEX-13X6J-3126-SM-5Q5EJ	Pituitary	35.6814	0.531006	124.733	15.1306	12.8313	10.8108
GTEX-ZDTT-2726-SM-4WKF8	Skin	25.7411	2.93101	56.8229	11.521	19.3411	19.7407
GTEX-T5JW-1826-SM-3GAE1	Muscle	8.06123	0.061002	30.0501	6.77115	5.04097	3.17092
GTEX-139TU-0726-SM-5L3EK	Skin	16.531	5.02109	51.4215	11.3412	17.5306	19.9415
GTEX-W5X1-0826-SM-3GILN	Heart	6.10081	0.410997	38.7413	3.0409	3.62103	2.54101
GTEX-WRHK-0005-SM-3MJF5	Blood	12.8509	0.641002	25.5615	27.0508	14.9513	4.04097
GTEX-Z93S-0011-R3b-SM-4RGNH	Brain	13.7009	0.121002	56.8229	8.94078	3.77088	5.81105
GTEX-XYKS-0526-SM-4BRW2	Lung	32.1311	2.33092	45.6423	13.7209	26.4703	15.2612
GTEX-XPVG-2526-SM-4B66D	Muscle	7.4009	0.220997	23.3104	6.25106	8.0211	3.12098
GTEX-X4XX-0011-R10B-SM-46MWO	Brain	30.5119	0.291002	78.3901	15.0407	15.8312	7.36099
GTEX-11EMC-3226-SM-5EGKW	Brain	9.00109	0.491002	36.4716	6.62077	6.84097	4.15112
GTEX-X4XX-0011-R6B-SM-46MWP	Brain	18.9707	0.0109996	48.3318	7.17113	15.311	5.9311
GTEX-Q2AH-0008-SM-48U2J	Skin	55.1198	42.7307	40.6815	12.2109	9.08131	22.1203
GTEX-ZTTD-2826-SM-4YCFA	Skin	23.6702	21.2207	71.7596	11.5011	18.1714	27.141
GTEX-X4EO-1226-SM-4QARR	Esophagus	23.7211	18.3512	60.9731	10.7108	23.4416	21.9113
GTEX-13FTW-2326-SM-5K7YS	Muscle	10.7607	0.210998	32.591	7.93098	8.06123	4.56116
GTEX-WI4N-0626-SM-3TW8Z	Heart	6.88091	1.05103	14.5314	4.36112	7.49122	3.67107
GTEX-ZXES-0008-SM-57WCX	Skin	32.8404	24.4812	56.752	12.5412	8.38087	18.0709
GTEX-11VI4-0726-SM-5GU5B	Vagina	40.9105	46.8313	56.3092	10.5013	17.9213	15.6512
GTEX-RU72-0011-R11A-SM-5SI8G	Brain	35.0806	0.201005	124.958	25.5509	21.5617	2.64103
GTEX-R55E-0526-SM-2TC6B	Muscle	6.35107	0.061002	23.4709	3.77088	3.99114	1.43098
GTEX-11P7K-0626-SM-5985Z	Prostate	25.6111	3.77088	68.7411	13.3707	19.1411	19.1916
GTEX-13OW8-1226-SM-5K7XD	Adipose Tissue	18.2611	0.361007	53.5124	11.8007	12.2508	9.88129
GTEX-RVPV-0006-SM-2TF6Q	Blood	5.26086	0.451	7.29092	3.34105	3.50108	2.31097
GTEX-POMQ-0626-SM-3P61E	Esophagus	18.0509	0.501006	53.3716	12.0913	15.3908	21.3905
GTEX-QDVN-1326-SM-48TZ3	Colon	29.9815	29.6611	42.7899	10.6111	20.1806	13.8614
GTEX-ZYW4-0526-SM-5GZZ5	Muscle	10.521	0.100998	33.6515	6.77115	4.97088	1.93094
GTEX-OOBJ-0226-SM-2YUMM	Adipose Tissue	23.1317	0.641002	62.3622	14.7414	16.8106	21.1605
GTEX-NPJ8-0011-R3a-SM-2HMIW	Brain	22.0805	5.25103	61.0915	9.59112	23.5916	7.34112
GTEX-11P7K-0826-SM-5BC5F	Adipose Tissue	34.5712	0.271007	34.86	11.161	6.04105	13.3309
GTEX-Y111-2026-SM-4SOJA	Breast	16.5907	1.16103	51.6716	11.1209	19.161	13.531
GTEX-R55F-0126-SM-48FCK	Skin	20.9707	8.33106	67.4712	17.8704	32.53	27.7305
GTEX-13NZ8-1626-SM-5IJBC	Blood Vessel	27.1617	0.0509985	64.1199	6.53098	28.2211	21.5617
GTEX-XBED-1026-SM-48TCB	Esophagus	28.9201	9.58116	38.4817	9.47089	16.4009	17.6807
GTEX-14DAR-1426-SM-5RQIR	Small Intestine	32.9407	7.211	31.4612	7.28082	12.3514	5.6209
GTEX-13FLV-0126-SM-5K7WT	Skin	26.4904	5.94098	65.2316	16.9804	22.4415	22.4805
GTEX-WRHU-2826-SM-3MJG8	Skin	24.8711	11.0609	72.4192	17.9511	27.7709	19.2916
GTEX-132QS-0226-SM-5IFFZ	Spleen	30.4802	7.6412	82.0027	22.6604	24.3812	12.0011
GTEX-RNOR-0011-R3A-SM-2TF5J	Brain	18.101	0.100998	92.4115	8.0211	7.02111	8.00111
GTEX-XUW1-0926-SM-4BONX	Skin	17.3012	2.13095	53.4197	13.4711	31.9512	25.3111
GTEX-POMQ-2026-SM-2S1OD	Nerve	26.9815	0.300993	87.0939	16.211	25.3515	25.5102
GTEX-ZTX8-1626-SM-51MRY	Muscle	10.831	0.0710018	26.1602	4.56116	2.30106	4.44105
GTEX-T6MO-0526-SM-4DM6R	Esophagus	24.5406	15.1905	36.9218	7.55117	14.7414	12.5507
GTEX-ZDTS-1326-SM-4WKGX	Heart	5.11098	0.0410009	21.061	2.79103	4.59097	1.511
GTEX-T5JC-0011-R6A-SM-5SI89	Brain	15.851	0.550991	56.2507	6.42101	7.85113	6.16115
GTEX-Y5LM-0005-SM-4V6EJ	Blood	17.6415	0.480997	24.3306	17.8915	14.2709	3.52104
GTEX-WHSB-0226-SM-4M1XE	Blood Vessel	21.3609	0.480997	57.119	13.101	10.7413	11.3609
GTEX-11EQ8-1326-SM-5EGJQ	Heart	12.8011	0.371002	20.5605	3.51104	12.8714	6.77115
GTEX-12C56-0006-SM-5N9E9	Blood	4.37111	0.181005	5.60106	5.72113	2.83098	1.20097
GTEX-14AS3-1726-SM-5RQJV	Vagina	47.6697	2.73094	37.2121	9.47089	21.6216	15.4807
GTEX-ZV68-0011-R5a-SM-4YCDW	Brain	7.4009	0.100998	31.4002	2.56099	2.35104	2.95099
GTEX-11XUK-2026-SM-5EQLF	Skin	24.8212	7.771	54.6595	14.401	23.3314	20.4609
GTEX-ZZ64-1326-SM-5E444	Blood Vessel	15.9612	0.210998	54.0491	10.6111	8.33106	14.1713
GTEX-144GN-2326-SM-5LU4F	Skin	16.9404	5.52089	51.5393	14.9306	14.3115	19.0405
GTEX-145ME-0526-SM-5QGQV	Esophagus	35.5999	14.6609	41.7007	13.3911	17.8012	25.9309
GTEX-Y5V6-0008-SM-4V6FV	Skin	56.7009	59.9796	44.9921	16.2211	13.6706	21.2708
GTEX-11EM3-0526-SM-5H12N	Blood Vessel	14.6609	1.43098	41.831	11.1209	8.53091	5.65098
GTEX-UPIC-0626-SM-4IHK2	Esophagus	15.7415	0.371002	58.4893	14.9006	15.9005	13.7914
GTEX-X4EP-0326-SM-3P5Z6	Heart	7.36099	0.701007	38.9297	6.40101	9.55132	4.79091
GTEX-13O21-1826-SM-5MR5M	Nerve	20.4114	1.03097	69.7925	19.2916	17.221	12.2211
GTEX-ZDYS-2326-SM-4WKG6	Colon	26.771	4.86116	32.422	7.41116	10.4014	8.51083
GTEX-11XUK-0126-SM-5CVLK	Adrenal Gland	28.7701	0.330999	34.7009	8.9012	11.8507	10.3913
GTEX-ZT9W-0726-SM-4YCDC	Lung	78.1189	2.93101	54.1016	12.6907	18.1111	11.1409
GTEX-ZV7C-0526-SM-51MRB	Heart	16.4909	0.801014	25.0112	5.50102	4.3211	4.9909
GTEX-12696-1926-SM-5EGJT	Colon	20.4015	1.131	73.8333	12.1611	11.9613	7.24106
GTEX-12WSB-3026-SM-59HKM	Brain	18.5314	0.0509985	73.1203	16.1314	19.6915	2.98101
GTEX-13NYB-2926-SM-5K7VH	Blood Vessel	9.7412	0.730978	46.3726	7.60106	6.28102	10.7809
GTEX-14ABY-0011-R9a-SM-5PNZK	Brain	19.3706	0.160996	65.5716	12.5012	12.8313	6.201
GTEX-ZLWG-1226-SM-4WWFS	Esophagus	22.151	0.99103	55.2499	10.3711	12.1014	7.34112
GTEX-11UD1-0126-SM-5PNYG	Skin	13.1711	2.77099	30.9207	12.261	12.9906	24.7113
GTEX-YB5K-0426-SM-5LUA4	Blood Vessel	29.6405	1.60103	37.7106	12.961	11.1812	14.7608
GTEX-12WSN-2526-SM-5LZU8	Muscle	11.2013	0.181005	24.1609	5.59098	5.13086	4.83093
GTEX-R55G-0008-SM-48FEX	Skin	37.9703	8.07073	39.3502	13.981	8.85075	21.7313
GTEX-12WSK-0226-SM-5BC62	Pancreas	8.88086	0.451	21.3417	3.9109	4.69101	6.11096
GTEX-13YAN-0526-SM-5O9BE	Muscle	19.1411	0.121002	42.5003	11.161	11.3114	10.2312
GTEX-Q734-0526-SM-2I3EH	Thyroid	36.421	1.96101	60.6401	14.6314	35.4006	35.032
GTEX-RNOR-0526-SM-2TF4O	Muscle	9.88129	0.0209995	31.1401	4.62098	5.88116	1.61105
GTEX-ZQG8-2426-SM-57WEE	Colon	20.1415	1.49102	62.8221	9.7913	11.6407	11.5506
GTEX-12WSA-0011-R5b-SM-5GU5I	Brain	12.301	0.311003	52.0996	3.0409	3.4909	5.00094
GTEX-RWS6-0326-SM-2XCAP	Heart	6.44107	0.0309997	20.6705	3.56104	3.481	1.61105
GTEX-WH7G-0526-SM-3NMBI	Thyroid	33.1514	0.271007	68.951	11.8811	18.6616	21.931
GTEX-ZLV1-1426-SM-4WWES	Breast	26.4116	1.73099	54.8302	13.2406	13.2608	21.321
GTEX-12696-1426-SM-5EGJ6	Esophagus	19.0313	0.421002	64.7496	14.1409	15.2813	7.05086
GTEX-T2IS-0126-SM-4DM6O	Skin	20.7811	10.1113	63.9823	16.3215	20.2016	19.5311
GTEX-13O1R-2526-SM-5N9FW	Kidney	13.8614	0.550991	18.9405	7.97122	6.7309	7.67092
GTEX-OIZH-1426-SM-3NB1O	Colon	24.3812	5.98106	50.0501	8.04114	15.4314	12.7013
GTEX-QESD-0226-SM-447BH	Pancreas	5.42115	0.280992	10.8807	3.12098	4.76112	3.02095
GTEX-1399T-0011-R4b-SM-5DUVX	Brain	5.91099	0.100998	25.0216	4.80088	2.70101	2.9011
GTEX-QV31-1426-SM-2S1QD	Muscle	11.0013	0.0109996	33.0299	6.50117	5.74099	2.64103
GTEX-ZVT4-0226-SM-51MSD	Adipose Tissue	20.9808	2.82099	59.0596	8.64101	6.97117	12.4511
GTEX-OOBK-2025-SM-3LK5S	Prostate	22.2217	0.99103	49.1323	12.1014	14.3214	15.9215
K-562-SM-5QGOR	Bone Marrow	80.4823	142.074	96.9319	16.8912	72.9532	40.7916
GTEX-12WSM-0626-SM-5GCOK	Adipose Tissue	27.9001	1.74098	44.2897	9.94106	19.2315	13.7114
GTEX-ZE9C-0011-R7a-SM-4WWCX	Brain	9.51102	0.0810019	34.9907	4.11103	3.64091	4.4309
GTEX-ZP4G-2226-SM-57WFB	Nerve	19.9415	0.621015	74.8225	16.2605	19.2515	11.6511
GTEX-1477Z-1126-SM-5P9GK	Heart	12.3308	0.501006	37.2921	7.08123	13.7009	9.07124
GTEX-13X6K-0011-R5b-SM-5PNUE	Brain	11.6908	0.0109996	56.2507	10.5707	6.3612	6.75099
GTEX-13X6K-3026-SM-5QGPA	Pituitary	27.0414	0.671007	77.2413	18.9116	14.771	13.7409
GTEX-TKQ1-0126-SM-33HB3	Thyroid	34.4301	0.66099	76.5431	11.561	15.9115	15.8411
GTEX-11EI6-0426-SM-5EQ43	Nerve	28.7502	3.26097	86.7084	18.4008	36.2799	17.731
GTEX-13OW6-2926-SM-5KM29	Brain	26.5806	0.150998	132.9	29.3604	37.2508	3.41101
GTEX-131XE-0006-SM-5P9F9	Blood	2.94099	0.0810019	4.96089	2.76102	2.03101	5.99101
GTEX-YF7O-0426-SM-5P9FS	Heart	12.6512	1.12101	29.0306	5.60106	5.60106	2.86096
GTEX-Y9LG-2226-SM-4VDS9	Nerve	13.3707	0.300993	57.1507	12.1813	7.80122	5.82113
GTEX-OXRP-2426-SM-2S1NR	Blood Vessel	25.3006	0.561011	60.9308	17.6807	17.9113	13.5011
GTEX-11ZTT-1626-SM-5EQKR	Colon	22.3903	1.38099	63.5007	11.0211	10.0012	6.31114
GTEX-13CF2-0011-R5a-SM-5LZWS	Brain	3.82113	0.0309997	20.5007	2.13095	1.58096	2.01098
GTEX-S4Q7-0006-SM-3K2AT	Blood	17.9014	0.390989	14.0208	12.5507	9.73108	1.551
GTEX-S3XE-1326-SM-4AD4H	Prostate	47.0525	0.330999	68.0631	15.8807	21.511	21.7509
GTEX-N7MT-0726-SM-3TW8S	Uterus	25.241	0.870973	67.7618	16.3906	62.0604	22.921
GTEX-146FH-1126-SM-5NQAT	Heart	11.9712	0.801014	40.3501	7.35079	12.3308	6.77115
GTEX-12WSF-0011-R7b-SM-5HL99	Brain	6.26103	0.0710018	27.4817	5.03084	5.15117	4.331
GTEX-11GSP-3126-SM-5A5LL	Brain	26.771	0.0109996	114.674	22.1311	30.6199	3.95095
GTEX-13RTJ-3126-SM-5S2Q4	Brain	20.8316	0.181005	103.903	24.6702	48.6309	1.69103
GTEX-13X6K-0011-R4b-SM-5P9HO	Brain	11.521	0.100998	50.3214	8.71077	4.21111	6.05111
GTEX-131YS-2426-SM-5J2OD	Vagina	25.6218	0.501006	83.5982	16.2707	35.6616	33.3612
GTEX-13OVJ-0011-R8b-SM-5L3FS	Brain	14.6314	0.061002	37.8101	10.2411	3.97099	5.76092
GTEX-QLQ7-1926-SM-2S1R6	Blood Vessel	28.88	0.531006	69.4595	19.0405	17.7814	12.2211
GTEX-12KS4-0005-SM-5SI94	Blood	11.831	2.23101	19.8711	8.4808	10.9609	23.3605
GTEX-Y9LG-1026-SM-5IFJN	Stomach	19.301	6.94079	41.6199	8.93087	22.5117	7.63115
GTEX-11P82-1326-SM-5HL62	Breast	20.8807	0.0209995	25.4307	7.14087	6.12114	8.24089
GTEX-XOTO-3026-SM-4B65M	Brain	11.9912	0.0410009	54.2218	12.5012	9.00109	6.37091
GTEX-11TUW-2126-SM-5GU7B	Prostate	27.4608	0.35099	55.5302	15.5409	26.8919	11.9207
GTEX-OXRL-1626-SM-2YUMU	Muscle	16.9604	0.0209995	27.3809	8.14097	7.26116	5.20104
GTEX-R55F-0011-R6A-SM-2TF4L	Brain	15.661	0.390989	52.3494	8.96125	5.98106	7.06113
GTEX-11VI4-0426-SM-5EGHZ	Pancreas	8.6608	0.311003	15.6111	4.7509	5.35097	6.01098
GTEX-REY6-0005-SM-2TF54	Blood	15.8213	5.34096	18.6512	8.29074	7.81096	4.35086
GTEX-QV31-0526-SM-447C3	Esophagus	25.0702	11.5907	36.3403	6.97117	11.7909	11.8507
GTEX-12WSL-0226-SM-5CVMJ	Liver	14.1311	0.0810019	19.5216	6.9509	9.37098	15.8708
GTEX-QDVN-2226-SM-2S1PM	Nerve	25.1607	0.841013	50.0397	22.1403	32.72	14.5415
GTEX-WYVS-0006-SM-3NMA7	Blood	9.5712	2.78099	17.5914	14.5505	12.6407	5.10107
GTEX-11ZVC-0726-SM-5FQT9	Liver	7.73124	0.361007	15.6805	6.56093	6.63088	29.6405
GTEX-ZYVF-2726-SM-5GID4	Stomach	20.1303	0.280992	44.462	12.8109	26.3604	17.8915
GTEX-12WSL-1126-SM-5CVNK	Adipose Tissue	29.9109	1.64103	47.3995	8.58073	9.8512	16.2605
GTEX-PWN1-1526-SM-48TDA	Stomach	17.0512	11.1209	28.3505	7.39116	9.7412	8.91108
GTEX-XQ3S-0426-SM-4BOOA	Muscle	3.89089	0.0909993	19.1106	3.80106	5.75095	0.891002
GTEX-13PVR-0926-SM-5S2RB	Heart	11.0211	0.291002	32.5706	4.26102	5.23105	3.26097
GTEX-13OVI-2326-SM-5KM47	Salivary Gland	21.6816	1.32097	56.8426	10.8108	19.9913	19.3304
GTEX-ZYT6-1426-SM-5E43U	Nerve	18.3512	0.35099	72.4292	18.9904	25.9201	17.4808
GTEX-11WQK-2626-SM-5EQ4K	Stomach	55.1695	2.60106	57.4924	24.7507	24.8109	12.2313
GTEX-131XF-2426-SM-5BC6C	Nerve	26.4813	0.721014	104.084	19.7516	21.0508	13.871
GTEX-1212Z-0126-SM-59HK4	Skin	20.5505	9.04111	72.8926	13.5611	26.3513	21.1107
GTEX-11NV4-2126-SM-5N9DS	Brain	6.15091	0.100998	26.0715	4.55105	3.56104	4.31093
GTEX-139T8-0011-R3b-SM-5HL4R	Brain	6.44107	0.0109996	28.9201	4.08094	5.32101	3.26097
GTEX-13PDP-0011-R6b-SM-5O9D5	Brain	2.92108	0.000999989	8.33106	1.05103	2.66106	1.12101
GTEX-13FHP-0926-SM-5L3EC	Thyroid	26.721	0.150998	80.6722	15.8213	20.8316	32.5819
GTEX-WVLH-1426-SM-4MVNX	Esophagus	21.8915	23.3816	41.1523	8.13082	15.0011	15.3015
GTEX-146FR-2426-SM-5NQAU	Vagina	23.401	0.220997	62.2715	9.82121	21.1004	17.7814
GTEX-12584-1426-SM-5EGJ9	Lung	57.0597	2.48096	48.0312	5.23105	11.5506	9.46105
GTEX-14ASI-0011-R8b-SM-5S2UB	Brain	16.0011	0.150998	49.6011	11.891	6.92109	7.85113
GTEX-XQ8I-0826-SM-4BOOE	Blood Vessel	21.6711	0.100998	53.3013	16.6206	13.871	11.4812
GTEX-1117F-1326-SM-5EGHH	Adipose Tissue	28.621	0.460988	38.1418	10.521	11.4613	30.2214
GTEX-13O3P-0226-SM-5KM3Z	Adipose Tissue	28.2602	0.850982	36.2021	18.2105	15.2612	9.82121
GTEX-WY7C-0126-SM-4ONCO	Spleen	24.6207	7.56112	48.9013	19.5907	29.1819	12.8607
GTEX-WHPG-1026-SM-3NMBA	Heart	10.9807	0.861009	34.4421	4.37111	5.33098	4.64089
GTEX-145MO-2226-SM-5Q5BN	Stomach	14.411	3.12098	27.0002	4.45091	9.19086	4.80088
GTEX-QLQ7-0008-SM-447AW	Skin	38.2822	3.64091	28.2113	20.6504	11.3012	16.1605
GTEX-Y8DK-0011-R3A-SM-4RTW5	Brain	12.7914	0.201005	58.6029	7.46116	5.83082	6.34095
GTEX-Q2AI-1526-SM-3GIJ3	Muscle	17.4409	0.141003	37.2508	6.31114	5.10107	2.76102
GTEX-QEG4-0626-SM-2S1OY	Muscle	6.29105	0.0410009	28.441	4.68095	5.30113	1.881
GTEX-13FHP-2426-SM-5KLZ5	Colon	20.9808	1.81102	68.951	13.3512	15.8708	17.6109
GTEX-145MG-0011-R7b-SM-5P9JY	Brain	5.90117	0.061002	23.8712	3.64091	2.99094	4.0609
GTEX-13FXS-1126-SM-5IJBB	Blood Vessel	18.2004	0.841013	53.3309	17.401	27.0714	14.5113
GTEX-139UW-0426-SM-5K7V4	Blood Vessel	20.2114	0.460988	57.5522	13.6412	11.4209	9.78112
GTEX-13JVG-0011-R3b-SM-5LZXF	Brain	8.07073	0.330999	28.4114	4.56116	2.13095	3.41101
GTEX-QV44-0126-SM-4R1KH	Spleen	35.1414	10.341	39.2114	11.2707	34.0504	10.7711
GTEX-11NV4-0005-SM-5N9EX	Blood	17.9213	3.97099	46.9515	13.5207	32.4715	12.9412
GTEX-13U4I-1126-SM-5LU3S	Esophagus	27.2409	20.1415	63.0227	13.7609	19.9705	20.9707
GTEX-13CF3-0226-SM-5J1NW	Spleen	30.4506	5.60106	71.0321	14.7006	24.9904	15.5614
GTEX-14A5I-2926-SM-5Q5CQ	Brain	13.801	0.0209995	48.2113	8.76103	6.46119	4.55105
GTEX-ZYWO-0626-SM-5E45K	Heart	11.5811	0.401007	34.311	5.00094	7.93098	2.83098
GTEX-ZDYS-2426-SM-4WKGI	Skin	14.941	2.58095	45.6518	11.3609	12.9906	20.1303
GTEX-Y8E4-1226-SM-5IFIM	Adipose Tissue	17.1009	0.361007	42.1307	9.25094	15.2412	15.5108
GTEX-111CU-1326-SM-5NQ8L	Small Intestine	25.0702	0.841013	51.5821	12.8011	9.98111	13.9008
GTEX-QVUS-0011-R4A-SM-3GAE7	Brain	12.8812	0.0309997	73.3335	7.07093	3.87098	3.95095
GTEX-U8XE-0226-SM-4E3J3	Skin	38.752	2.80092	52.7098	20.3817	16.6714	33.3913
GTEX-1399S-1226-SM-5J1O6	Esophagus	23.1815	1.881	49.3713	7.97122	15.361	15.661
GTEX-WH7G-0726-SM-3NMBM	Lung	36.8911	12.301	46.54	10.9807	17.9312	12.1712
GTEX-111YS-1526-SM-5GZYW	Skin	22.0713	6.641	56.5204	9.27084	26.7914	24.1006
GTEX-ZC5H-0326-SM-5HL9F	Muscle	23.5605	0.0109996	38.0705	4.41098	7.73124	3.4909
GTEX-13111-1226-SM-5GCNC	Stomach	26.3202	1.04102	55.2001	9.34115	8.42105	10.4411
GTEX-WHSE-0011-R1A-SM-3P5ZK	Brain	15.3514	0.371002	51.162	12.681	7.94089	8.59085
GTEX-ZYFG-1826-SM-5GZWX	Colon	22.3515	0.280992	61.8028	10.9708	12.1906	11.5011
GTEX-NPJ8-2626-SM-26GMI	Brain	37.0911	0.610981	52.7793	23.1317	22.9608	3.00091
GTEX-13PLJ-0005-SM-5NQ99	Blood	7.88112	3.081	9.94106	4.58112	4.41098	2.94099
GTEX-14C38-1226-SM-5S2UK	Blood Vessel	14.6914	0.761017	44.4897	8.44092	9.1413	9.73108
GTEX-11GSO-1926-SM-5A5K3	Breast	18.4111	3.86107	40.6815	11.1209	11.5811	14.3115
GTEX-PLZ6-1226-SM-3P5ZS	Testis	18.5816	42.9117	62.112	23.6604	35.0004	29.9503
GTEX-11ILO-0726-SM-5HL5I	Lung	48.7017	2.99094	29.692	13.2315	27.3108	15.2011
GTEX-ZLFU-1026-SM-5EQMZ	Esophagus	27.6805	1.61105	80.9804	12.8607	17.4409	17.4215
GTEX-WZTO-0011-R11A-SM-4E3K9	Brain	36.71	0.35099	157.434	27.6709	21.3905	2.09101
GTEX-QVJO-0011-R10A-SM-2S1QJ	Brain	27.8402	0.330999	84.1913	17.3012	10.0708	8.101
GTEX-144FL-1526-SM-5Q5CA	Pancreas	12.8509	0.181005	32.5616	5.61116	12.0211	13.2608
GTEX-13NYB-0011-R6b-SM-5MR51	Brain	13.131	0.0509985	42.1511	8.17093	6.34095	7.16119
GTEX-P4QT-0526-SM-2I3EX	Lung	34.6312	1.77104	53.1722	15.4614	21.8309	14.971
GTEX-RU72-0011-R2A-SM-2TF6O	Brain	6.89094	0.0109996	28.141	6.37091	3.79106	3.3311
GTEX-WI4N-2026-SM-4OOS7	Kidney	1.61105	0.171004	2.23101	0.721014	0.980983	1.02101
GTEX-ZZPU-0526-SM-5E44U	Lung	34.411	2.77099	52.1899	13.9414	14.0812	13.6006
GTEX-PSDG-0008-SM-48TE5	Skin	82.1905	112.798	47.8617	22.4105	14.2709	13.4908
GTEX-QDVN-2126-SM-5SI7X	Adipose Tissue	26.9815	6.33085	56.7599	16.631	30.4717	27.9117
GTEX-QLQW-1326-SM-2S1QS	Muscle	10.061	2.01098	33.2619	8.11111	5.55082	7.50109
GTEX-WL46-0011-R6A-SM-3LK6X	Brain	14.0014	0.0710018	53.6423	12.7507	10.6509	9.28113
GTEX-117YX-2326-SM-5H12W	Skin	25.091	0.730978	49.5702	15.5808	19.9304	16.601
GTEX-11P82-0926-SM-5986X	Salivary Gland	21.9614	1.77104	44.6318	10.8108	16.4111	11.8007
GTEX-UPK5-1226-SM-4IHL8	Esophagus	31.112	27.141	54.4326	14.0306	35.632	20.8013
GTEX-13S7M-0005-SM-5NQ76	Blood	13.8211	3.99114	15.4507	9.9211	10.4606	4.231
GTEX-PW2O-0526-SM-2I3DX	Lung	33.3011	7.89096	41.7499	15.5312	27.8306	17.5014
GTEX-11EI6-2226-SM-5EGJM	Testis	18.2004	81.6398	43.2611	23.0006	15.4914	45.8707
GTEX-139YR-2726-SM-5K7VV	Blood Vessel	15.5614	0.271007	52.0022	9.86077	12.8011	14.5213
GTEX-OXRK-0226-SM-3NB2G	Skin	26.9909	0.491002	45.4119	14.3115	22.1311	20.5106
GTEX-11TUW-2226-SM-5EQL9	Testis	14.411	78.1027	36.8911	26.4904	14.671	31.5507
GTEX-O5YT-0726-SM-3MJHA	Esophagus	32.53	1.59096	80.4321	16.0611	12.9412	14.2511
GTEX-XMK1-1326-SM-4B65Q	Esophagus	17.3408	33.9208	44.7216	9.3211	8.93087	14.6112
GTEX-13111-0326-SM-5DUXF	Adrenal Gland	14.4711	2.611	29.5114	6.70111	9.45122	14.8305
GTEX-13OVI-2726-SM-5KM56	Skin	14.7608	0.721014	49.0608	7.38092	14.051	24.4117
GTEX-14753-0011-R6b-SM-5S2UD	Brain	1.57102	0.0810019	14.5808	0.710989	0.410997	0.621015
GTEX-13IVO-0011-R8a-SM-5L3DY	Brain	13.3512	0.0109996	24.8109	4.77103	3.67107	4.331
GTEX-ZAB4-0726-SM-5HL8I	Blood Vessel	19.701	0.69102	56.2507	13.2507	19.4811	11.051
GTEX-132Q8-0011-R5a-SM-5IJDM	Brain	16.1012	1.471	52.4511	10.1711	11.2808	8.64101
GTEX-ZQG8-1126-SM-51MRL	Vagina	21.8809	0.171004	56.6695	11.9613	11.4312	10.031
GTEX-1211K-2226-SM-5FQU6	Adipose Tissue	28.5912	0.311003	59.2195	17.2712	17.561	13.6006
GTEX-ZF29-0826-SM-5S2NP	Adipose Tissue	32.1913	0.371002	51.0097	10.0012	9.53082	8.50081
GTEX-T6MN-0011-R4A-SM-5CHSD	Brain	0.000999989	0.000999989	0.000999989	0.000999989	0.000999989	0.000999989
GTEX-YECK-1926-SM-4W21H	Liver	7.34112	0.0710018	15.1611	6.2208	8.201	13.9414
GTEX-13X6K-0011-R2b-SM-5P9K3	Brain	8.57122	0.260996	37.6297	5.84094	3.78108	3.82113
GTEX-YJ8O-0326-SM-5RQJW	Esophagus	9.90118	0.66099	40.8397	9.38073	12.8313	9.16097
GTEX-RWSA-0126-SM-2XCBB	Skin	24.2112	5.05111	85.5918	17.6807	24.0206	13.0213
GTEX-TKQ1-0426-SM-4DXT4	Esophagus	19.6206	0.210998	62.809	11.1109	11.7509	11.4907
GTEX-13O61-2126-SM-5IJEO	Pancreas	6.85093	0.0109996	16.3011	3.70096	8.201	6.71087
GTEX-XUW1-1126-SM-4BONZ	Blood Vessel	19.5311	0.790973	67.532	15.1611	14.411	15.4711
GTEX-145MG-3026-SM-5RQJA	Brain	12.0211	0.121002	54.4817	9.811	7.80122	6.26103
GTEX-X4XX-0726-SM-4QARS	Testis	20.5804	61.6616	59.3222	31.7107	52.0094	18.1513
GTEX-14A5I-1726-SM-5QGQ5	Liver	9.68129	0.751008	16.0812	6.98084	10.3913	18.0109
GTEX-13QBU-1326-SM-5LU4K	Adipose Tissue	58.392	0.550991	30.2613	20.5605	6.56093	11.3012
GTEX-OHPL-0426-SM-3TW8X	Blood Vessel	17.7913	0.291002	41.4615	9.41069	9.6311	13.5011
GTEX-13OVH-3126-SM-5MR4Z	Pituitary	21.5408	0.300993	50.2412	16.1415	22.151	12.6013
GTEX-13O1R-0826-SM-5J2MB	Thyroid	37.2999	0.830988	62.3492	18.2915	15.3015	17.011
GTEX-ZTPG-2226-SM-57WF9	Vagina	31.2612	12.0411	59.6107	7.73124	13.3309	18.5211
GTEX-ZAB4-0011-R9a-SM-4SOKG	Brain	15.311	0.110998	52.8598	11.3711	8.82074	3.92094
GTEX-WVLH-3026-SM-3MJG9	Brain	13.3911	0.061002	59.9921	9.71087	6.91103	4.9909
GTEX-R55G-2326-SM-2TC61	Muscle	12.6608	0.171004	32.2516	8.25118	6.79089	4.6709
GTEX-13O3O-0011-R5b-SM-5KM44	Brain	13.9414	0.000999989	43.7103	7.28082	6.61114	5.50102
GTEX-13OVJ-0011-R5a-SM-5P9H7	Brain	15.4711	0.110998	44.462	8.38087	4.59097	4.39085
GTEX-PSDG-0526-SM-2S1OH	Blood Vessel	22.4415	1.241	61.083	14.0306	12.6714	16.4304
GTEX-ZF29-0926-SM-4WKFZ	Skin	17.7015	6.2411	67.14	12.9206	22.231	24.361
GTEX-POYW-0426-SM-2XCEV	Nerve	27.7805	0.511002	66.7132	23.9607	30.8714	18.9812
GTEX-R55D-0008-SM-48FEV	Skin	39.0703	5.30113	40.4397	12.5412	9.53082	18.6706
GTEX-13X6K-0011-R11a-SM-5P9F5	Brain	32.72	0.150998	150.008	37.2508	16.8514	5.11098
GTEX-S3XE-1926-SM-3K2B3	Nerve	18.6512	0.501006	70.312	18.3105	21.9416	11.4114
GTEX-WYJK-0426-SM-3NM9G	Blood Vessel	22.3314	0.621015	87.6329	15.8213	13.4711	9.69069
GTEX-WFG8-0826-SM-4LVN5	Blood Vessel	16.211	1.471	46.4305	10.5612	9.95071	8.75071
GTEX-Y8E4-0226-SM-4VBQ3	Blood Vessel	14.6213	3.42096	46.0108	9.3211	10.4606	12.5212
GTEX-YFC4-0226-SM-57WD2	Adipose Tissue	19.4406	0.390989	47.4916	12.2109	14.3006	15.4507
GTEX-WH7G-0426-SM-3NMBJ	Heart	7.211	1.15101	25.6218	3.62103	4.49089	2.51107
GTEX-13O3P-0726-SM-5J2OM	Thyroid	38.0705	0.511002	66.5792	18.4008	41.9006	30.85
GTEX-WH7G-1026-SM-4LVML	Esophagus	19.8615	0.621015	69.1616	8.41113	12.7507	8.16074
GTEX-11PRG-2826-SM-5BC54	Brain	31.1401	0.0209995	145.654	20.7207	22.3205	2.41095
GTEX-ZDTS-0826-SM-4WKHL	Skin	20.2114	5.64119	52.7098	11.291	15.6208	20.3605
GTEX-P44G-0011-R1A-SM-2I3FE	Brain	14.9606	0.0909993	46.5013	11.4114	6.33085	6.17098
GTEX-QLQ7-1726-SM-2S1QQ	Muscle	13.8211	0.841013	33.6609	7.2511	4.50086	3.30099
GTEX-YEC3-0526-SM-4YCF2	Blood Vessel	25.4519	2.66106	56.2312	12.1813	10.8913	7.72107
GTEX-ZAB5-2326-SM-5IJFR	Salivary Gland	38.6206	30.5712	38.3406	14.9814	20.0704	22.3407
GTEX-ZGAY-1126-SM-4WWBS	Esophagus	29.9317	17.3914	38.2901	6.81116	11.6108	14.5505
GTEX-PWCY-0826-SM-48TCR	Esophagus	21.4009	0.311003	61.8199	11.041	12.8011	6.47105
GTEX-13JUV-0626-SM-5J1MQ	Adipose Tissue	36.6617	0.501006	37.9309	11.6213	20.1611	34.5712
GTEX-R53T-0226-SM-48FEH	Adrenal Gland	41.7499	2.15099	50.872	14.811	22.2803	17.4312
GTEX-11EQ8-0926-SM-5H12V	Skin	43.3903	3.06099	51.8798	9.15081	25.9004	26.6304
GTEX-11H98-0426-SM-5HL55	Nerve	19.0616	0.311003	81.0702	20.2212	19.3411	10.9314
GTEX-13QIC-3026-SM-5LU58	Brain	30.3306	0.181005	134.634	31.2915	25.2306	4.05106
GTEX-QMRM-0008-SM-447B1	Skin	33.6399	2.17106	23.5018	23.8315	12.3112	18.1714
GTEX-WYJK-1026-SM-3NM8W	Heart	7.91122	0.121002	32.8609	4.05106	9.25094	2.12093
GTEX-YECK-0926-SM-4W214	Lung	36.0318	2.00097	69.1808	12.151	20.1011	14.461
GTEX-S4Z8-0226-SM-4AD5K	Spleen	23.8613	2.9011	51.7505	16.3215	27.3013	12.9412
GTEX-111FC-0626-SM-5N9CU	Heart	11.041	0.240999	44.5422	5.04097	12.7914	6.4509
GTEX-WL46-0726-SM-3LK5Z	Heart	9.65114	0.171004	34.7009	8.53091	13.7313	6.84097
GTEX-12WSC-0011-R10a-SM-5GU57	Brain	12.8109	0.0309997	60.4512	6.99101	4.71089	7.30103
GTEX-X4LF-0526-SM-3NMB6	Lung	25.0615	7.0411	59.1826	13.8614	17.7716	19.9608
GTEX-131XE-0326-SM-5LZVO	Liver	20.8909	0.121002	23.241	8.63083	8.52087	16.0812
GTEX-YECK-0326-SM-4W1YS	Skin	20.8909	9.89089	69.4932	13.2406	11.1812	14.9213
GTEX-X5EB-0826-SM-46MVS	Heart	26.3111	20.3111	39.2821	16.8304	18.6112	17.1615
GTEX-12WSE-0826-SM-5S2VL	Lung	29.1717	0.891002	63.4391	12.1207	35.9022	13.4711
GTEX-WRHK-0001-SM-4WWDD	Blood	67.9829	48.0712	52.7318	20.1709	18.5816	10.1506
GTEX-POYW-1226-SM-5LU5O	Lung	36.2021	3.00091	49.4912	18.8606	21.9113	14.7905
GTEX-ZDYS-0526-SM-5L3EE	Blood Vessel	18.2307	0.511002	59.2113	13.2315	7.82125	9.48074
GTEX-ZYT6-0826-SM-5E43I	Blood Vessel	25.3217	0.531006	60.1003	11.0311	15.6805	12.4313
GTEX-PVOW-0726-SM-2XCF5	Blood Vessel	20.9707	0.650987	89.2327	13.2912	10.2007	4.6709
GTEX-X4XY-0006-SM-46MV2	Blood	8.83114	1.58096	10.631	6.47105	6.56093	2.42099
GTEX-WK11-2726-SM-3NMAQ	Skin	28.8001	9.93073	78.4119	13.081	23.3508	20.9503
GTEX-13G51-0011-R1a-SM-5LZYR	Brain	16.7408	0.0309997	70.2487	12.5708	8.93087	10.131
GTEX-13OVL-0011-R1a-SM-5L3H5	Brain	9.78112	0.32099	41.2322	6.76083	5.32101	4.66087
GTEX-PX3G-1026-SM-48TZW	Pancreas	5.65098	0.460988	14.8707	3.71098	4.87094	5.57086
GTEX-13RTJ-2226-SM-5S2Q1	Kidney	18.4404	0.190994	32.1311	7.81096	17.2712	12.0512
GTEX-O5YW-0526-SM-2YUMX	Lung	48.5298	1.05103	53.6312	15.5108	12.9807	11.9912
GTEX-R53T-1126-SM-48FD4	Esophagus	39.9106	9.82121	52.8525	10.7108	27.821	15.2412
GTEX-QDT8-0011-R9A-SM-32PKH	Brain	18.9208	1.81102	75.7409	6.59101	7.79095	5.74099
GTEX-11EQ9-2226-SM-5987H	Blood Vessel	18.561	0.190994	59.0023	11.1812	10.2007	13.0412
GTEX-13IVO-0726-SM-5LZYV	Skin	33.942	4.10107	36.621	10.2909	19.1916	24.4117
GTEX-ZE9C-2826-SM-5S2MO	Adipose Tissue	23.731	0.561011	33.7005	10.7413	16.5413	12.2211
GTEX-12ZZZ-0226-SM-59HKU	Muscle	7.28082	0.291002	28.321	5.97111	6.6909	2.45105
GTEX-13PVQ-0326-SM-5K7YF	Muscle	5.72113	0.141003	21.4306	3.38112	2.50099	1.78102
GTEX-OHPL-0526-SM-4M1XS	Lung	43.8316	3.69097	51.9517	13.2012	17.011	14.6609
GTEX-1313W-0011-R2a-SM-5EGLF	Brain	10.3711	0.121002	36.6998	7.72107	3.82113	4.93107
GTEX-13QIC-1426-SM-5LU4V	Nerve	20.5007	1.41098	77.4611	23.7409	27.1015	15.2612
GTEX-N7MS-0011-R2a-SM-2HML6	Brain	15.5409	0.061002	54.952	12.2712	7.36099	7.73124
GTEX-QDT8-0011-R9A-SM-5SI8J	Brain	17.811	0.160996	65.1006	11.7111	10.3009	8.76103
GTEX-132AR-2726-SM-5PNVN	Colon	48.7118	10.131	37.5619	10.091	18.5713	10.3913
GTEX-13N2G-0226-SM-5K7VF	Skin	24.8315	4.92117	55.4725	17.7507	29.6303	23.4416
GTEX-13OW6-0011-R5a-SM-5O9BK	Brain	16.8807	0.100998	54.0904	9.55132	8.54097	7.38092
GTEX-VUSG-1226-SM-4KKZF	Esophagus	37.032	12.3711	35.7012	10.1506	18.8514	15.8906
GTEX-QLQW-0326-SM-447A8	Pancreas	6.201	0.0909993	13.871	3.86107	4.331	10.271
GTEX-13NZA-0126-SM-5K7UH	Adipose Tissue	19.4204	1.22103	45.1295	11.9712	15.7208	14.0812
GTEX-YEC4-1026-SM-5P9FW	Esophagus	23.9209	5.25103	35.85	7.94089	15.1506	13.5507
GTEX-ZPIC-0002-SM-4WWEC	Blood	62.6829	52.4802	63.1408	18.1513	17.2712	13.1811
GTEX-X4XY-0226-SM-4E3IZ	Skin	20.7006	2.20106	42.8315	13.8307	13.161	25.5102
GTEX-XUJ4-0326-SM-4BOP9	Blood Vessel	13.8211	0.35099	44.7495	8.41113	11.4312	10.0812
GTEX-13N1W-0011-R9b-SM-5MR4R	Brain	13.8614	0.0209995	46.7826	9.03109	6.02099	5.87097
GTEX-ZDYS-2126-SM-5S2OD	Adipose Tissue	25.8215	0.300993	47.4094	12.9206	8.87102	11.8713
GTEX-11DYG-1226-SM-5N9DC	Blood Vessel	13.9607	0.260996	55.2116	10.521	16.8912	11.7811
GTEX-S4UY-1026-SM-4AD53	Ovary	30.36	7.88112	55.0092	11.4613	17.0406	17.0713
GTEX-ZTSS-0005-SM-4YCDR	Blood	10.3611	0.150998	8.53091	10.271	3.88092	1.11103
GTEX-13NYB-0011-R2a-SM-5MR3C	Brain	14.5808	0.0109996	53.6498	6.81116	5.98106	7.36099
GTEX-XAJ8-1126-SM-47JYA	Nerve	22.3407	0.740977	62.3925	24.2902	51.6609	16.9205
GTEX-Y114-0002-SM-4TT78	Blood	56.3014	73.6697	64.3603	18.8214	17.2808	14.2106
GTEX-ZV68-0011-R2a-SM-4YCDK	Brain	6.2208	0.511002	29.5605	2.34096	1.89094	2.58095
GTEX-111FC-1926-SM-5GZYC	Testis	14.881	64	34.4899	22.7107	19.9111	34.9907
GTEX-XUJ4-0626-SM-4BOOO	Heart	10.3913	0.901001	25.7108	4.3211	5.72113	3.19098
GTEX-ZLV1-1226-SM-4WWBX	Colon	21.2413	5.36099	33.3011	9.6011	15.1013	12.6714
GTEX-SJXC-0005-SM-2XCE7	Blood	3.19098	0.421002	8.08081	3.68101	6.52103	3.46103
GTEX-XOT4-1426-SM-4B65T	Lung	42.4002	2.41095	59.4416	11.1711	33.6609	10.091
GTEX-11DXX-2626-SM-5Q5A3	Blood Vessel	17.811	0.210998	71.7198	14.8408	10.5707	17.4107
GTEX-Y5V6-2626-SM-5IFIX	Muscle	10.4014	0.0209995	30.7412	4.04097	4.29096	2.34096
GTEX-11ONC-2026-SM-5HL61	Colon	19.3612	0.630995	57.2102	9.1413	23.0006	14.091
GTEX-QDT8-0226-SM-32PL4	Adipose Tissue	21.9904	1.241	65.7491	14.3115	13.7009	12.1906
GTEX-TMZS-0126-SM-3DB9Q	Skin	10.1711	4.87094	39.8498	13.2912	17.3312	22.8512
GTEX-WH7G-1626-SM-4LVMY	Small Intestine	23.1413	4.331	56.8623	12.1207	37.6115	20.6905
GTEX-13FHP-0126-SM-5IJBG	Skin	20.7609	13.2113	52.5093	17.3504	16.3407	30.5309
GTEX-U8XE-0926-SM-3DB8V	Heart	12.711	0.491002	27.5008	7.60106	6.28102	6.11096
GTEX-Z9EW-0826-SM-5HL9T	Adipose Tissue	21.3505	1.36103	32.2002	10.831	7.90081	10.7711
GTEX-U8XE-0726-SM-3DB8O	Muscle	12.7013	0.0909993	20.2507	3.98091	2.211	13.8211
GTEX-SN8G-0226-SM-4DM6B	Adipose Tissue	21.1004	1.29101	69.9232	15.8807	17.1615	15.0511
GTEX-132QS-0426-SM-5KLZ6	Heart	8.70111	0.330999	27.8017	3.57093	5.67099	1.38099
GTEX-U3ZM-0526-SM-4DXTB	Esophagus	33.7309	18.7615	44.2897	9.11094	14.7108	17.4711
GTEX-Y114-0326-SM-4TT99	Blood Vessel	15.1212	0.730978	46.1098	9.6311	7.78124	13.2012
GTEX-11TUW-1726-SM-5BC5C	Liver	13.2406	0.141003	28.4311	9.40091	7.22101	18.841
GTEX-139T6-0426-SM-5IJEM	Lung	37.6115	6.65113	54.1617	14.5314	15.7907	11.5506
GTEX-13QBU-0126-SM-5LU3V	Blood Vessel	17.8915	0.921017	54.4817	14.7506	11.1913	11.2707
GTEX-PLZ6-0526-SM-3P61C	Esophagus	22.7816	9.03109	39.4704	8.0111	13.2912	13.3911
GTEX-RTLS-0426-SM-2TF5K	Blood Vessel	20.0412	0.171004	76.7396	13.431	11.041	8.79083
GTEX-Y3IK-1226-SM-4WWEK	Esophagus	15.1107	0.870973	53.6312	11.8212	11.0211	12.1712
GTEX-R55F-0008-SM-48FE6	Skin	57.732	10.7913	28.2406	10.0109	9.39114	14.2511
GTEX-13OVJ-0926-SM-5K7U1	Adipose Tissue	20.1904	2.01098	42.0723	18.1916	8.81096	16.8514
GTEX-13PVQ-1026-SM-5KM3M	Breast	29.6015	0.680987	30.5013	13.7313	7.7109	12.3908
GTEX-113IC-0526-SM-5HL76	Nerve	19.8216	1.03097	64.4407	11.4011	14.2709	17.6207
GTEX-PWCY-2026-SM-2S1NF	Muscle	5.70094	0.000999989	32.9316	5.70094	6.43081	4.45091
GTEX-11WQK-0726-SM-5GU71	Muscle	14.1213	0.061002	23.621	6.16115	5.66117	1.95098
GTEX-TMMY-0926-SM-4TT1Z	Lung	58.2506	0.671007	49.6011	9.84097	14.0812	20.0816
GTEX-11EQ9-2126-SM-5PNVW	Muscle	10.4411	0.311003	37.2715	6.12114	9.3211	3.79106
GTEX-T5JW-0003-SM-3NMAD	Blood	70.2731	60.5729	61.3716	18.2611	13.2214	13.3911
GTEX-WRHU-0826-SM-3MJFN	Muscle	7.44102	1.05103	31.0905	5.22091	5.66117	2.48096
GTEX-14C5O-1726-SM-5RQI9	Esophagus	21.7403	0.841013	47.462	14.2106	16.6506	12.7807
GTEX-VJYA-1926-SM-3GIJJ	Muscle	14.3006	0.0109996	40.4397	5.98106	5.92083	7.07093
GTEX-ZVZQ-0426-SM-59HLT	Adipose Tissue	21.4514	12.0612	56.6106	14.5113	15.8807	23.7903
GTEX-OIZG-0008-SM-4E3J2	Skin	47.9414	77.1503	47.3798	18.4111	14.7108	17.2115
GTEX-11VI4-0626-SM-5EQLO	Esophagus	17.3012	0.480997	50.5521	11.9812	9.47089	7.23102
GTEX-WHSB-0526-SM-4M1XM	Esophagus	26.7302	0.220997	72.4292	11.6908	8.75071	7.55117
GTEX-11EQ8-0826-SM-5N9FG	Thyroid	32.991	3.26097	51.8402	8.68123	59.7928	54.2293
GTEX-QVJO-1826-SM-447C9	Breast	19.6506	0.630995	37.6115	11.1913	23.2217	12.5812
GTEX-145MH-2926-SM-5Q5D2	Brain	37.8809	0.130996	152.081	26.8305	24.5815	2.9011
GTEX-12584-0226-SM-5EQL5	Adipose Tissue	24.6105	0.300993	39.2413	10.7413	10.5407	28.0708
GTEX-13RTJ-0011-R7b-SM-5P9JS	Brain	18.2712	0.0109996	56.1611	11.1009	19.0405	7.66083
GTEX-14C39-2526-SM-5S2UH	Adipose Tissue	23.1109	0.190994	50.0605	14.6314	12.1906	15.7907
GTEX-V1D1-0326-SM-4JBIY	Blood Vessel	17.0311	2.37101	45.4308	13.8614	16.3509	13.7313
GTEX-OXRN-0126-SM-48TDM	Skin	24.6702	2.43092	58.4812	12.3206	24.0106	22.0514
GTEX-S4P3-0526-SM-4AD58	Esophagus	21.321	0.150998	57.4725	11.5011	15.771	8.52087
GTEX-1313W-0011-R10b-SM-5DUXA	Brain	15.2813	0.100998	60.2797	11.6608	6.43081	5.16118
GTEX-13OVI-0526-SM-5IFFQ	Pancreas	6.02099	0.0410009	18.081	3.81108	5.03084	9.29078
GTEX-WWYW-0005-SM-3NB3K	Blood	4.88108	1.41098	5.85107	3.60101	3.46103	3.25104
GTEX-ZC5H-2226-SM-4WAWS	Vagina	32.6316	9.44074	67.2005	14.5606	40.5098	27.0208
GTEX-12WSG-1026-SM-5EGII	Pancreas	3.64091	0.330999	12.3908	3.54111	3.64091	5.03084
GTEX-NPJ8-1326-SM-3LK6B	Blood Vessel	19.0511	1.41098	47.0917	16.2605	54.3422	21.2207
GTEX-WHSE-1626-SM-4M1XL	Esophagus	35.5703	1.06098	81.8097	19.321	23.5818	6.83102
GTEX-139TT-2126-SM-5LZWC	Skin	21.4603	5.22091	67.303	13.0412	21.8506	17.1912
GTEX-12584-0426-SM-5FQTT	Blood Vessel	15.1306	0.0810019	65.9317	12.3514	13.9307	16.7606
GTEX-P4PQ-0426-SM-3NMCI	Blood Vessel	16.4111	1.41098	59.5323	12.5612	8.8012	11.7013
GTEX-148VJ-0726-SM-5LU8J	Thyroid	30.5415	0.561011	74.1924	19.2916	27.9505	26.4006
GTEX-ZYT6-2326-SM-5GZY3	Skin	22.1817	11.4407	82.969	15.2909	16.5815	21.6006
GTEX-13FLV-0011-R3b-SM-5LZYP	Brain	10.131	0.0109996	44.0112	7.59105	4.14106	5.46113
GTEX-ZT9W-2226-SM-57WFU	Testis	20.5804	60.8	39.2304	26.3805	19.0815	44.2713
GTEX-111CU-1526-SM-5N9FS	Prostate	21.6906	0.761017	55.1428	15.7513	22.6008	15.9812
GTEX-13G51-0011-R7b-SM-5LZXG	Brain	11.8614	0.0109996	47.6499	7.18108	7.3712	5.82113
GTEX-S33H-2426-SM-2XCB2	Blood Vessel	24.1408	1.68098	80.5996	13.1811	16.7211	14.4711
GTEX-12WSN-1326-SM-5GCNT	Breast	26.4611	0.830988	43.3302	13.1912	17.1412	13.4106
GTEX-X585-0011-R5A-SM-46MVI	Brain	19.4204	0.0509985	53.9892	11.7411	15.6414	8.35072
GTEX-N7MT-0326-SM-48TDP	Esophagus	26.0805	18.1714	42.1599	13.5611	24.1709	14.5415
GTEX-1399T-0426-SM-5PNVJ	Heart	1.09104	0.240999	4.4009	0.630995	0.850982	0.431012
GTEX-12WSE-0011-R7a-SM-5PNWF	Brain	2.79103	0.0109996	12.7312	1.35097	1.04102	0.901001
GTEX-13CF3-1826-SM-5J1NK	Muscle	10.061	0.121002	23.2313	7.49122	4.64089	8.43098
GTEX-139UW-0126-SM-5KM1B	Thyroid	34.7418	1.09104	81.9402	13.6914	21.061	20.0704
GTEX-14753-0426-SM-5NQAM	Skin	18.4507	13.8307	54.5195	12.6512	14.6812	11.1309
GTEX-13N11-1726-SM-5J1OJ	Breast	25.8018	1.61105	76.8621	16.4009	22.231	24.5713
GTEX-PVOW-0426-SM-5MR5R	Heart	3.86107	0.150998	14.1105	3.31108	4.83093	1.60103
GTEX-11TT1-0126-SM-5LUAA	Adrenal Gland	37.4398	0.280992	44.6504	11.6908	10.0408	14.5012
GTEX-13O3O-0826-SM-5K7WE	Breast	21.1004	0.590988	42.0723	15.7012	18.4916	19.1916
GTEX-U3ZM-1626-SM-4DXSK	Testis	21.6411	76.6811	45.4907	30.771	24.6002	41.3324
GTEX-13N2G-0011-R6b-SM-5MR3P	Brain	14.771	0.100998	40.1214	12.2008	9.24069	5.83082
GTEX-145LT-1926-SM-5QGP5	Nerve	23.6309	0.891002	62.2111	17.5208	19.6315	10.581
GTEX-ZA64-1626-SM-5CVME	Testis	21.5304	84.0922	50.1508	25.8501	19.9608	39.9023
GTEX-R55E-1126-SM-48FDZ	Blood Vessel	22.3903	0.910986	69.8215	11.5907	18.3016	14.2215
GTEX-144GL-2026-SM-5LU3O	Breast	22.2711	0.32099	52.6623	12.5507	14.3214	10.6708
GTEX-12WSE-0011-R1b-SM-5GU4V	Brain	12.631	0.190994	49.9011	9.18131	4.74103	5.84094
GTEX-144GL-0226-SM-5QGOX	Adipose Tissue	19.5216	0.531006	56.5322	18.7706	16.6806	9.44074
GTEX-SIU8-0008-SM-4BRUC	Skin	55.7616	17.6109	34.0009	16.4909	11.3506	10.5108
GTEX-UTHO-0426-SM-5SI7N	Adipose Tissue	23.7014	0.451	60.3508	15.1811	29.9711	21.8915
GTEX-SNOS-0326-SM-4DM6C	Blood Vessel	17.9611	1.06098	61.2994	15.711	11.2613	15.071
GTEX-T6MN-0726-SM-32PML	Breast	27.9117	1.32097	91.7541	17.0406	25.5615	15.4207
GTEX-S341-0006-SM-3NM8D	Blood	2.741	0.130996	4.30108	8.05118	3.10093	1.73099
GTEX-132NY-1026-SM-5P9IY	Thyroid	27.4113	0.99103	64.7721	12.8714	22.4711	33.0001
GTEX-Q2AH-0005-SM-5SI7G	Blood	6.02099	0.171004	7.43122	7.771	4.98088	3.85091
GTEX-UPIC-0326-SM-4IHJ9	Blood Vessel	15.0814	0.260996	56.591	17.0808	10.2312	20.5505
GTEX-1313W-0326-SM-5LZU5	Nerve	19.6615	0.550991	69.4788	16.3815	21.5707	16.1213
GTEX-WEY5-0626-SM-4LMIA	Ovary	28.9803	1.06098	59.7928	16.0812	14.601	11.051
GTEX-ZXG5-2126-SM-59HKD	Skin	24.8109	3.37105	55.7191	11.0709	13.4506	23.5916
GTEX-147F3-0526-SM-5SI98	Skin	24.3104	12.5108	73.0494	15.7012	34.1307	27.3203
GTEX-PX3G-0226-SM-2S1OU	Adipose Tissue	20.9605	1.00097	60.5603	15.9115	17.5208	13.6308
GTEX-11ZUS-2126-SM-5N9E6	Prostate	16.631	0.99103	58.3395	12.3814	18.7407	15.7306
GTEX-WHWD-0005-SM-3LK7D	Blood	11.561	0.100998	12.3411	11.8113	8.61111	3.69097
GTEX-13NYB-0626-SM-5MR47	Lung	39.7202	0.671007	74.2233	10.4411	10.4911	11.631
GTEX-S7SF-0626-SM-4AD4V	Stomach	27.3715	6.70111	60.9097	11.5306	16.5608	14.7006
GTEX-14AS3-1526-SM-5Q5ED	Skin	24.3508	4.03089	52.9699	14.2215	18.1815	30.2403
GTEX-Y114-0226-SM-4TT8W	Heart	5.34096	0.121002	26.3915	2.83098	3.39097	2.09101
GTEX-111YS-2226-SM-5987P	Blood Vessel	18.7407	0.641002	67.6023	10.481	10.0012	10.9511
GTEX-13IVO-0426-SM-5LZY7	Nerve	25.1311	0.35099	73.583	20.8114	46.0299	17.2712
GTEX-R53T-0005-SM-3GADK	Blood	8.6512	1.25102	14.2008	6.78101	8.44092	3.22098
GTEX-RU72-0526-SM-2TF5Z	Lung	82.7909	1.34099	53.7503	10.351	29.3218	13.0412
GTEX-XV7Q-1626-SM-4BRWC	Vagina	32.0911	6.17098	70.9534	15.3015	39.2114	25.6716
GTEX-QCQG-0006-SM-5SI8M	Blood	18.6112	0.121002	16.691	27.8017	12.0011	3.47112
GTEX-QMRM-0926-SM-447BR	Esophagus	14.8511	0.590988	52.1899	7.86093	12.2008	13.4208
GTEX-R55G-1626-SM-48FF4	Uterus	23.7211	0.390989	57.0122	12.1207	17.3613	12.0512
GTEX-11OF3-2526-SM-5P9JL	Muscle	6.17098	0.0410009	25.8304	4.98088	3.71098	2.30106
GTEX-145MN-0326-SM-5QGQI	Kidney	24.2902	3.47112	42.8018	8.94078	11.7208	13.4106
GTEX-YFC4-0011-R10a-SM-4SOK5	Brain	19.0907	0.0509985	81.4137	13.7609	11.1009	8.55104
GTEX-XGQ4-1626-SM-4AT6J	Esophagus	18.5006	1.551	69.4499	12.2406	15.2507	9.49126
GTEX-XV7Q-1726-SM-4BRUU	Adipose Tissue	27.8808	0.271007	42.8315	11.4011	13.3911	16.7908
GTEX-13113-0526-SM-5GCN2	Blood Vessel	18.3613	0.790973	58.392	11.041	9.73108	15.7012
GTEX-13N1W-0011-R4a-SM-5MR52	Brain	12.8109	0.291002	37.2611	9.03109	2.9709	6.70111
GTEX-ZTSS-0004-SM-4YCCS	Blood	55.2614	114.412	83.7606	20.5505	15.9812	15.7611
GTEX-1211K-2126-SM-59HJZ	Muscle	12.631	0.150998	42.4797	7.7109	7.10089	3.11105
GTEX-ZVT3-2626-SM-5GU5L	Ovary	20.2605	0.910986	79.5395	11.8614	26.211	40.902
GTEX-13OVK-0006-SM-5O9B7	Blood	21.9508	2.9709	2.67104	1.66106	0.841013	2.32093
GTEX-13NZA-1726-SM-5J1NA	Pancreas	29.5012	0.171004	49.8009	9.8512	13.9008	17.3914
GTEX-144FL-0626-SM-5LU43	Skin	20.6605	2.24093	45.4497	11.9108	15.1811	31.6602
GTEX-ZV6S-0226-SM-59HJT	Thyroid	33.4701	0.941022	68.2331	14.7813	25.1816	18.6914
GTEX-WI4N-1126-SM-3LK7Q	Adipose Tissue	21.0216	0.271007	43.7618	15.9812	13.5114	19.7407
GTEX-P78B-1326-SM-3P611	Liver	11.9513	5.57086	17.8605	7.53078	12.2508	16.8713
GTEX-WZTO-0011-R3B-SM-3NMC6	Brain	20.1611	0.110998	77.1129	15.0605	6.9509	9.36124
GTEX-13NYC-2426-SM-5MR3K	Thyroid	39.3202	3.05104	65.7309	11.7909	29.9109	45.6898
GTEX-13NYB-1326-SM-5K7Y1	Esophagus	15.2909	0.32099	59.5116	8.87102	11.7607	11.291
GTEX-Y8E4-0626-SM-4WWDL	Skin	25.7411	5.79095	61.2824	14.3512	18.2105	23.0709
GTEX-1212Z-0426-SM-5FQT6	Thyroid	34.0009	2.28105	69.4788	12.6512	23.9508	38.3805
GTEX-11OF3-0011-R6b-SM-57WBG	Brain	9.95071	0.0810019	42.462	6.91103	4.80088	5.32101
GTEX-XYKS-0226-SM-4BRW3	Heart	13.2608	0.280992	28.1215	5.88116	5.70094	3.84105
GTEX-11EM3-1926-SM-5987U	Uterus	23.8811	0.121002	63.3205	12.9313	10.3611	10.0109
GTEX-VJYA-1826-SM-4KL1W	Blood Vessel	13.3512	0.610981	36.8502	12.9511	12.681	23.9508
GTEX-11DXX-1926-SM-5EGJK	Colon	23.5605	0.0909993	76.162	11.1913	15.0605	19.7708
GTEX-139D8-2326-SM-5IFGE	Stomach	17.3216	1.66106	39.9715	7.1211	19.5108	13.2012
GTEX-13O3Q-2126-SM-5KM4C	Stomach	17.6513	0.501006	69.4306	9.43093	14.441	12.0712
GTEX-12C56-1326-SM-5FQSV	Prostate	25.2603	0.910986	51.6716	11.6908	20.7811	11.3208
GTEX-ZPCL-0006-SM-4WWAS	Blood	13.7513	0.201005	10.2909	13.3911	6.32121	2.161
GTEX-13OVH-3026-SM-5MR4N	Brain	13.6214	0.0109996	52.1213	11.631	11.0709	5.89095
GTEX-13D11-1726-SM-5IFGQ	Heart	9.83074	0.141003	29.4909	2.43092	5.4009	1.31103
GTEX-145LS-0526-SM-5LU8Y	Muscle	11.4613	0.190994	43.9107	6.55093	6.60107	3.83094
GTEX-144FL-0426-SM-5O9A1	Nerve	16.4715	3.67107	67.2611	15.8807	29.9607	11.6213
GTEX-12WSA-0005-SM-5O9BM	Blood	1.65095	0.150998	2.49096	5.65098	2.01098	2.20106
GTEX-ZQUD-0926-SM-57WE3	Small Intestine	32.2114	0.491002	65.5807	11.1309	9.811	9.7913
GTEX-14753-1726-SM-5NQ9X	Adrenal Gland	6.39082	0.460988	16.1706	2.78099	3.01091	3.25104
GTEX-YJ89-0011-R6a-SM-4V6GN	Brain	8.8012	0.160996	42.4502	5.81105	3.26097	6.1309
GTEX-XOTO-0226-SM-4B66H	Adipose Tissue	17.3613	0.441015	62.2197	13.6214	16.4806	17.5804
GTEX-13NZ8-0226-SM-5J2OK	Thyroid	43.8012	0.160996	66.9309	11.7811	51.201	33.2112
GTEX-QLQ7-1326-SM-4R1JY	Prostate	28.4903	5.41102	62.2413	18.4507	30.9807	14.8511
GTEX-13CF3-1626-SM-5IFG9	Esophagus	38.8219	20.9707	38.2901	12.681	13.9414	20.3605
GTEX-13FXS-0011-R10a-SM-5J2MA	Brain	13.3309	0.130996	61.1	10.1211	6.04105	4.63092
GTEX-WZTO-1526-SM-4PQYQ	Esophagus	13.9607	2.04103	47.3601	10.6908	33.1606	7.80122
GTEX-14753-1626-SM-5NQ9L	Liver	7.11123	0.121002	12.3411	3.86107	3.68101	4.21111
GTEX-X8HC-0726-SM-46MWG	Thyroid	26.6414	0.841013	76.5431	20.0412	35.2805	34.6913
GTEX-12WSF-0011-R10a-SM-5LZVH	Brain	17.3613	0.0309997	71.6503	15.4015	8.93087	5.05111
GTEX-ZXG5-0326-SM-5GICH	Muscle	11.7713	0.431012	41.7904	4.93107	6.43081	2.93101
GTEX-PX3G-0226-SM-3NB2C	Adipose Tissue	20.6805	1.02101	68.1717	14.401	16.951	17.221
GTEX-S4Q7-0003-SM-3NM8M	Blood	52.1104	86.7625	86.1095	21.9706	21.0303	10.8513
GTEX-S4P3-1626-SM-3K2AZ	Muscle	7.96073	0.240999	28.9702	6.76083	6.67099	3.15098
GTEX-NFK9-0226-SM-2HMKQ	Skin	22.1111	4.00111	53.3716	12.8011	20.3704	24.5304
GTEX-14A5I-0005-SM-5N9FU	Blood	6.8709	1.37097	7.29092	2.27096	4.82089	1.31103
GTEX-11OC5-0006-SM-5N9FA	Blood	26.4409	3.53106	39.5498	20.7609	26.7413	9.87103
GTEX-Y114-1426-SM-4TT6W	Small Intestine	21.781	3.72102	59.3099	9.70078	13.8211	10.5912
GTEX-REY6-0926-SM-48FDA	Blood Vessel	19.1013	1.10099	48.3117	12.0311	15.311	12.5012
GTEX-131XF-2026-SM-5DUWG	Testis	20.9808	3.611	57.3611	11.9812	27.3506	15.771
GTEX-1399R-0626-SM-5K7UZ	Blood Vessel	16.5608	0.671007	53.0507	9.48074	10.631	9.84097
GTEX-13111-1426-SM-5DUW3	Small Intestine	21.3609	2.59098	62.7916	11.1209	12.5908	11.6908
GTEX-WFG7-0326-SM-5SI7L	Thyroid	43.2821	0.531006	73.019	11.451	21.1414	21.5707
GTEX-12WSG-1426-SM-5FQUK	Ovary	37.5698	0.35099	76.5113	10.4606	37.4009	31.0108
GTEX-131XF-1826-SM-5EGKG	Thyroid	33.7403	0.330999	61.4823	9.6311	21.3609	18.6306
GTEX-ZPCL-1426-SM-57WEC	Esophagus	31.9512	7.48084	38.0098	6.93118	22.7706	16.8807
GTEX-ZV68-0006-SM-4YCEJ	Blood	10.1809	1.131	16.211	6.8709	11.451	4.331
GTEX-ZZ64-1726-SM-5GZYB	Skin	26.4409	4.09113	63.3424	16.4111	19.7804	28.1215
GTEX-PX3G-1626-SM-2S1PT	Muscle	12.3814	0.061002	62.3406	10.1908	7.88112	4.81088
GTEX-11ZUS-1426-SM-5FQSP	Muscle	5.97111	0.0810019	18.7511	2.81103	5.65098	1.10099
GTEX-Z9EW-0326-SM-5CVM8	Esophagus	25.0216	0.150998	64.5211	9.3308	10.8408	9.46105
GTEX-WEY5-0426-SM-3GIKT	Heart	5.96119	0.66099	22.991	2.67104	3.4909	1.52098
GTEX-147F3-0226-SM-5NQBV	Muscle	8.00111	0.401007	26.7803	5.32101	5.98106	2.58095
GTEX-OOBJ-1626-SM-2I3F7	Muscle	10.9109	0.000999989	45.1702	8.51083	6.89094	6.07086
GTEX-11P82-0626-SM-5PNYK	Esophagus	19.7311	0.650987	56.6891	10.1113	9.64112	5.82113
GTEX-S4Q7-0126-SM-4AD5P	Spleen	25.9705	22.1618	41.5305	14.421	12.7409	10.2213
GTEX-1269C-2626-SM-5EQ5C	Muscle	8.39075	0.421002	24.6105	4.9909	6.33085	2.13095
GTEX-QV44-1026-SM-447CG	Esophagus	18.0409	0.0909993	59.8592	8.23118	16.4806	12.4511
GTEX-S7SF-1426-SM-4AT5A	Vagina	30.0606	19.6016	59.7224	9.30109	18.6009	18.101
GTEX-OOBJ-3026-SM-3NB1D	Blood Vessel	18.8005	1.76101	59.0596	12.4011	12.0913	12.1308
GTEX-OXRL-0326-SM-4MVNY	Heart	6.42101	0.0909993	20.7006	3.97099	5.96119	1.42099
GTEX-Y3I4-0126-SM-4TT26	Spleen	25.7214	5.03084	47.0395	14.191	24.1609	19.4716
GTEX-YEC3-1426-SM-4WWEM	Stomach	21.1312	2.24093	57.5203	6.83102	7.89096	8.82074
GTEX-13OVI-1026-SM-5L3EM	Uterus	24.4913	1.08103	84.8004	15.0011	19.6506	18.2206
GTEX-NL3H-0011-R7a-SM-2I3G5	Brain	7.211	0.0410009	19.0907	2.841	2.53099	1.71095
GTEX-145MO-1326-SM-5Q5EF	Lung	38.5004	2.58095	54.5611	12.6512	9.5712	13.7409
GTEX-ZLV1-2026-SM-5EQMB	Nerve	22.251	0.190994	63.4919	18.251	16.2808	10.7711
GTEX-11ZVC-0011-R4a-SM-5BC6Z	Brain	8.28097	0.0909993	33.1514	3.32096	1.43098	3.63108
GTEX-X4XX-0126-SM-3NMC2	Skin	18.7004	9.16097	46.4015	16.1012	27.2107	22.3314
GTEX-ZAK1-2926-SM-5HL9S	Brain	22.6902	0.0309997	126.159	28.81	37.432	4.86116
GTEX-ZTX8-1226-SM-4YCE9	Breast	31.6515	0.811015	80.8009	14.971	16.0311	18.561
GTEX-X261-0626-SM-3NMD9	Breast	26.9012	0.680987	57.5403	13.2912	23.8018	20.5007
GTEX-12WSL-2626-SM-5GCNV	Blood Vessel	20.1806	1.22103	73.1507	11.0211	12.9807	11.8507
GTEX-R55G-0226-SM-48FEI	Spleen	47.3207	15.9005	61.2909	16.5413	39.9217	14.6213
GTEX-12WSE-0926-SM-5S2VX	Heart	8.16074	0.240999	33.6912	3.68101	5.70094	2.87109
GTEX-14ICL-1126-SM-5S2RE	Pancreas	7.15078	0.410997	16.2707	6.30108	4.53091	6.48093
GTEX-12WSE-0011-R6b-SM-5LZV5	Brain	8.101	0.0509985	40.99	8.38087	4.24099	4.96089
GTEX-YF7O-0726-SM-4W213	Thyroid	26.3915	0.32099	66.7502	13.271	12.8109	17.4107
GTEX-ZG7Y-0926-SM-5EQ6O	Heart	7.80122	0.181005	21.0216	3.18104	4.88108	2.98101
GTEX-QCQG-2126-SM-2S1P8	Muscle	12.1207	0.410997	30.6115	8.42105	7.8408	4.31093
GTEX-XQ3S-2526-SM-4BOOG	Prostate	15.6111	0.300993	59.5323	14.0413	36.2699	16.8106
GTEX-13S86-0826-SM-5SI6J	Esophagus	49.7906	17.7113	48.0012	10.9807	21.6516	20.3704
GTEX-TSE9-2726-SM-4DXSQ	Cervix Uteri	18.561	0.401007	75.7619	10.8011	29.2102	43.3813
GTEX-11UD2-0426-SM-5EQ5W	Nerve	22.6808	1.31103	69.4788	18.8606	19.9816	10.8611
GTEX-Y3I4-1326-SM-4TT8Z	Small Intestine	20.2605	0.650987	41.1608	8.62127	7.53078	13.1711
GTEX-111YS-0008-SM-5Q5BH	Skin	38.5404	34.6	39.2522	14.971	10.0408	12.5507
GTEX-13O3O-0426-SM-5KM2Y	Blood Vessel	23.6702	0.110998	67.6726	19.5013	12.8411	11.561
GTEX-PWOO-0006-SM-2I3E3	Blood	21.6111	11.4209	22.7217	11.6012	11.8408	2.58095
GTEX-11EQ9-1326-SM-5985X	Small Intestine	33.0207	7.0109	43.8803	10.0109	23.9309	8.0211
GTEX-14753-1926-SM-5NQAA	Esophagus	13.5714	0.110998	41.5997	7.22101	14.5213	4.72102
GTEX-OXRP-0326-SM-33HBJ	Thyroid	44.5514	0.561011	85.6214	12.0913	23.8811	34.4612
GTEX-111CU-0926-SM-5EGIK	Stomach	17.1805	3.92094	26.0101	6.81116	9.26121	9.37098
GTEX-13VXT-0426-SM-5LU57	Nerve	20.4907	0.190994	79.3798	19.0511	37.7708	13.7914
GTEX-WY7C-2726-SM-3NB3P	Breast	19.8615	3.09106	45.5096	9.53082	14.1213	10.2113
GTEX-OHPN-2926-SM-3LK65	Nerve	15.2011	2.52101	52.7903	17.1211	30.32	14.7813
GTEX-QEG4-0426-SM-5S2VQ	Heart	5.46113	0.121002	26.9404	3.54111	5.17084	1.78102
GTEX-139TS-0011-R6a-SM-5J2OB	Brain	3.54111	0.0909993	17.9411	1.37097	1.11103	1.37097
GTEX-ZZPT-2926-SM-5EQ5S	Brain	31.0905	0.240999	84.7417	14.7506	34.4516	4.78096
GTEX-145MI-0011-R4b-SM-5PNZH	Brain	9.3211	0.0209995	24.8504	4.38112	3.74094	4.86116
GTEX-QLQW-0726-SM-447AA	Stomach	8.88086	0.431012	19.5812	3.4011	4.82089	10.1008
GTEX-13G51-2526-SM-5LZYK	Skin	22.5007	7.90081	55.1007	14.0812	13.7714	20.4709
GTEX-ZTPG-1226-SM-4YCDO	Heart	11.0211	0.231006	33.0299	3.79106	5.26086	2.87109
GTEX-NFK9-0926-SM-2HMJU	Heart	4.4309	0.0810019	16.951	2.76102	5.83082	1.91096
GTEX-XOTO-0006-SM-4B64T	Blood	3.02095	0.201005	4.73085	4.11103	3.30099	2.35104
GTEX-WHWD-0126-SM-4OORS	Spleen	38.0204	2.03101	64.7003	17.221	40.002	21.4306
GTEX-148VJ-0826-SM-5LU8V	Lung	44.161	1.98096	82.9115	21.9416	21.6516	9.7913
GTEX-11EQ9-0926-SM-5HL6I	Esophagus	20.5704	0.901001	77.9999	10.8513	13.8806	6.74117
GTEX-QV31-0626-SM-447C5	Stomach	15.9314	1.11103	25.9309	6.92109	7.73124	9.11094
GTEX-13OW8-2926-SM-5L3FV	Brain	23.9508	0.121002	103.551	26.3002	25.7411	2.79103
GTEX-11EQ9-0006-SM-5LUB6	Blood	4.9909	0.240999	4.59097	4.13103	3.39097	0.830988
GTEX-13FTX-1526-SM-5K7VJ	Skin	21.7509	2.9011	36.4311	13.6611	22.3515	23.1317
GTEX-ZQG8-0008-SM-4YCE7	Skin	39.4814	191.978	50.872	17.1508	18.0609	13.2012
K-562-SM-5GZWN	Bone Marrow	86.211	132.129	94.7793	16.3713	67.1912	44.9703
GTEX-12WSN-1826-SM-5LZUT	Esophagus	32.4107	0.781003	47.2421	14.771	13.9907	13.141
GTEX-13FTW-2626-SM-5K7WL	Skin	17.8915	2.44105	46.5626	13.2012	17.2509	18.2408
GTEX-NPJ7-0011-R1a-SM-3GACT	Brain	10.7809	0.291002	36.5222	6.38108	3.97099	2.46092
GTEX-ZVT2-0426-SM-5E44S	Uterus	29.7208	1.85099	92.3602	14.9907	16.0812	15.0814
GTEX-Y3IK-0226-SM-51MRJ	Adrenal Gland	22.3717	3.13095	35.5506	8.36114	9.35087	12.4511
GTEX-11ONC-2826-SM-5P9GQ	Pituitary	22.9815	0.0810019	58.8227	14.5012	17.3504	16.1706
GTEX-145LS-0011-R3a-SM-5S2VJ	Brain	14.0607	0.280992	57.8322	10.9511	4.72102	7.8408
GTEX-131XH-0226-SM-5LZVB	Heart	4.24099	0.521016	10.5612	1.77104	2.9709	0.740977
GTEX-ZTX8-0526-SM-59HLD	Small Intestine	50.6925	5.48085	33.9514	8.06123	16.5115	6.48093
GTEX-145LT-1626-SM-5O992	Muscle	12.1207	0.100998	26.5015	4.16091	5.10107	2.89106
GTEX-13RTJ-2126-SM-5S2PZ	Prostate	16.3407	0.171004	61.0619	11.0909	18.0609	11.3814
K-562-SM-5PNWU	Bone Marrow	84.9888	130.147	91.8813	18.5906	73.9409	44.1702
GTEX-11DXY-0126-SM-5H11Q	Skin	24.0306	4.48094	54.952	10.5407	14.7813	16.1706
GTEX-TML8-1326-SM-4DXTO	Colon	24.8918	17.5208	36.2021	11.051	15.8312	11.2309
GTEX-11NUK-3126-SM-5986M	Pituitary	21.0814	0.141003	69.8699	14.441	20.6705	21.6516
GTEX-QLQW-0626-SM-447A6	Esophagus	21.7509	1.17097	57.4207	10.1211	10.7309	12.0712
GTEX-RN64-1826-SM-48FDV	Liver	5.79095	0.220997	12.7409	6.84097	14.2215	22.7611
GTEX-11ZVC-0011-R1b-SM-5BC6M	Brain	7.45082	0.100998	27.9117	4.11103	2.11096	2.161
GTEX-113IC-0008-SM-5QGRF	Skin	29.3909	23.3217	46.3308	12.6013	11.541	18.5507
GTEX-X8HC-1626-SM-46MWE	Heart	4.44105	0.160996	17.7015	6.201	6.34095	3.01091
GTEX-X15G-0926-SM-4PQZE	Esophagus	21.3313	0.460988	42.7514	15.3812	13.0014	17.5111
GTEX-12KS4-0826-SM-5BC5R	Muscle	9.26121	0.0909993	27.0115	3.76096	3.87098	2.841
GTEX-OHPN-0011-R10A-SM-5S2U3	Brain	8.4808	0.110998	26.8509	6.1309	4.47101	4.31093
GTEX-WYBS-1626-SM-4ONCA	Esophagus	16.0511	0.0509985	44.6101	9.87103	17.6305	9.02108
GTEX-YFC4-0011-R9a-SM-4SOK4	Brain	18.9208	0.251007	58.8716	10.6708	11.631	6.60107
K-562-SM-32PLC	Bone Marrow	103.903	218.562	140.351	21.3609	71.4024	31.3002
GTEX-11LCK-1226-SM-5Q5AM	Muscle	8.4808	0.580996	20.6104	5.34096	3.89089	2.26106
GTEX-WZTO-0826-SM-3NM8Q	Muscle	7.34112	0.0410009	24.6805	4.45091	4.62098	1.09104
GTEX-13D11-2226-SM-5IFEO	Pancreas	11.6108	0.0810019	21.3417	4.18086	7.27123	10.0012
GTEX-REY6-1026-SM-2TF4Y	Heart	5.24085	1.02101	22.6211	5.45092	7.45082	2.52101
GTEX-OXRO-2026-SM-2YUMZ	Heart	2.211	0.0410009	3.41101	1.33099	4.39085	1.71095
GTEX-ZAB4-0011-R11a-SM-4SOKI	Brain	35.4521	0.761017	148.241	37.601	36.7507	3.4011
GTEX-11VI4-0326-SM-5EQ6L	Stomach	25.9201	2.30106	58.9328	11.7111	9.26121	11.0013
GTEX-13X6K-0526-SM-5LU51	Blood Vessel	15.4507	1.00097	65.2316	17.0606	11.2013	13.531
GTEX-U8XE-0526-SM-3DB8R	Nerve	32.2405	0.550991	58.19	26.0011	26.3312	17.011
GTEX-WFG7-0926-SM-4LMK7	Blood Vessel	25.091	0.641002	53.6014	12.9708	10.2113	11.6908
GTEX-13OW6-2526-SM-5IJEC	Stomach	17.3108	1.82096	15.5906	3.89089	6.15091	3.72102
GTEX-Q2AH-0526-SM-2I3ED	Heart	13.071	0.311003	29.5319	4.231	6.00099	3.21095
GTEX-XV7Q-0005-SM-4BRWI	Blood	19.001	3.42096	22.3515	6.85093	7.60106	8.12124
GTEX-ZYFD-3026-SM-5E44C	Brain	15.3908	0.0710018	44.4712	11.541	11.4812	6.27102
GTEX-13NYS-0011-R8a-SM-5MR5H	Brain	13.4609	0.181005	28.4804	6.47105	7.4009	5.42115
GTEX-X261-0011-R8A-SM-4E3I5	Brain	20.1415	0.150998	41.692	11.7811	6.85093	5.41102
GTEX-147GR-2826-SM-5RQK8	Colon	13.5414	0.410997	54.6595	11.3114	19.3814	15.9005
GTEX-ZV6S-0003-SM-4YCCT	Blood	76.3788	119.461	75.369	26.8007	17.8816	12.7914
GTEX-ZUA1-0011-R1a-SM-4YCE2	Brain	10.6612	0.181005	42.2418	7.13098	4.52087	4.83093
GTEX-ZYFD-0626-SM-5E44E	Skin	43.8924	7.1211	44.9609	14.6812	22.6306	26.9012
GTEX-ZYT6-0926-SM-5GIEM	Heart	11.0609	0.220997	48.4895	4.41098	7.36099	3.28092
GTEX-111YS-0426-SM-5987O	Heart	5.67099	0.0410009	20.5206	2.95099	5.55082	0.790973
GTEX-ZDYS-0126-SM-5HL6X	Blood Vessel	24.6207	0.590988	43.8498	14.7414	8.69087	12.471
GTEX-XUZC-0008-SM-4BOQG	Skin	33.0001	8.24089	35.7309	16.1314	10.7607	12.2406
GTEX-Y3IK-2226-SM-4YCD4	Vagina	27.0414	9.62109	65.1593	10.8913	12.8207	20.5505
GTEX-O5YV-1126-SM-3LK73	Adrenal Gland	25.5208	7.55117	33.5212	12.8812	35.8102	18.9116
GTEX-1399T-2826-SM-5KLYZ	Skin	29.271	11.6407	62.8526	14.2008	26.2601	19.8615
GTEX-ZLWG-2226-SM-5DUWO	Adipose Tissue	21.6816	0.511002	44.4312	12.1409	14.5909	15.5614
GTEX-WWYW-0008-SM-4MVPF	Skin	34.6816	11.2309	46.7113	18.3207	16.3407	11.4812
GTEX-145MI-3126-SM-5Q5CF	Brain	21.3609	0.210998	81.5606	21.2207	25.5509	3.75106
GTEX-WI4N-2226-SM-4OOS9	Colon	24.3205	2.46092	53.3716	10.8513	15.5312	27.5714
GTEX-OHPJ-0726-SM-2YUNM	Nerve	22.0407	0.801014	78.6187	16.3815	19.1305	13.7513
GTEX-13JVG-0426-SM-5MR59	Blood Vessel	16.0211	0.260996	52.2623	7.94089	9.87103	9.44074
GTEX-RUSQ-0426-SM-47JWR	Blood Vessel	28.82	0.410997	55.7114	15.1013	15.311	19.6016
GTEX-12ZZX-0011-R8a-SM-5DUW8	Brain	14.261	0.000999989	49.1493	10.5612	6.03101	8.06123
GTEX-14AS3-0226-SM-5Q5B6	Thyroid	26.4703	1.48103	65.499	12.6109	44.88	46.4015
GTEX-13NYS-3126-SM-5KLYV	Brain	20.901	0.121002	51.4322	12.5812	22.7611	5.41102
GTEX-T2IS-2226-SM-4DM65	Uterus	24.0206	0.550991	90.7798	13.9714	22.3205	16.951
GTEX-13OW6-2726-SM-5J2OE	Skin	27.1918	7.98117	66.1102	20.0607	23.7507	22.7406
GTEX-13OW8-0011-R8a-SM-5L3G5	Brain	4.15112	0.121002	17.3914	4.47101	2.49096	3.00091
GTEX-11WQC-0011-R10a-SM-57WCT	Brain	10.4708	0.251007	43.6013	7.99113	4.29096	3.60101
GTEX-132QS-0326-SM-5IJFN	Thyroid	32.3412	0.491002	60.9308	10.5108	23.9807	14.3911
GTEX-QXCU-1126-SM-48FE5	Esophagus	26.9815	0.291002	65.8221	13.6611	11.8614	11.4209
GTEX-145MN-0226-SM-5QGPY	Adrenal Gland	30.9614	2.94099	46.1801	9.08131	10.6206	23.7014
GTEX-YJ8A-0526-SM-5IFHT	Adipose Tissue	24.9315	0.471	43.7709	20.9503	10.4107	11.5506
GTEX-S3XE-0526-SM-4AD4G	Pancreas	7.23102	0.0209995	16.9205	3.81108	4.71089	7.211
GTEX-SIU7-1126-SM-2XCDW	Thyroid	33.5816	0.630995	59.351	11.7111	23.5409	18.1614
GTEX-XLM4-1526-SM-4AT6D	Testis	13.161	50.4996	35.2805	19.5812	19.2916	36.9807
GTEX-X4XX-0011-R2A-SM-3P623	Brain	22.8813	0.441015	62.2499	8.68123	35.3515	13.5912
GTEX-147F4-2526-SM-5NQBB	Adrenal Gland	23.4806	0.220997	43.2522	7.2511	11.7208	13.681
GTEX-139TU-0626-SM-5KM3X	Breast	19.9816	2.43092	74.0486	17.221	19.9304	25.7018
GTEX-Y8LW-0726-SM-5IFI1	Esophagus	28.3505	27.1109	48.9895	12.151	18.4507	17.3312
GTEX-ZXG5-0426-SM-5GICT	Nerve	22.2711	1.31103	116.074	14.8614	8.93087	7.73124
GTEX-Y3I4-1126-SM-4TT7Y	Colon	20.0315	0.600985	56.9293	8.26091	7.91122	20.2409
GTEX-QDVN-2326-SM-2S1PF	Blood Vessel	16.0411	0.291002	51.6824	17.0406	20.9111	25.6805
GTEX-12WSC-2826-SM-5BC5Y	Skin	31.9512	13.1711	92.9318	14.401	18.1714	18.6409
GTEX-ZT9X-1926-SM-57WE7	Adipose Tissue	19.2208	0.630995	36.9218	8.64101	10.2007	17.0808
GTEX-WZTO-0011-R6B-SM-4E3J6	Brain	14.971	0.0909993	58.2506	10.8913	7.93098	8.14097
GTEX-11ZUS-0011-R8a-SM-5BC73	Brain	15.8213	0.061002	61.083	6.18083	3.34105	4.79091
GTEX-X3Y1-0726-SM-3P5YU	Pancreas	5.4009	0.110998	15.7415	3.63108	6.84097	4.98088
GTEX-WHSE-0011-R8A-SM-3P5Z1	Brain	15.7415	0.460988	54.8797	13.3707	8.64101	7.88112
GTEX-ZP4G-2026-SM-57WEH	Muscle	13.5912	0.641002	40.8312	10.6612	7.31116	5.70094
GTEX-1122O-0226-SM-5N9DA	Thyroid	24.6412	1.12101	54.8416	11.0311	15.7012	16.4715
GTEX-13FTW-0426-SM-5K7X2	Adipose Tissue	34.7009	1.11103	25.9615	9.82121	7.26116	6.18083
GTEX-13N1W-3126-SM-5IFHB	Pituitary	30.97	0.0509985	64.3113	21.4113	8.36114	14.7813
GTEX-XPVG-0326-SM-4B653	Pancreas	8.19077	0.271007	19.4716	5.0711	7.75109	10.581
GTEX-145ME-0926-SM-5O9AR	Small Intestine	28.0514	4.28086	55.4417	10.9807	30.4802	22.0805
GTEX-PLZ6-1426-SM-5S2TR	Skin	18.0109	1.15101	46.4305	16.1515	26.7006	24.2817
GTEX-QCQG-1626-SM-48U26	Colon	21.3106	20.8504	36.8119	9.11094	16.7815	12.4106
GTEX-T6MN-0011-R6A-SM-5CHQD	Brain	0.000999989	0.000999989	0.000999989	0.000999989	0.000999989	0.000999989
GTEX-Z9EW-1726-SM-5CVMO	Muscle	8.92097	0.0109996	23.6915	4.15112	3.98091	2.19102
GTEX-117YX-1126-SM-5H128	Heart	8.39075	0.0410009	19.9705	2.361	3.24091	1.49102
GTEX-T2IS-1926-SM-4DM74	Vagina	19.7311	36.182	71.4915	18.4814	24.6908	28.9903
GTEX-11NUK-1026-SM-5HL5J	Thyroid	27.5008	1.92106	71.2392	11.521	22.9815	35.8102
GTEX-13X6I-0011-R8a-SM-5PNZF	Brain	10.8011	0.240999	35.9819	7.39116	3.27093	6.8709
K-562-SM-4IHK7	Bone Marrow	62.9092	120.009	67.682	19.1411	79.7217	45.5696
GTEX-12WSA-0326-SM-5BC6I	Adipose Tissue	25.4008	0.710989	59.4993	15.8708	30.0814	17.3504
GTEX-1192W-3026-SM-5GZZV	Pituitary	20.1108	0.621015	56.7717	16.971	28.0319	13.6308
GTEX-11OF3-0011-R5a-SM-57WB4	Brain	10.9412	0.0509985	41.101	7.13098	5.24085	5.23105
GTEX-XV7Q-1026-SM-4BRVR	Esophagus	22.4213	1.20097	59.7307	11.3114	19.0511	9.8512
GTEX-O5YT-1326-SM-3MJGR	Adrenal Gland	37.8101	19.8312	55.4302	11.4407	13.071	11.541
GTEX-13FXS-0011-R5b-SM-5LZYE	Brain	12.4511	0.0209995	45.2799	9.20106	7.90081	5.24085
GTEX-WL46-0011-R1A-SM-3LK6M	Brain	12.3711	0.330999	54.7315	10.6008	8.25118	7.6412
GTEX-NPJ8-1526-SM-2D7VU	Brain	20.8417	1.78102	56.882	14.1615	35.6814	8.17093
GTEX-XLM4-0004-SM-4AT5I	Blood	80.6722	100.281	65.381	22.9004	24.4117	11.8408
GTEX-ZAB4-3126-SM-57WCJ	Pituitary	19.2208	0.240999	58.3314	15.6014	19.7804	12.2907
GTEX-Y3I4-0226-SM-4TT27	Thyroid	22.8512	0.830988	48.6713	11.1711	17.3709	22.651
GTEX-R55G-2126-SM-2TC67	Nerve	24.2515	0.280992	59.9921	21.1517	14.441	11.2309
GTEX-13IVO-0011-R3b-SM-5IJBJ	Brain	5.87097	0.121002	14.2215	2.27096	1.65095	2.76102
GTEX-Y5V6-0005-SM-4V6FD	Blood	7.99113	0.311003	8.26091	7.75109	6.7309	1.22103
GTEX-145LU-2026-SM-5Q5E8	Muscle	7.8408	0.061002	24.0506	4.09113	4.37111	2.17106
GTEX-Y114-0526-SM-4TT8V	Adrenal Gland	17.9611	0.38101	30.4105	6.8709	6.82108	27.3809
GTEX-14ASI-3026-SM-5S2PN	Brain	15.361	0.0309997	61.2696	12.2008	11.4011	6.68117
GTEX-11ZUS-2726-SM-5FQUA	Testis	12.1409	53.4604	24.2515	20.4609	12.8411	41.921
GTEX-X15G-0526-SM-3NMB7	Thyroid	20.8316	2.06094	49.0608	14.9814	25.6111	28.4903
GTEX-13OW7-0526-SM-5J1N2	Nerve	16.1515	0.251007	66.63	13.4506	17.2712	9.73108
GTEX-13W3W-1126-SM-5L3DO	Adipose Tissue	25.0112	0.220997	33.4214	11.1209	9.03109	9.6311
GTEX-T5JC-0426-SM-32PLO	Skin	31.5507	3.37105	53.5717	13.8412	25.1712	15.8411
GTEX-13PL7-0326-SM-5IJEK	Esophagus	21.7117	0.630995	51.4821	9.15081	15.9612	11.3711
GTEX-13FXS-0011-R11a-SM-5L3DM	Brain	37.3206	0.160996	177.036	29.3014	19.2315	2.12093
GTEX-13NYC-2626-SM-5K7VN	Salivary Gland	21.4603	5.9311	35.5407	10.9807	23.3605	16.291
GTEX-OHPM-0326-SM-33HCA	Heart	8.4808	0.100998	32.7313	2.361	6.04105	1.35097
GTEX-RM2N-0826-SM-48FD3	Stomach	14.5012	1.04102	28.1	5.39118	12.1712	6.06119
GTEX-ZTSS-0626-SM-59867	Esophagus	34.7418	4.30108	36.2021	6.19112	11.4613	10.3109
GTEX-Z93S-2826-SM-57WBL	Brain	29.5319	0.0509985	133.352	23.9209	30.4316	2.20106
GTEX-TMKS-0126-SM-3DB7S	Skin	18.0409	1.62102	49.2005	11.9306	12.0913	23.3411
GTEX-Y9LG-0006-SM-4VBRK	Blood	7.13098	0.410997	11.0709	14.1007	4.30108	0.811015
GTEX-1399R-0426-SM-5IJE3	Pancreas	8.07073	0.220997	17.8704	3.79106	6.16115	6.07086
GTEX-145LT-1026-SM-5LU9O	Small Intestine	38.8704	12.0512	41.2808	9.55132	12.7507	8.101
GTEX-X4XY-0626-SM-4E3IN	Muscle	8.99111	0.251007	20.6805	5.6209	4.42108	10.2511
GTEX-11DXW-0326-SM-5H11W	Adipose Tissue	15.6914	0.870973	57.3015	12.1207	14.3811	17.7113
GTEX-11DXZ-1626-SM-5GIDI	Colon	19.7708	0.751008	61.8499	10.4411	10.1408	14.7506
GTEX-ZAJG-3126-SM-5HL9J	Brain	12.2313	0.410997	38.6313	9.70078	18.091	7.72107
GTEX-ZYY3-0826-SM-5E44R	Pancreas	9.11094	0.251007	16.4111	4.92117	5.74099	7.69115
GTEX-12ZZW-0011-R4a-SM-5DUX9	Brain	6.42101	0.0509985	27.2314	2.94099	2.82099	3.17092
GTEX-13QIC-0011-R10a-SM-5O9C7	Brain	16.661	0.000999989	79.2314	15.0605	8.69087	7.00119
GTEX-XUJ4-0226-SM-4BOP8	Spleen	23.5214	6.57094	59.1908	13.5207	37.2611	14.7006
GTEX-WFG8-1026-SM-4LVMZ	Esophagus	18.5109	1.511	54.6027	12.4407	8.8012	7.54123
GTEX-145MF-1526-SM-5LU95	Esophagus	15.1506	0.220997	61.3419	12.4909	17.9312	12.2907
GTEX-YEC3-2526-SM-5CVLS	Esophagus	24.3407	23.2008	54.4326	6.80078	11.5907	13.5207
GTEX-P78B-1826-SM-3P5YX	Stomach	17.7507	5.90117	35.3613	9.49126	24.4405	15.1905
GTEX-YFCO-1226-SM-5LUAT	Skin	18.951	0.730978	42.8523	11.4407	11.8007	23.2313
GTEX-PW2O-0006-SM-2I3DV	Blood	1.46104	0.280992	2.20106	3.3311	1.96101	1.07103
GTEX-Q2AI-0326-SM-2I3EK	Thyroid	41.7817	1.22103	62.979	14.0111	22.3903	16.1908
GTEX-13RTJ-0011-R2a-SM-5PNW9	Brain	10.9207	0.150998	38.7923	8.43098	8.51083	4.50086
GTEX-SUCS-1026-SM-5CHTC	Colon	0.000999989	0.000999989	0.000999989	0.000999989	0.000999989	0.000999989
GTEX-WOFL-0626-SM-3MJG3	Muscle	12.8411	0.571015	31.531	8.13082	11.7607	6.71087
GTEX-WFG8-1726-SM-4LVM6	Colon	17.0311	0.740977	59.421	11.7208	8.77075	9.70078
GTEX-X638-0008-SM-47JZ7	Skin	38.83	6.8709	44.2621	22.4914	15.1107	15.2105
GTEX-11NSD-1226-SM-5986Q	Esophagus	21.0216	0.0909993	60.4596	8.77075	14.3006	11.5306
GTEX-13PL7-1026-SM-5MR5C	Adrenal Gland	24.761	1.41098	30.2403	9.28113	15.1905	20.7207
GTEX-145MI-0526-SM-5O9A8	Skin	34.2421	4.4009	59.6603	16.951	23.4709	15.8708
GTEX-13CZV-0011-R3a-SM-5KM27	Brain	10.2312	0.141003	44.5298	7.7109	4.92117	5.81105
GTEX-WYVS-0726-SM-4ONDO	Esophagus	28.6805	8.56112	44.9422	9.16097	16.1113	12.8313
GTEX-13FHO-0326-SM-5IJBH	Adipose Tissue	23.7014	4.54097	47.6003	18.251	11.9306	22.171
GTEX-YEC3-1126-SM-5IFIH	Blood Vessel	22.1311	0.38101	61.6317	14.7813	13.6507	13.141
GTEX-131XW-3226-SM-5LZUO	Pituitary	17.731	0.150998	36.2221	17.5914	14.6406	10.9011
GTEX-P4PQ-0226-SM-2S1NK	Adipose Tissue	23.3816	1.71095	46.3019	18.5006	10.4411	13.271
GTEX-145MO-2126-SM-5Q5CZ	Pancreas	7.57108	0.160996	16.9205	5.27109	7.8408	6.7309
GTEX-X5EB-2326-SM-46MW5	Muscle	8.82074	0.000999989	27.4817	3.01091	4.31093	2.01098
GTEX-12WSK-2626-SM-5GCOT	Nerve	21.5916	0.34099	85.6986	13.8211	23.6407	11.3012
GTEX-1313W-3226-SM-5LZUU	Pituitary	23.5214	0.38101	69.5318	14.3512	14.091	15.4411
GTEX-Y114-0726-SM-4TT6U	Spleen	30.5606	5.16118	76.199	15.8609	21.8112	14.4911
GTEX-11NSD-1126-SM-5N9BQ	Esophagus	45.8516	18.0309	42.7396	11.7411	15.2211	15.8807
GTEX-WI4N-2426-SM-4OOSC	Uterus	20.1303	1.881	51.1301	17.401	48.8301	21.6516
GTEX-Y111-2926-SM-4TT25	Pituitary	27.1504	0.460988	86.6003	15.311	19.0815	13.5114
GTEX-12ZZX-0011-R6a-SM-5HL8L	Brain	13.9414	0.000999989	60.5729	7.72107	6.99101	7.73124
GTEX-UPIC-1426-SM-4IHLQ	Vagina	19.641	13.2214	54.9025	18.3105	28.7203	19.0313
GTEX-11ZTS-3226-SM-5EGID	Brain	14.941	0.0109996	68.451	20.5007	21.7614	3.37105
GTEX-13S86-1126-SM-5RQJX	Thyroid	32.4512	0.901001	47.7226	10.8408	33.5003	27.2805
GTEX-XQ8I-0226-SM-4BOPM	Heart	11.6213	0.0810019	34.3205	4.9909	7.87074	3.86107
GTEX-U3ZN-0006-SM-3DB7Y	Blood	6.50117	0.0810019	8.16074	8.55104	3.7311	2.54101
GTEX-11DYG-0126-SM-59883	Skin	18.841	6.30108	41.101	13.4208	12.5612	20.6705
GTEX-PWN1-0008-SM-48TEA	Skin	34.6	7.13098	27.2012	20.3916	10.6008	17.1009
GTEX-X4XY-0326-SM-46MVZ	Adipose Tissue	25.9615	1.42099	55.9319	20.4609	17.9312	23.0613
GTEX-11PRG-0008-SM-5S2N5	Skin	26.1602	16.7014	51.6322	11.8507	7.55117	18.7706
GTEX-13SLW-0011-R1a-SM-5S2W7	Brain	7.58106	0.0109996	29.271	4.27108	2.96103	4.80088
GTEX-N7MT-1026-SM-3TW8T	Pituitary	20.2816	0.521016	55.8506	16.3611	26.6802	11.8713
GTEX-YEC3-0926-SM-5Q5AC	Adipose Tissue	38.2609	0.740977	35.1317	10.9011	7.02111	8.47081
GTEX-Q2AG-3026-SM-48U1L	Pituitary	22.1111	0.291002	55.1122	21.2104	23.0709	14.971
GTEX-1122O-0926-SM-5N9C9	Adipose Tissue	16.3113	1.01101	27.2919	7.97122	7.67092	5.95087
GTEX-Q2AG-0426-SM-2S1PU	Muscle	9.65114	0.000999989	37.3309	6.31114	6.32121	3.84105
GTEX-146FR-1726-SM-5Q5DT	Muscle	11.1109	0.160996	35.2512	7.0411	8.12124	3.57093
GTEX-SNOS-0526-SM-4DM54	Bladder	30.94	6.49082	97.3291	14.0715	26.5916	27.6307
GTEX-XBEC-1226-SM-4AT65	Heart	10.8807	0.32099	39.6899	5.4009	14.9513	9.24069
GTEX-11DZ1-2426-SM-5GZZX	Skin	28.0903	2.81103	37.5021	8.12124	18.9011	24.5406
GTEX-13W3W-0005-SM-5SI9Y	Blood	21.5408	0.240999	21.6711	20.8807	11.151	4.37111
GTEX-11DYG-0006-SM-5NQB2	Blood	3.23104	0.361007	4.51085	4.30108	2.62097	8.23118
GTEX-T5JW-2026-SM-4DM63	Breast	27.2711	18.4916	77.4826	18.8906	15.9911	26.1312
GTEX-ZVP2-1626-SM-5GU5D	Stomach	19.0207	0.561011	31.9114	5.91099	24.8315	10.6612
GTEX-RNOR-0011-R4A-SM-3GAD3	Brain	12.0211	0.0209995	53.0728	7.17113	3.97099	6.05111
GTEX-111YS-1226-SM-5EGGJ	Pancreas	6.33085	0.311003	15.4807	4.58112	4.9909	6.28102
GTEX-1192W-0226-SM-5EGGT	Heart	8.101	2.54101	30.1712	5.30113	12.5108	4.37111
GTEX-ZV6S-1426-SM-59HKX	Ovary	27.1711	1.05103	60.0711	14.411	14.7414	7.06113
GTEX-ZZPU-1426-SM-5GZZ6	Stomach	15.1905	2.39098	34.311	6.18083	10.6908	9.06119
GTEX-S7SE-0011-R6A-SM-2XCD9	Brain	15.771	0.950989	59.2195	12.0813	6.32121	6.44107
GTEX-ZTTD-2626-SM-57WEX	Colon	22.9306	0.610981	85.408	12.2313	18.0009	20.2816
GTEX-OXRP-0006-SM-2I3FN	Blood	4.331	1.19102	3.59104	1.89094	2.161	1.50098
GTEX-Y114-1926-SM-4TT8J	Vagina	20.3916	1.49102	71.9788	12.5012	10.1711	19.1305
GTEX-RU72-0008-SM-46MV8	Skin	26.2219	3.79106	28.2113	13.611	9.8008	21.2604
GTEX-1399R-0126-SM-5IFEV	Thyroid	36.1319	2.59098	68.3088	10.4606	17.2808	24.4303
GTEX-U3ZM-0826-SM-4DXU6	Bladder	19.1411	0.280992	72.9633	11.9009	14.8511	12.6013
GTEX-WZTO-0011-R1B-SM-3NMAR	Brain	13.6914	0.701007	61.6701	10.1408	7.60106	9.69069
GTEX-11EI6-0326-SM-5EQ6G	Muscle	12.471	0.0109996	33.14	5.47098	9.6011	4.54097
GTEX-13OVG-0326-SM-5KM57	Lung	37.661	1.52098	62.709	9.48074	14.5909	11.5107
GTEX-ZC5H-0226-SM-4WAY9	Skin	23.6505	9.91079	56.1222	17.0406	29.9213	24.9212
GTEX-Y5V6-1026-SM-4VBS2	Esophagus	36.0019	30.8116	49.7009	11.2013	15.2507	16.8514
GTEX-111FC-0526-SM-5GZZ8	Nerve	21.0216	1.66106	86.4803	18.3613	31.5901	20.6805
GTEX-13FTX-0526-SM-5IFGS	Esophagus	40.1214	14.401	36.4008	7.33095	14.5909	13.3309
GTEX-WFON-0005-SM-3NMC9	Blood	2.01098	0.0710018	4.21111	8.52087	5.56083	1.00097
GTEX-O5YV-2026-SM-26GMK	Muscle	10.3812	0.641002	21.7916	4.331	4.35086	4.04097
GTEX-ZLV1-1326-SM-4WWER	Colon	24.4303	0.641002	56.2312	11.891	9.21127	14.5213
GTEX-ZF28-0226-SM-5S2OE	Adipose Tissue	29.7703	0.811015	51.7397	15.8708	11.4613	12.3112
GTEX-YECK-0005-SM-4W217	Blood	3.35102	1.72094	7.67092	3.34105	3.42096	2.10103
GTEX-ZF29-1526-SM-4WKF7	Stomach	13.5507	1.03097	28.1917	4.63092	6.76083	7.41116
GTEX-13W3W-2526-SM-5SI9P	Adipose Tissue	23.3702	0.371002	52.7025	16.2414	13.8211	14.0413
GTEX-ZF2S-3026-SM-4WWCH	Liver	14.0715	1.00097	17.2008	5.88116	7.98117	16.8409
GTEX-ZAK1-2526-SM-5S2N7	Uterus	20.3309	0.480997	78.4934	16.0611	45.9916	32.12
GTEX-WZTO-0326-SM-4PQYZ	Testis	16.8807	49.7112	31.6602	30.88	22.1403	47.0917
GTEX-RNOR-2426-SM-48FDY	Pituitary	22.0912	0.0309997	69.2	19.1212	24.3508	14.3115
GTEX-144GL-0011-R6a-SM-5P9HW	Brain	12.5507	0.300993	42.6922	10.8408	6.57094	7.211
GTEX-N7MS-2625-SM-3LK77	Pituitary	20.3605	0.160996	58.19	17.2712	18.8305	16.5413
GTEX-13JVG-1426-SM-5MR4W	Lung	40.4005	1.68098	52.3602	14.7905	25.2113	12.2907
GTEX-13OW6-0005-SM-5NQ9Z	Blood	13.981	2.07096	17.8012	9.00109	12.0211	6.50117
GTEX-11O72-2326-SM-5BC7H	Thyroid	57.9405	0.770999	92.668	10.9708	11.3711	33.14
GTEX-ZP4G-0006-SM-4WWE6	Blood	14.6213	0.460988	27.0808	25.4201	13.141	4.53091
GTEX-13FHP-2926-SM-5IJG9	Brain	22.571	0.0309997	100.664	21.1913	17.8506	3.7311
GTEX-WL46-0011-R10A-SM-3MJFQ	Brain	22.231	0.0209995	77.962	15.8312	6.54095	6.66082
GTEX-WXYG-0826-SM-4ONC7	Pancreas	11.9712	0.300993	21.6816	6.2411	7.65074	12.7013
GTEX-13S7M-3026-SM-5S2QQ	Brain	35.2903	0.0109996	122.522	31.5901	28.6408	2.64103
GTEX-S33H-1626-SM-4AD68	Liver	12.6109	1.17097	24.7216	9.13117	11.8212	22.4105
GTEX-W5WG-0008-SM-4KL25	Skin	45.3208	3.85091	38.3512	21.4009	14.3911	15.4507
GTEX-145MH-0011-R11a-SM-5P9HQ	Brain	35.3001	0.0909993	168.289	27.8017	22.2603	3.21095
GTEX-13OVL-0011-R6a-SM-5L3G4	Brain	15.4807	0.240999	55.1198	12.5212	7.34112	9.53082
GTEX-13RTJ-0726-SM-5QGQN	Heart	3.05104	0.0109996	13.7609	2.31097	6.55093	1.23097
GTEX-WRHU-0726-SM-3MJFL	Blood Vessel	20.4609	1.10099	71.2886	11.561	20.771	15.6306
GTEX-13OVI-2126-SM-5KM3U	Colon	15.7808	0.390989	62.531	10.5407	10.2511	17.9511
GTEX-ZT9W-1426-SM-4YCD2	Esophagus	21.7207	0.561011	67.5789	8.88086	10.061	7.61107
GTEX-ZT9W-0003-SM-4YCE6	Blood	63.7609	88.3587	56.2196	19.2609	13.4711	18.6512
GTEX-XAJ8-0126-SM-47JYG	Spleen	29.8116	6.15091	64.0399	16.8106	49.8804	14.5707
GTEX-1477Z-0011-R3b-SM-5PNX9	Brain	4.95093	0.061002	22.9417	2.93101	2.01098	2.00097
GTEX-13SLW-2926-SM-5Q5BQ	Pituitary	20.6905	0.0209995	45.6613	14.7414	19.0616	12.961
GTEX-QDT8-0426-SM-32PKZ	Blood Vessel	20.4609	2.39098	93.4226	10.1612	11.4613	8.8012
GTEX-13NZ8-0926-SM-5MR3U	Adipose Tissue	26.5015	0.280992	45.9216	10.7212	28.4213	20.5206
GTEX-OXRO-0326-SM-33HBM	Lung	63.4831	0.761017	95.2139	16.4304	26.4208	11.3208
GTEX-13X6K-0326-SM-5Q5D6	Muscle	10.1711	0.231006	30.8907	6.93118	5.73105	3.25104
GTEX-ZF3C-1326-SM-5A5MF	Blood Vessel	21.0405	9.38073	51.8007	20.5206	35.43	20.4808
GTEX-X261-0011-R7A-SM-4E3JJ	Brain	5.04097	0.220997	20.4015	2.33092	2.19102	2.49096
GTEX-NPJ7-0011-R8a-SM-2I3G2	Brain	17.6513	1.23097	51.4893	13.8912	8.8012	6.10081
GTEX-ZYVF-2826-SM-5GIDK	Colon	25.9813	1.141	63.8007	12.1611	20.3916	16.691
GTEX-WHSE-0006-SM-3NMBW	Blood	2.83098	0.701007	5.20104	2.611	3.88092	2.9011
GTEX-X261-0011-R11A-SM-4E3JY	Brain	32.0311	0.150998	124.009	25.6413	28.3014	2.68105
GTEX-12ZZZ-0011-R4b-SM-5DUV7	Brain	4.69101	0.0810019	21.5005	3.53106	2.18102	3.27093
GTEX-XBEC-0626-SM-4QARY	Muscle	5.68082	0.0309997	24.0706	4.29096	4.63092	0.600985
GTEX-132AR-1926-SM-5EGK5	Heart	14.5415	0.130996	26.5806	3.59104	7.93098	4.15112
GTEX-V955-0726-SM-3GAFG	Heart	8.89072	0.471	34.5401	2.93101	5.80099	1.02101
GTEX-12WSN-0726-SM-5GCMS	Thyroid	38.3698	0.451	57.8322	16.1415	26.7413	24.2515
GTEX-PSDG-1326-SM-48TD2	Esophagus	35.5111	20.7408	54.5422	13.4908	28.1312	23.9607
GTEX-1399S-1526-SM-5P9JC	Esophagus	16.7408	0.0710018	53.2127	9.19086	8.30109	11.3412
GTEX-11WQC-0011-R11b-SM-57WD6	Brain	21.7313	0.160996	82.7106	16.0311	11.8811	1.241
GTEX-TMMY-1326-SM-4DXU9	Pancreas	6.68117	0.0710018	14.671	4.65087	8.36114	8.24089
GTEX-X4EO-0326-SM-3P5YO	Skin	23.5018	7.19104	62.2413	13.3013	18.6215	12.3908
GTEX-XUJ4-2826-SM-4BOQ2	Blood Vessel	17.5707	0.941022	51.7828	12.151	14.9306	14.2008
GTEX-XLM4-0011-R4B-SM-4AT5C	Brain	12.7206	0.531006	69.3921	8.92097	7.81096	8.16074
GTEX-R3RS-0126-SM-3GIJL	Skin	29.54	3.97099	77.2734	15.6014	22.3515	21.8703
GTEX-ZV6S-0826-SM-5NQ6Z	Spleen	28.141	5.88116	55.7809	24.4608	24.561	12.2508
GTEX-ZDYS-0626-SM-5J2N5	Thyroid	40.9502	1.38099	59.6397	15.6208	15.5312	18.6306
GTEX-11DXX-0926-SM-5H112	Pancreas	6.75099	0.0309997	14.2511	3.92094	3.80106	6.10081
GTEX-1399S-0826-SM-5KM23	Heart	11.7013	1.38099	29.9919	4.08094	5.98106	3.15098
GTEX-ZVZQ-0008-SM-51MSK	Skin	40.0797	112.853	56.4891	13.611	11.7607	9.24069
GTEX-1399U-0926-SM-5IFHA	Pancreas	9.44074	0.220997	23.4904	4.58112	5.67099	7.99113
GTEX-11P82-1226-SM-5HL5P	Colon	49.2209	1.58096	37.6715	14.941	8.14097	15.661
GTEX-YFC4-0011-R11a-SM-4SOK6	Brain	38.6206	0.150998	156.119	32.5007	25.1206	4.77103
GTEX-ZXG5-0005-SM-57WCN	Blood	20.8417	0.240999	28.9702	14.9907	10.7809	3.481
GTEX-131XW-0526-SM-5PNXZ	Adipose Tissue	18.9208	0.841013	57.4008	13.7009	18.081	14.8511
GTEX-ZGAY-1526-SM-4WWEO	Esophagus	17.4808	0.421002	56.9096	8.23118	9.49126	12.0712
GTEX-12WS9-0726-SM-5FQT7	Thyroid	47.2617	0.571015	70.8207	9.6011	38.6823	34.5808
GTEX-13NZA-0011-R9b-SM-5MR5I	Brain	11.9108	0.38101	40.3501	7.87074	7.44102	5.3811
GTEX-11ZTS-1926-SM-5CVLA	Ovary	24.2112	0.531006	77.1984	9.87103	16.3113	28.0806
GTEX-ZTX8-0006-SM-4YCE4	Blood	14.1507	0.220997	12.0011	11.7607	6.83102	1.42099
GTEX-OXRL-2126-SM-3NM98	Testis	21.5812	84.2322	43.3422	27.1918	13.7714	41.1523
GTEX-T6MO-0326-SM-32QOK	Breast	28.141	0.410997	54.8607	13.5808	19.1809	19.5013
GTEX-X261-0011-R10B-SM-4E3JT	Brain	11.0112	0.160996	33.5421	7.42093	5.86081	3.58109
GTEX-117YX-1426-SM-5H12H	Breast	21.4603	1.70102	33.062	10.9412	9.08131	11.7909
GTEX-YJ8O-0226-SM-5S2NL	Blood Vessel	18.7706	0.69102	72.2988	14.3911	13.801	14.5213
GTEX-Y8E5-0526-SM-57WBY	Nerve	23.2104	1.44103	70.7128	14.7506	18.7316	14.6609
GTEX-11ZUS-0226-SM-5FQT8	Heart	6.11096	0.150998	31.0905	2.08103	5.08096	1.76101
GTEX-Z9EW-1626-SM-5CVMN	Skin	27.5217	6.50117	65.6126	16.2211	27.8518	24.5202
GTEX-11WQK-0005-SM-5O9AV	Blood	18.7407	1.38099	28.0708	6.38108	22.6306	13.681
GTEX-XMD2-0006-SM-4WWEG	Blood	9.12105	1.25102	10.0812	6.49082	6.85093	3.51104
GTEX-12ZZX-1226-SM-5EGHS	Thyroid	24.8418	0.66099	58.1094	10.2113	26.8807	29.2811
GTEX-XMK1-2226-SM-4B673	Adipose Tissue	21.4113	1.91096	46.5626	13.7809	15.4314	19.6016
GTEX-13N2G-2726-SM-5J1MG	Adipose Tissue	27.4113	1.04102	48.9521	14.5505	24.4218	17.4905
GTEX-TMMY-1026-SM-4DXTI	Blood Vessel	18.4315	0.361007	66.2432	12.8109	10.7913	15.661
GTEX-XUJ4-0005-SM-4BOQ6	Blood	8.43098	0.121002	11.561	16.3509	14.771	1.76101
GTEX-11EI6-2426-SM-5PNVS	Stomach	12.8109	0.231006	36.5703	5.25103	15.1306	11.2808
GTEX-XOTO-0011-R3A-SM-4B64W	Brain	13.2507	0.0309997	60.8422	11.9009	7.18108	5.80099
GTEX-ZP4G-1626-SM-57WGD	Small Intestine	30.5712	12.6608	61.983	14.2808	19.5812	15.9413
GTEX-11EI6-0126-SM-5985R	Skin	27.821	9.64112	79.4789	15.8115	19.9705	22.0407
GTEX-11OF3-0006-SM-5O9CM	Blood	2.57095	0.471	5.29085	2.10103	1.73099	2.83098
GTEX-14A5I-1326-SM-5SIAQ	Blood Vessel	14.2808	2.76102	49.3815	10.9207	14.7608	9.87103
GTEX-WY7C-0726-SM-4ONCB	Liver	17.5111	4.30108	17.0311	9.07124	9.98111	15.6014
GTEX-1445S-3026-SM-5O9BR	Brain	9.18131	0.0309997	37.4216	6.79089	5.24085	3.83094
GTEX-O5YT-1626-SM-32PK6	Muscle	9.41069	0.231006	34.5521	4.44105	4.27108	6.30108
GTEX-13O3Q-0011-R2b-SM-5KM3K	Brain	8.78109	0.0109996	33.9208	6.66082	4.73085	4.80088
GTEX-13S86-1226-SM-5S2OA	Breast	21.8612	1.87099	35.7904	9.7608	12.6109	22.1004
GTEX-PVOW-0426-SM-5N9DW	Heart	5.20104	0.330999	17.6709	3.84105	6.08096	2.211
GTEX-1314G-1326-SM-5BC6E	Skin	35.43	12.631	66.8011	16.4909	31.3306	22.5914
GTEX-145LV-0326-SM-5Q5BW	Heart	2.73094	0.201005	14.3413	2.15099	6.05111	1.19102
GTEX-QCQG-1926-SM-2S1PI	Blood Vessel	18.2915	0.610981	59.1497	18.9904	10.3711	12.1906
GTEX-S33H-1826-SM-4AD65	Prostate	27.5408	0.531006	50.791	13.7009	30.6816	17.8209
GTEX-YB5E-1926-SM-5IFIG	Testis	29.4113	66.7687	49.4603	27.1015	25.4201	39.5416
GTEX-ZT9W-1126-SM-57WDR	Skin	22.7611	2.94099	52.1393	10.1506	19.4514	15.5711
GTEX-WWYW-0011-R7A-SM-3NB3H	Brain	20.6404	0.0509985	49.0302	6.68117	8.24089	6.84097
GTEX-ZE7O-0011-R1a-SM-57WDM	Brain	2.38105	0.32099	10.9314	1.43098	1.07103	1.76101
GTEX-YJ89-0011-R5a-SM-4V6GM	Brain	4.6709	0.201005	22.7406	3.56104	2.611	1.76101
GTEX-RTLS-0626-SM-5SI7Z	Thyroid	22.2017	0.401007	62.7829	11.9513	24.471	36.1118
GTEX-13FTX-0926-SM-5IFF7	Ovary	34.0598	0.401007	80.2706	13.4106	29.8819	24.9402
GTEX-147JS-1026-SM-5S2MP	Adipose Tissue	29.5913	0.531006	49.2721	10.3009	20.3605	13.271
GTEX-NPJ8-0126-SM-2YUNR	Skin	20.7408	1.90105	37.362	18.2206	27.3904	33.2804
GTEX-O5YV-0526-SM-2D7VZ	Lung	28.0514	4.50086	42.6715	13.7313	28.4903	22.6008
GTEX-148VJ-0326-SM-5QGQE	Muscle	7.03085	0.210998	27.8905	4.21111	3.44093	2.18102
GTEX-XGQ4-0426-SM-4AT4I	Thyroid	33.7099	0.38101	68.3514	16.2707	21.0216	19.9304
GTEX-U3ZN-0426-SM-4DXSH	Blood Vessel	20.0107	2.83098	57.8121	14.7006	14.261	18.1714
GTEX-13O3Q-0011-R5b-SM-5P9H4	Brain	15.5506	0.0309997	44.3296	8.9507	10.1711	7.32079
GTEX-ZYFC-1626-SM-5N9EU	Esophagus	29.5503	29.0306	55.9591	16.8514	22.5616	25.1311
GTEX-12WSM-1426-SM-5GCPA	Colon	17.5306	0.491002	54.4704	12.8607	10.7607	7.53078
GTEX-12BJ1-0726-SM-5EGGF	Spleen	29.1819	4.49089	67.7289	21.0405	26.2001	15.5906
GTEX-147F4-0011-R6b-SM-5S2UP	Brain	7.18108	0.100998	32.14	2.09101	0.811015	2.24093
GTEX-1192W-0005-SM-5NQBQ	Blood	3.50108	0.531006	6.50117	4.37111	6.96103	2.55107
GTEX-13N2G-0011-R1b-SM-5MR3G	Brain	12.2313	0.231006	44.672	8.15113	7.07093	6.65113
GTEX-145MG-3126-SM-5Q5D3	Brain	19.6016	0.0410009	95.2139	16.3113	16.2808	2.41095
GTEX-YB5K-1626-SM-5IFIN	Breast	25.1904	0.550991	38.322	9.10084	9.53082	7.05086
GTEX-139UC-3026-SM-5IJE4	Pituitary	22.001	0.471	54.8911	13.341	13.0412	10.1612
GTEX-OIZG-1126-SM-2HMIU	Heart	4.09113	0.201005	12.4011	2.53099	4.80088	2.12093
GTEX-R55F-1426-SM-2TF53	Adipose Tissue	31.3719	3.02095	51.3111	19.2715	21.7012	14.1213
GTEX-ZV6S-1626-SM-5NQ81	Adipose Tissue	30.2613	0.32099	35.85	10.2809	7.65074	10.7108
GTEX-WZTO-0626-SM-4PQYY	Liver	5.85107	0.201005	11.3012	5.49112	22.4415	17.981
GTEX-13X6I-2726-SM-5Q5ET	Colon	30.0314	3.7311	58.9819	17.221	15.9314	28.81
GTEX-ZVT4-0126-SM-51MS1	Skin	29.4705	7.7109	76.8408	10.261	13.0312	16.5207
GTEX-PWCY-0526-SM-2I3ER	Heart	9.28113	0.491002	34.3515	4.65087	7.22101	2.75108
GTEX-ZVT2-1826-SM-5NQ8W	Breast	18.4916	1.50098	42.1103	7.22101	7.90081	13.1912
GTEX-WY7C-2226-SM-4ONCS	Testis	30.4105	74.6929	80.9691	32.3703	27.3108	30.071
GTEX-11P82-0826-SM-5P9GU	Small Intestine	33.0299	9.18131	61.0915	10.8807	21.4812	19.3908
GTEX-ZYT6-1726-SM-5E44P	Heart	1.79104	0.0109996	5.12091	1.141	2.13095	0.751008
GTEX-12ZZX-0011-R11a-SM-5DUVJ	Brain	46.7405	0.171004	131.444	28.7104	23.1013	4.17102
GTEX-P78B-2526-SM-3P5ZY	Uterus	20.1904	0.441015	77.4504	15.2306	38.752	21.5513
GTEX-SUCS-0226-SM-32PLQ	Thyroid	33.6212	2.28105	54.4326	15.3514	29.9919	28.4311
GTEX-13X6J-0126-SM-5QGOU	Skin	20.0816	5.45092	55.5802	12.6907	13.1711	16.4213
K-562-SM-5O98J	Bone Marrow	93.1704	139.934	99.4294	19.6615	73.0291	47.1603
GTEX-11WQK-0226-SM-5EQLI	Heart	22.211	0.531006	26.3312	10.5407	11.4613	7.00119
GTEX-148VJ-1526-SM-5Q5DU	Heart	3.14095	0.190994	7.46116	2.20106	1.881	0.801014
GTEX-W5X1-2626-SM-4LMI8	Adipose Tissue	20.9213	0.580996	50.932	15.4711	17.1412	34.7322
GTEX-11EQ8-2826-SM-5N9C1	Brain	41.0014	0.0209995	87.5297	19.2408	29.9317	4.27108
GTEX-W5WG-1726-SM-4LMI5	Stomach	7.99113	0.0810019	14.3313	4.12102	5.05111	3.76096
GTEX-XXEK-0426-SM-4BRVW	Esophagus	22.571	0.460988	68.271	16.3011	25.3603	10.6708
GTEX-11EQ9-2526-SM-5HL66	Adipose Tissue	18.2813	4.03089	42.9504	9.25094	14.2511	10.1908
K-562-SM-33HC7	Bone Marrow	91.7795	176.877	110.991	18.1513	68.8221	32.8199
GTEX-13RTJ-0011-R3a-SM-5PNX7	Brain	13.7609	0.0109996	53.2127	11.9414	9.31077	6.83102
GTEX-ZAB5-0526-SM-5CVMU	Spleen	40.5604	9.5712	57.8121	14.9213	28.0009	13.7209
GTEX-11EM3-0126-SM-5985K	Thyroid	29.7208	0.34099	66.5331	11.1309	11.2013	11.6714
GTEX-145MI-0626-SM-5SI8S	Skin	33.9302	7.14087	63.5623	14.5505	27.4018	19.9816
GTEX-T6MO-1626-SM-32QOM	Skin	34.0103	5.35097	60.6107	13.5808	28.85	22.0316
GTEX-Y5V6-2126-SM-4WWFX	Breast	24.8815	1.19102	36.5601	12.4511	11.2107	14.6914
GTEX-PX3G-0426-SM-48U1C	Blood Vessel	19.6506	1.05103	65.8403	15.5711	14.5113	15.8005
GTEX-XPVG-0526-SM-4B65N	Kidney	19.3117	2.96103	34.4612	10.8709	17.171	15.3015
GTEX-NFK9-1526-SM-3LK7B	Stomach	10.3711	0.740977	33.3312	5.41102	9.11094	6.94079
GTEX-X88G-0004-SM-47JZ6	Blood	61.653	62.8613	53.4604	19.9415	18.5507	13.081
GTEX-XQ8I-1926-SM-4BOOK	Pancreas	5.70094	0.150998	11.9207	4.2009	7.16119	4.07105
GTEX-145ME-0726-SM-5O9A3	Adipose Tissue	26.1602	0.680987	45.3208	11.6714	14.6213	27.1316
GTEX-11ZU8-0008-SM-5S2VO	Skin	36.2598	131.982	54.8493	12.6214	13.8912	12.6407
GTEX-14ASI-0011-R6a-SM-5S2UZ	Brain	11.2013	0.130996	43.7497	7.03085	8.67101	7.15078
GTEX-ZG7Y-1626-SM-5S2NO	Adipose Tissue	40.4397	0.32099	41.802	13.3911	17.5111	16.5207
GTEX-14A6H-1326-SM-5NQBC	Esophagus	14.8213	6.58097	26.3714	6.21089	8.63083	7.68103
GTEX-12ZZY-0526-SM-5EQ5H	Blood Vessel	19.2715	0.220997	59.963	10.9412	11.2107	11.2808
GTEX-1211K-1826-SM-5EGJ2	Colon	25.9201	1.04102	61.9014	11.6811	9.50114	9.40091
GTEX-QMRM-0826-SM-3NB33	Lung	45.9311	1.95098	68.47	19.1411	18.9615	21.2604
GTEX-WFJO-0326-SM-3GIL3	Lung	42.0811	1.15101	55.7191	13.4013	19.1411	10.4014
GTEX-QESD-1626-SM-2S1RB	Muscle	7.76077	0.160996	30.021	4.50086	5.77091	1.26103
GTEX-13OW6-0011-R2a-SM-5L3HG	Brain	10.6612	0.0109996	45.0108	9.18131	6.38108	6.78101
GTEX-13FTW-1726-SM-5KM2B	Stomach	19.6506	5.79095	25.1904	6.40101	9.88129	7.93098
GTEX-11EQ8-1426-SM-5EGJR	Testis	18.4609	46.3115	23.2217	15.3514	32.87	39.4704
GTEX-ZQUD-1726-SM-51MRQ	Muscle	7.8408	0.141003	21.8809	3.87098	3.57093	2.46092
GTEX-12C56-1126-SM-5FQTO	Esophagus	25.3902	0.781003	58.941	11.2013	9.69069	9.43093
GTEX-WYBS-0426-SM-3NM9M	Blood Vessel	19.4016	0.610981	62.8918	11.3711	10.8807	8.59085
GTEX-WYJK-0326-SM-3NMA8	Nerve	20.1415	1.35097	88.7638	18.2408	21.0303	12.6512
K-562-SM-2D7VY	Bone Marrow	86.5523	138.304	98.3736	25.1607	78.2707	42.0607
GTEX-144GM-1626-SM-5O9AG	Esophagus	31.68	0.66099	42.7899	12.5307	6.30108	14.421
GTEX-S95S-1626-SM-2XCDJ	Blood Vessel	21.1312	0.921017	69.7296	14.7608	8.87102	9.19086
GTEX-ZVP2-1326-SM-57WCE	Esophagus	35.8922	9.25094	38.0414	7.14087	11.6714	16.3215
GTEX-QV31-1626-SM-2S1QC	Blood Vessel	20.9213	1.64103	69.1616	18.5816	11.4209	8.61111
GTEX-W5X1-2826-SM-3GILM	Nerve	19.9415	0.251007	74.7085	16.9006	35.0417	16.601
GTEX-13O3Q-2626-SM-5KM3S	Nerve	22.7911	0.650987	85.6036	22.2912	37.3698	16.4715
GTEX-ZG7Y-0006-SM-4WWEA	Blood	4.331	0.280992	6.61114	16.7908	6.31114	1.49102
GTEX-13OVL-3026-SM-5IJF1	Brain	23.9707	0.061002	123.195	22.2912	21.3816	3.44093
GTEX-Y3I4-1626-SM-4TT7W	Stomach	12.4011	2.76102	32.0111	9.21127	6.39082	14.811
GTEX-13SLX-0526-SM-5S2ON	Skin	32.4602	12.0011	68.03	18.1412	24.5815	23.6505
GTEX-RU1J-0426-SM-46MUK	Esophagus	24.561	0.361007	69.4595	12.2109	15.0313	10.0512
GTEX-148VI-1226-SM-5RQJR	Esophagus	14.5606	0.531006	71.4717	13.2214	19.7311	8.371
GTEX-ZPU1-0726-SM-5HL6O	Heart	7.15078	0.541	31.68	3.62103	4.77103	4.93107
GTEX-S7SE-0526-SM-2XCD8	Blood Vessel	16.3509	0.811015	63.7697	19.0115	10.3611	10.7607
GTEX-ZPU1-1326-SM-57WE1	Esophagus	20.0204	1.131	64.4407	11.2013	7.73124	29.0104
GTEX-12ZZX-2926-SM-5GCOQ	Brain	17.6012	0.000999989	59.6603	10.4708	9.19086	6.67099
GTEX-13FTW-0526-SM-5IFIP	Pancreas	6.81116	0.0909993	14.9109	3.59104	4.65087	8.59085
GTEX-11ONC-3026-SM-5985W	Brain	20.3916	0.0309997	96.7507	21.0012	20.1108	4.19102
GTEX-ZLWG-0526-SM-4WWFB	Thyroid	39.602	0.531006	63.281	9.36124	14.3512	16.5907
GTEX-11DYG-1326-SM-5N9DO	Esophagus	27.7709	18.4507	68.0725	16.4407	27.2919	30.0418
GTEX-QV31-0126-SM-447BP	Spleen	23.8315	3.481	58.3395	16.5608	28.1	16.6806
GTEX-ZDXO-0126-SM-5S2ND	Breast	16.8514	1.20097	42.0315	11.7314	17.1508	10.1612
GTEX-XBEW-0006-SM-4AT4E	Blood	4.78096	0.790973	14.0014	10.9207	5.73105	2.75108
GTEX-XUJ4-1726-SM-4BONW	Adipose Tissue	30.32	0.830988	33.5212	11.2013	10.1211	10.7711
GTEX-14BMV-2226-SM-5RQHX	Stomach	16.2707	3.19098	49.4124	10.5407	24.191	12.7914
GTEX-P4QT-1626-SM-5S2UR	Muscle	12.9313	0.141003	34.4206	7.31116	5.61116	4.12102
GTEX-U8T8-0126-SM-3DB94	Skin	26.8919	2.73094	49.4809	15.4614	16.2707	13.6412
GTEX-ZAB4-0626-SM-5CVN3	Lung	25.8914	15.5506	46.511	12.7807	21.4009	15.1611
GTEX-X88G-0008-SM-47JWN	Skin	35.59	3.7311	39.1598	18.781	12.4909	11.0211
GTEX-OXRK-0226-SM-2YUN1	Skin	25.2218	0.710989	36.2598	15.6208	21.6816	24.2313
GTEX-P4PP-3026-SM-3P61O	Blood Vessel	17.3312	2.35104	43.001	9.6311	11.8212	11.151
GTEX-WYJK-1926-SM-4ONDP	Esophagus	27.8711	14.3214	57.369	13.5114	20.7006	20.5106
GTEX-133LE-1426-SM-5IFH1	Small Intestine	29.0406	32.5819	38.9918	11.1109	25.4201	7.78124
GTEX-11DXY-1626-SM-5H12L	Adrenal Gland	20.0412	0.790973	42.0111	8.91108	20.5804	20.2914
GTEX-Q2AI-0008-SM-48U2H	Skin	89.8284	1.46104	27.1504	26.1602	12.3608	6.97117
GTEX-P4PQ-1626-SM-2HMKK	Muscle	16.1807	0.110998	22.3407	7.83102	7.51097	2.741
GTEX-ZE9C-2526-SM-5IJDR	Skin	23.241	18.6706	58.5623	13.3309	23.6915	20.321
GTEX-XXEK-2026-SM-4BRVE	Heart	14.7905	0.0810019	27.6001	6.57094	8.62127	6.16115
GTEX-11NSD-0526-SM-5A5LT	Pancreas	5.41102	0.0509985	11.6407	2.70101	4.73085	4.90108
GTEX-13JUV-2826-SM-5LZWU	Adipose Tissue	21.6711	0.861009	58.4406	16.0411	19.9014	20.001
GTEX-WHPG-1326-SM-4M1ZJ	Esophagus	36.5399	14.051	46.9906	12.4011	15.6111	12.8509
GTEX-QVJO-0011-R1A-SM-2S1QI	Brain	15.7611	0.231006	50.3493	8.62127	9.1413	9.19086
GTEX-11P81-0126-SM-5HL5Y	Thyroid	30.2717	0.880992	66.8289	15.6306	26.9815	32.5706
GTEX-U3ZH-0326-SM-4WWDX	Heart	7.42093	0.190994	26.5714	3.95095	8.9507	2.08103
GTEX-ZGAY-2226-SM-4YCCX	Vagina	23.8315	3.69097	76.6493	9.58116	12.4209	17.1009
GTEX-132AR-1126-SM-5P9GA	Thyroid	47.8319	0.491002	55.8893	11.3114	25.1102	25.4413
GTEX-ZTSS-0008-SM-4YCE8	Skin	47.3699	200.214	55.3803	19.6315	13.6507	12.7312
GTEX-W5X1-0226-SM-5CHTO	Pancreas	0.000999989	0.000999989	0.000999989	0.000999989	0.000999989	0.000999989
GTEX-1399R-2726-SM-5IJBA	Skin	24.9817	7.44102	59.8924	11.5907	14.1713	22.3004
GTEX-WOFM-1126-SM-4OOSB	Testis	16.2312	64.0311	41.8397	33.2712	13.871	38.5698
GTEX-Y114-1226-SM-4TT88	Stomach	32.9407	0.861009	58.1497	10.8611	6.98084	10.7309
GTEX-13D11-0526-SM-5LZYM	Adipose Tissue	26.4703	0.121002	37.6819	9.50114	12.9009	13.0511
GTEX-XMD1-2926-SM-4AT42	Brain	16.5505	0.701007	45.4718	7.28082	16.5012	7.29092
GTEX-1399R-0826-SM-5IJEL	Esophagus	30.8308	8.26091	37.1399	7.35079	10.5013	12.9009
GTEX-13VXU-1926-SM-5LU5J	Blood Vessel	17.4808	0.841013	55.5918	16.0912	25.241	11.4812
GTEX-11O72-0008-SM-5Q5DN	Skin	31.531	21.9508	41.86	11.9613	9.8008	20.0913
GTEX-145ME-1726-SM-5Q5EU	Skin	19.8904	2.92108	49.9807	14.771	17.3216	27.3601
GTEX-13NYS-0426-SM-5MR4X	Nerve	13.0611	5.08096	48.5601	11.8811	24.7902	17.8915
GTEX-131XH-0006-SM-5O98V	Blood	2.161	0.130996	2.50099	1.99101	0.841013	0.830988
GTEX-13FTW-1226-SM-5LZZ1	Prostate	33.4307	1.86103	61.2102	15.7208	28.5417	15.0908
GTEX-N7MT-1126-SM-2YUNQ	Brain	9.46105	1.36103	41.1808	11.4209	15.3015	11.9912
GTEX-WHSB-0726-SM-4M1XQ	Pancreas	8.85075	0.680987	17.2413	4.61106	4.82089	9.45122
GTEX-WHSE-0126-SM-3NMBT	Skin	46.8118	3.00091	49.5427	14.7312	17.3613	27.5809
GTEX-Y5V6-1926-SM-5IFIL	Adrenal Gland	25.8412	2.96103	29.9815	8.101	14.3006	19.8615
GTEX-S7SE-0011-R2A-SM-2XCDC	Brain	11.2013	0.271007	51.1124	6.00099	6.29105	6.06119
GTEX-13QBU-1126-SM-5LU44	Stomach	17.9611	0.190994	25.0302	8.11111	6.90097	7.57108
GTEX-148VJ-2926-SM-5Q5DA	Pituitary	18.081	0.32099	57.4008	23.8414	11.1711	13.141
GTEX-Y3IK-1126-SM-51MSV	Esophagus	21.3816	18.3613	51.7828	7.8408	7.28082	18.1714
GTEX-117YX-0726-SM-5GIET	Adipose Tissue	48.5399	4.68095	37.3413	9.58116	9.52091	14.2511
GTEX-1339X-0726-SM-5L3FF	Adipose Tissue	33.6399	0.110998	23.4709	12.2712	10.6413	11.7713
GTEX-139TS-2826-SM-5J1OO	Skin	20.6605	7.99113	52.8818	12.1813	13.951	21.3417
GTEX-WK11-1026-SM-4OOS8	Esophagus	17.0311	32.1712	46.4498	12.6608	16.1415	19.3612
GTEX-13FLW-0011-R5a-SM-5LZX6	Brain	9.42113	0.0109996	37.601	6.51109	5.02109	4.77103
GTEX-VJWN-0626-SM-3NMAN	Blood Vessel	14.1811	0.201005	63.4127	16.5711	14.2709	11.561
GTEX-R55F-1726-SM-2TF4R	Breast	42.4002	1.19102	97.5588	22.9306	21.7509	19.0815
GTEX-Y114-2526-SM-4TT8M	Muscle	12.4407	0.0109996	38.1312	6.15091	3.9411	6.75099
GTEX-X4EP-0005-SM-3P5ZE	Blood	3.44093	1.34099	3.77088	2.15099	1.71095	0.861009
GTEX-OIZI-1426-SM-3NB1T	Esophagus	25.8215	16.8211	64.2801	11.7111	11.1009	15.8411
GTEX-WYJK-1226-SM-4ONCP	Blood Vessel	16.6714	0.280992	76.8195	9.11094	11.3412	13.5507
GTEX-U3ZM-0426-SM-59HKR	Lung	49.2516	1.85099	45.0202	15.1705	17.4505	18.1815
GTEX-13FHP-0826-SM-5K7V5	Heart	7.33095	0.621015	30.7412	4.84098	6.62077	7.54123
GTEX-T2IS-0426-SM-32QPE	Heart	2.72093	0.0410009	8.53091	1.50098	2.741	0.880992
GTEX-117YW-0426-SM-5GZZZ	Heart	1.39098	0.0810019	5.77091	0.850982	2.37101	1.25102
GTEX-ZDTS-0526-SM-4WKH9	Muscle	6.39082	0.0710018	19.6506	2.79103	3.9109	1.19102
GTEX-RWSA-2026-SM-47JX8	Prostate	20.2816	1.03097	68.2095	16.2211	39.5416	24.7713
GTEX-13X6K-0011-R6a-SM-5P9K6	Brain	18.5211	0.0710018	61.0196	14.451	7.66083	10.1408
GTEX-QDT8-0011-R11A-SM-32PKD	Brain	46.54	1.95098	243.301	42.8612	16.0211	5.35097
GTEX-13OVG-1426-SM-5K7VP	Colon	20.8909	0.401007	47.7822	9.12105	11.6511	9.54073
GTEX-Y111-0008-SM-4SOJ3	Skin	32.0511	7.94089	41.0412	11.4613	9.44074	9.9908
GTEX-131XE-1926-SM-5IFER	Pancreas	13.7409	0.0410009	22.5616	5.23105	8.07073	14.431
GTEX-SJXC-0126-SM-2XCFF	Skin	27.4113	13.2315	73.3894	12.7206	12.0512	21.0814
GTEX-WQUQ-1426-SM-3MJFD	Heart	5.36099	0.0509985	19.2115	3.76096	7.32079	2.64103
GTEX-XBED-2026-SM-4AT5D	Testis	23.0213	92.7194	50.3214	32.7699	23.3104	50.8614
GTEX-11UD2-0626-SM-5GU6L	Thyroid	43.3422	0.861009	61.8328	12.8011	22.0912	20.5405
GTEX-14ABY-0011-R4b-SM-5S2VN	Brain	12.3608	0.100998	58.3192	8.78109	4.86116	4.8909
GTEX-T2IS-1126-SM-4DM6Z	Nerve	14.671	0.231006	70.8698	14.1213	21.3313	11.7208
GTEX-XBEW-1026-SM-4QARV	Muscle	7.20101	0.0309997	27.4303	6.17098	7.75109	3.09106
GTEX-131YS-3126-SM-5KLYT	Brain	14.3711	0.201005	56.7796	10.8108	7.34112	4.84098
GTEX-WRHU-1226-SM-4E3IJ	Heart	1.77104	0.171004	5.9311	1.06098	2.19102	0.641002
GTEX-11DXX-0826-SM-5GZZP	Blood Vessel	19.6111	1.62102	52.8928	15.4314	7.96073	11.0311
GTEX-OHPL-1326-SM-3MJGG	Adrenal Gland	29.4215	1.85099	45.4907	11.041	14.421	20.2409
GTEX-S4UY-0926-SM-4AD6O	Bladder	21.8203	0.32099	91.8431	11.9207	15.9513	30.4717
GTEX-13G51-3126-SM-5IJG7	Brain	22.4509	0.160996	113.898	32.4715	29.6118	4.331
GTEX-12126-0326-SM-5PNW3	Skin	16.3305	4.18086	49.3097	9.9211	11.3609	18.2813
GTEX-XOTO-2826-SM-4B65I	Prostate	18.4315	0.35099	50.6609	11.7111	44.0998	13.7209
GTEX-13N1W-0726-SM-5MR57	Lung	40.6307	1.72094	51.8906	9.34115	11.8007	11.9912
GTEX-12C56-1926-SM-5FQUG	Muscle	7.49122	0.121002	23.8315	4.09113	2.841	3.17092
GTEX-ZYWO-2226-SM-5GZXR	Skin	24.2011	1.03097	40.4902	13.4711	16.451	25.4607
GTEX-11P81-0726-SM-5PNYH	Adipose Tissue	23.6309	6.38108	38.5805	10.8913	11.9108	13.6412
K-562-SM-5Q59U	Bone Marrow	69.8796	131.48	85.6333	17.3012	68.4415	36.682
GTEX-PWCY-2026-SM-5Q5BF	Muscle	6.83102	0.0109996	28.5318	4.74103	6.02099	3.05104
GTEX-X585-0011-R8A-SM-46MUX	Brain	26.961	0.521016	76.6333	17.4505	8.85075	11.3412
GTEX-U3ZG-0008-SM-47JWL	Skin	31.0818	2.98101	32.0111	21.9706	14.0111	20.2507
GTEX-Y5LM-1926-SM-5RQJH	Skin	23.8911	3.16104	35.7012	14.3811	20.0704	22.6604
GTEX-139TT-0226-SM-5K7YH	Adipose Tissue	21.6516	1.26103	67.0423	14.7506	20.451	11.0112
GTEX-ZUA1-2626-SM-5NQ92	Skin	21.9706	10.4708	52.161	11.4613	22.9004	12.5212
GTEX-12WSM-0005-SM-5NQB3	Blood	3.55094	0.110998	2.80092	2.13095	1.79104	0.571015
GTEX-XUZC-0726-SM-4BOPH	Stomach	11.3208	0.501006	22.5413	5.18089	11.2808	7.52087
GTEX-11NV4-2026-SM-5N9DG	Breast	22.151	0.880992	53.3309	10.5509	16.1113	17.1912
GTEX-11I78-0005-SM-5N9GB	Blood	12.7206	0.66099	14.0715	22.0805	8.4808	4.59097
GTEX-139D8-2526-SM-5N9G3	Uterus	20.0315	0.471	71.1997	13.4506	37.8809	19.2408
GTEX-13PVR-1026-SM-5QGQW	Heart	7.26116	0.0909993	19.8408	2.17106	3.80106	1.07103
GTEX-XBEW-0826-SM-4QASQ	Blood Vessel	21.2811	0.171004	70.3413	15.8609	15.5312	9.08131
GTEX-Y3I4-0526-SM-4TT6X	Heart	6.76083	1.18099	17.971	2.04103	2.73094	2.50099
GTEX-YB5E-1526-SM-5IFIE	Small Intestine	34.2611	7.45082	32.2114	9.44074	18.9615	8.57122
GTEX-12WSL-0626-SM-5GCOY	Thyroid	46.1417	0.671007	79.683	15.0407	33.9514	19.8106
GTEX-ZVT3-1626-SM-5GU66	Liver	9.47089	0.521016	18.9707	5.14083	14.2106	23.9209
GTEX-13O3O-3126-SM-5KM3H	Brain	11.2107	0.0109996	48.0612	11.6908	5.65098	4.73085
GTEX-145LU-0526-SM-5O9AT	Lung	78.4826	4.28086	86.2528	20.5505	23.1702	14.1713
GTEX-PLZ4-0126-SM-2S1OG	Skin	20.7207	2.18102	57.0716	14.2215	22.2603	28.0514
GTEX-13FTY-0326-SM-5L3DN	Nerve	23.2507	0.491002	89.4184	20.2704	26.4813	18.3512
GTEX-QCQG-0008-SM-48U2G	Skin	58.3597	48.4324	33.982	20.1108	11.6714	25.0112
GTEX-NPJ8-0011-R4a-SM-2HML3	Brain	11.4407	0.501006	26.771	4.6709	6.01098	3.83094
GTEX-13VXT-0005-SM-5N9F3	Blood	9.89089	0.171004	14.7414	18.9615	10.2312	8.72104
GTEX-12ZZZ-0011-R3b-SM-5DUXK	Brain	8.17093	0.130996	38.1497	6.06119	4.10107	4.83093
GTEX-13IVO-0926-SM-5KLZP	Thyroid	48.8505	0.141003	64.8215	10.1908	42.1424	37.9519
GTEX-ZYFG-1226-SM-5GIC7	Esophagus	25.5402	0.561011	56.9609	11.1309	12.8607	10.131
GTEX-1399R-2126-SM-5K7WZ	Colon	23.2813	0.280992	77.7408	9.16097	12.9009	13.6914
GTEX-13FXS-0011-R6b-SM-5L3F7	Brain	14.2215	0.061002	52.0094	10.2809	6.62077	6.91103
GTEX-RWS6-2126-SM-2XCAV	Muscle	9.36124	0.061002	35.2903	5.55082	3.92094	2.10103
GTEX-11EQ9-0826-SM-5986Y	Esophagus	19.1809	0.491002	66.6023	9.18131	12.6714	7.11123
GTEX-OHPN-0005-SM-2YUML	Blood	6.2208	2.14102	9.66118	4.4309	4.84098	2.52101
GTEX-13FTW-0926-SM-5J2NJ	Blood Vessel	18.7914	4.29096	44.4897	8.6608	7.211	7.30103
GTEX-QDVN-0626-SM-2I3FP	Thyroid	29.2507	0.501006	54.1692	13.6214	27.9311	24.3104
GTEX-139TS-3126-SM-5LZWX	Brain	26.0101	0.0209995	95.2139	19.0313	18.0609	2.08103
GTEX-145ME-1326-SM-5O98Q	Uterus	29.0205	0.210998	83.7896	14.1615	28.2602	22.2912
GTEX-13X6K-2126-SM-5O9D4	Esophagus	25.1607	21.511	62.4617	15.2011	18.4507	20.4213
GTEX-ZTPG-0006-SM-4YCFG	Blood	10.7913	5.96119	15.6707	7.02111	3.95095	3.63108
GTEX-X4XX-0011-R3B-SM-46MWK	Brain	20.3309	0.260996	60.9731	9.90118	13.2507	6.12114
GTEX-YB5E-1726-SM-5IFJ3	Breast	14.0208	0.401007	29.1819	6.89094	8.32125	8.0211
GTEX-12C56-0526-SM-5FQST	Stomach	26.4703	1.87099	47.5608	12.9313	6.98084	12.9511
GTEX-QDVJ-0005-SM-2TC5X	Blood	15.851	11.5306	18.9116	14.9907	8.99111	4.50086
GTEX-T6MO-0003-SM-3NMAG	Blood	84.0689	85.4613	55.1428	27.7209	23.0006	10.3209
GTEX-Q734-1626-SM-48U1B	Uterus	27.8306	0.431012	66.9912	15.1611	36.8809	20.991
GTEX-12WSG-2126-SM-5EGJ7	Uterus	30.5606	0.311003	112.392	14.5012	30.5204	22.991
GTEX-13O61-1726-SM-5KM46	Prostate	26.4813	3.58109	68.0489	17.1912	39.3502	23.5703
GTEX-12WSK-0426-SM-5GCNS	Blood Vessel	16.1515	1.00097	65.5716	9.71087	10.2213	12.0211
GTEX-ZG7Y-1126-SM-4WWEZ	Esophagus	42.6508	8.32125	33.3705	6.49082	16.211	13.8307
GTEX-ZF28-0011-R10a-SM-4WWEH	Brain	21.5812	0.100998	51.8294	9.94106	10.5407	5.53085
GTEX-ZVT2-0626-SM-5GICR	Vagina	34.4707	7.87074	101.238	10.8408	15.5906	14.5909
GTEX-S32W-1326-SM-4AD5Q	Fallopian Tube	29.942	1.76101	71.343	16.3407	26.8119	18.6914
GTEX-XV7Q-2226-SM-4BRVY	Colon	26.0408	0.421002	67.9311	11.0809	21.3505	21.0508
GTEX-113JC-2326-SM-5EQ4E	Skin	21.3106	6.19112	64.1199	14.7506	18.5314	16.3113
K-562-SM-3P61Y	Bone Marrow	69.3104	113.599	79.7714	16.601	74.1719	43.3512
GTEX-13D11-0426-SM-5LZYA	Adrenal Gland	25.9507	1.32097	34.171	10.3209	12.4106	12.9412
K-562-SM-4WWAK	Bone Marrow	68.6791	104.808	95.1809	13.7114	64.2801	42.7218
GTEX-12WSB-0426-SM-5BC6H	Nerve	20.771	0.491002	69.58	22.5507	37.4605	16.7107
GTEX-139TT-0011-R7b-SM-5J2MN	Brain	12.7013	0.181005	50.2796	7.57108	6.83102	6.4509
GTEX-11NSD-0326-SM-5A5LS	Lung	36.1419	0.541	48.2414	14.1105	19.2115	16.9006
GTEX-13CF3-1926-SM-5K7WF	Stomach	15.6111	4.7509	22.3903	6.31114	9.38073	7.9211
GTEX-OHPL-0008-SM-4E3I9	Skin	29.3319	14.8408	42.3708	12.9708	10.8807	11.7607
GTEX-Y8DK-0011-R1A-SM-4RGLO	Brain	6.38108	0.311003	30.4	5.75095	2.92108	3.50108
GTEX-13SLX-0011-R9b-SM-5SI6X	Brain	14.411	0.190994	49.18	6.99101	7.80122	4.39085
GTEX-11TUW-2726-SM-5EQLC	Skin	32.9019	5.32101	43.3512	16.6413	18.101	15.2412
GTEX-ZAJG-2826-SM-5HL8D	Uterus	28.141	1.62102	62.4314	8.75071	24.2011	34.361
GTEX-QV31-1026-SM-4R1K3	Prostate	27.3013	0.571015	75.1604	14.6507	21.3417	15.6914
GTEX-OXRO-1226-SM-48TDL	Thyroid	40.7323	1.06098	59.6603	13.2214	32.4805	28.9502
GTEX-ZF29-2126-SM-4WWB8	Salivary Gland	25.1607	7.02111	35.0903	7.57108	12.3608	8.9012
GTEX-11WQC-0626-SM-5EQMF	Lung	67.7195	5.53085	75.1135	20.7307	31.0108	11.0609
GTEX-XLM4-2026-SM-4AT4X	Heart	7.6412	0.501006	33.1813	4.44105	6.89094	3.86107
GTEX-13W46-1826-SM-5K7VA	Blood Vessel	15.1013	0.0810019	52.0418	9.56126	20.4609	28.1215
GTEX-QDT8-0326-SM-32PL1	Nerve	22.5117	1.11103	97.9722	15.6914	16.9205	10.8108
GTEX-RUSQ-1526-SM-2TF62	Skin	26.0606	0.941022	35.9221	20.2816	22.0912	25.8107
GTEX-1211K-1226-SM-5EQ4N	Adipose Tissue	31.1401	0.0909993	34.411	8.91108	7.44102	7.29092
GTEX-1313W-1426-SM-5KLZU	Heart	3.9109	0.0309997	17.4312	3.06099	4.86116	1.73099
GTEX-1399S-2726-SM-5KM22	Muscle	11.2707	0.100998	37.8022	6.71087	7.67092	7.24106
GTEX-SIU8-0226-SM-2XCDS	Adipose Tissue	14.7813	0.650987	62.809	9.49126	14.7108	13.9008
GTEX-N7MT-0126-SM-26GMB	Lung	41.3811	8.35072	48.3519	14.261	24.6805	15.2813
GTEX-XQ3S-1126-SM-4BOPK	Esophagus	16.8106	14.6406	31.3111	9.75134	14.2008	13.1711
GTEX-QCQG-0426-SM-48U29	Pancreas	13.6914	0.910986	22.7013	7.74089	6.1309	12.8011
GTEX-NL3H-0011-R6a-SM-2I3G8	Brain	23.2008	0.0109996	43.5802	6.60107	9.9211	5.19096
GTEX-14A5H-0826-SM-5QGPJ	Skin	30.9614	3.57093	53.1501	15.2412	13.6006	23.7113
GTEX-PWCY-0008-SM-48TE9	Skin	51.9625	3.19098	29.5503	25.6307	12.711	15.7513
GTEX-11P7K-2226-SM-5GU56	Nerve	23.6505	0.561011	63.9601	20.9213	19.8505	16.8912
GTEX-12WSN-1426-SM-5GCO6	Skin	31.411	8.93087	66.9494	17.1615	24.3407	19.2515
GTEX-11TT1-0526-SM-5P9JO	Esophagus	54.4025	18.6009	30.5204	11.331	8.82074	13.3013
GTEX-13OVJ-1826-SM-5KM2D	Colon	17.2115	0.680987	59.0924	14.451	16.991	10.631
GTEX-ZVT2-0926-SM-5GICE	Heart	10.581	1.12101	27.9718	3.59104	4.02113	3.4909
GTEX-ZZPU-0326-SM-5N9BJ	Adipose Tissue	31.4415	3.92094	42.5003	11.7909	12.6013	17.9611
GTEX-ZVE2-1826-SM-51MRZ	Adipose Tissue	32.0911	0.441015	39.9798	11.5907	15.6805	25.9417
GTEX-P44G-0011-R7A-SM-2I3F9	Brain	11.051	0.0109996	24.7216	7.14087	5.20104	3.67107
GTEX-QVJO-0011-R5A-SM-2S1QM	Brain	19.7311	0.271007	65.3131	9.59112	10.0012	6.90097
GTEX-ZAB4-1926-SM-57WD8	Blood Vessel	13.6706	0.0309997	68.489	13.801	10.4911	11.451
GTEX-13SLX-0926-SM-5S2NM	Heart	13.8106	0.280992	44.9703	5.48085	10.7012	7.8408
GTEX-RNOR-0126-SM-2TF57	Skin	17.4409	4.39085	58.4812	14.0812	16.2414	15.3408
GTEX-144GL-0011-R3a-SM-5P9HP	Brain	10.8913	0.0509985	45.2705	8.6608	5.04097	6.40101
GTEX-NPJ8-1526-SM-26GMH	Brain	29.2304	4.42108	35.4521	16.6506	19.1809	8.00111
GTEX-YFC4-0008-SM-4RGM3	Skin	48.2013	3.74094	32.4917	18.4213	12.3608	16.5907
GTEX-139UC-0011-R9a-SM-5K7W7	Brain	17.6611	0.610981	56.5714	10.9708	9.42113	6.31114
GTEX-11O72-2926-SM-5BC4V	Brain	14.9306	0.150998	47.1995	8.28097	7.59105	4.35086
GTEX-ZF28-0726-SM-4WKFU	Lung	41.0924	4.18086	44.1702	12.2406	41.7701	16.0711
GTEX-X4EP-0008-SM-4PQYO	Skin	36.8502	17.4808	42.9117	16.6714	15.4111	14.2106
GTEX-12WSD-1626-SM-5GCNR	Pancreas	3.29094	0.160996	9.55132	2.99094	4.68095	4.30108
GTEX-13CF2-0011-R8b-SM-5IJCX	Brain	13.6914	0.181005	53.342	7.17113	4.09113	5.25103
GTEX-13PVQ-0526-SM-5LU8Q	Blood Vessel	18.2712	2.53099	64.4809	15.4314	9.5712	12.9206
GTEX-14E6C-0226-SM-5S2N3	Adipose Tissue	40.99	1.02101	49.9426	17.3108	7.41116	15.4314
GTEX-14E6C-2626-SM-5RQJP	Thyroid	35.2707	0.431012	90.6101	14.6406	19.0405	18.9116
GTEX-QDVN-2426-SM-2S1Q4	Muscle	20.7106	0.121002	34.9011	13.4013	18.8906	10.7711
GTEX-1211K-0326-SM-5FQT1	Blood Vessel	13.7714	0.431012	41.982	11.1711	6.50117	8.45087
GTEX-ZAJG-0626-SM-5HL8X	Breast	29.2406	0.960994	46.932	14.811	26.3202	24.9212
GTEX-13D11-2026-SM-5IJBK	Esophagus	26.5806	1.74098	71.9888	11.2013	13.7714	11.1913
GTEX-XXEK-1826-SM-4BRVC	Colon	18.3512	1.11103	56.06	13.4106	25.7607	11.5811
GTEX-11I78-1326-SM-5PNY9	Colon	29.0406	0.251007	53.542	13.7409	12.6512	20.3916
GTEX-12WSK-1526-SM-5CVNO	Small Intestine	21.5707	4.09113	67.3497	9.95071	10.8108	9.19086
GTEX-V1D1-1926-SM-4JBGX	Prostate	18.8606	0.680987	60.5813	13.7809	18.5816	19.2715
GTEX-139TT-0126-SM-5K7Y5	Skin	28.272	5.00094	68.951	16.5115	24.5304	15.4207
GTEX-13W3W-2126-SM-5K7UX	Colon	23.7705	0.32099	48.4525	13.4711	11.7509	9.26121
GTEX-11PRG-2026-SM-5GU5F	Colon	20.5206	0.910986	66.6208	8.51083	11.7713	9.95071
GTEX-TMZS-0008-SM-47JWM	Skin	40.191	4.69101	35.6517	19.5013	10.7212	14.7006
GTEX-11OF3-0011-R7a-SM-57WCG	Brain	8.98115	0.0410009	36.8911	5.46113	4.85106	4.52087
GTEX-132AR-0526-SM-5J2MJ	Adipose Tissue	34.0504	1.12101	34.802	11.2808	16.7908	16.2605
GTEX-T5JW-0726-SM-4DM6D	Cervix Uteri	25.8304	4.21111	61.9529	10.581	16.4213	22.5304
GTEX-ZTPG-1426-SM-51MT3	Liver	16.2211	1.00097	24.8109	10.351	12.5812	19.5704
GTEX-14H4A-0226-SM-5SI6Q	Adrenal Gland	25.4201	0.480997	43.55	8.47081	7.81096	16.4909
GTEX-NPJ8-1826-SM-2YUNC	Blood Vessel	31.6208	0.501006	52.8415	17.0914	17.0406	24.7902
GTEX-13OVL-1426-SM-5IJC1	Muscle	7.29092	0.0810019	22.7816	4.05106	4.47101	1.76101
GTEX-12584-0011-R6a-SM-5NQ7C	Brain	3.03101	0.000999989	19.1809	2.37101	1.41098	1.70102
GTEX-NPJ8-0007-SM-2D7VX	Blood	1.72094	0.550991	1.46104	0.751008	1.16103	0.521016
GTEX-ZAB4-0826-SM-5LU9D	Liver	9.12105	1.39098	20.9213	7.18108	17.3613	19.7407
GTEX-13N1W-0011-R5b-SM-5MR5Q	Brain	19.9512	0.160996	51.45	8.54097	5.89095	6.72111
GTEX-11TUW-1326-SM-5EQKV	Esophagus	20.1513	16.0311	38.0705	12.8411	11.9009	15.3812
GTEX-132AR-1326-SM-5K7YC	Blood Vessel	27.8306	1.44103	40.1798	9.67123	9.86077	12.151
GTEX-13CF3-0426-SM-5IJEU	Lung	44.3419	3.06099	43.6225	13.3809	13.6507	15.9215
GTEX-111FC-2526-SM-5GZXU	Skin	18.6409	3.03101	54.3309	11.1409	30.91	16.661
GTEX-131YS-2226-SM-5P9G8	Ovary	16.7408	0.0509985	64.0888	13.1811	35.462	41.591
GTEX-VUSH-0008-SM-47JWK	Skin	29.6118	5.29085	32.6814	15.771	14.2106	35.0514
GTEX-ZUA1-1526-SM-59HLS	Breast	19.7708	0.571015	50.1716	11.5811	12.631	11.9613
GTEX-13D11-0326-SM-5LZXX	Lung	41.5997	3.0409	45.1702	12.6013	15.6512	13.6412
GTEX-13QBU-0926-SM-5K7WQ	Esophagus	18.1815	0.150998	66.5515	11.8212	10.6206	4.18086
GTEX-11NSD-2026-SM-5HL5U	Muscle	7.86093	0.0209995	25.5402	5.04097	5.57086	2.17106
GTEX-11ZTS-0011-R1a-SM-5BC71	Brain	8.83114	0.421002	39.1598	4.01111	2.78099	6.03101
GTEX-WY7C-1726-SM-4ONCC	Stomach	22.8909	10.5612	40.8907	7.74089	19.6615	12.6407
GTEX-12WSL-2826-SM-5LZWL	Nerve	26.2419	0.330999	75.5993	16.6413	43.3212	12.7507
GTEX-145LS-0011-R1b-SM-5PNUP	Brain	10.9914	0.501006	42.9117	6.48093	4.02113	5.30113
GTEX-UJMC-0526-SM-3GAE3	Heart	9.9211	0.361007	41.3524	5.25103	5.76092	1.46104
GTEX-11GSP-0011-R5a-SM-57WBE	Brain	17.2808	0.0309997	57.9606	8.60097	7.58106	7.4009
GTEX-139T6-1026-SM-5IJGC	Small Intestine	26.7117	3.54111	42.6005	7.46116	16.1012	10.8011
GTEX-YJ89-0008-SM-4RGM4	Skin	41.6805	38.8004	45.0701	15.3706	11.3208	14.6112
GTEX-X15G-0426-SM-4PQZ6	Heart	7.18108	0.171004	29.0306	3.76096	6.80078	2.05096
GTEX-PLZ5-0326-SM-3P614	Adrenal Gland	27.8808	2.52101	28.2308	9.02108	20.3704	16.631
GTEX-WHPG-0626-SM-3NMBD	Adipose Tissue	24.6702	0.541	36.421	9.43093	7.83102	12.261
GTEX-11WQC-0006-SM-5LZVP	Blood	15.4314	1.05103	25.0806	12.4106	18.0209	10.9511
GTEX-QLQ7-1026-SM-447BB	Esophagus	20.7006	0.480997	50.932	13.5912	14.881	16.0011
GTEX-1399R-1726-SM-5K7YJ	Heart	8.6608	0.300993	30.1817	2.39098	6.05111	2.62097
GTEX-111VG-1626-SM-5EGIO	Skin	18.9011	12.9412	51.1124	14.3512	22.8607	15.071
GTEX-WL46-0426-SM-3TW8J	Nerve	20.2409	0.600985	69.899	19.8408	21.9508	13.081
GTEX-145MN-1426-SM-5SI9H	Pancreas	9.65114	0.231006	19.5514	4.11103	3.77088	10.3309
GTEX-YJ8O-0126-SM-5QGRG	Blood Vessel	17.4312	0.850982	59.9713	12.2109	13.4013	11.631
GTEX-QEG5-0626-SM-2S1PP	Blood Vessel	29.2001	0.451	60.0295	17.6905	8.23118	15.5711
GTEX-SJXC-0526-SM-2XCFG	Muscle	10.7212	0.0710018	46.5303	4.01111	4.05106	2.10103
GTEX-14A6H-2826-SM-5QGPM	Muscle	6.86091	0.291002	28.9201	3.72102	4.24099	4.26102
GTEX-14A5H-0226-SM-5S2VK	Blood Vessel	16.5012	0.621015	46.2506	14.0111	13.4506	11.041
GTEX-145MH-0011-R10b-SM-5PNUK	Brain	20.7811	0.210998	76.4106	14.601	8.16074	10.031
GTEX-WY7C-0926-SM-3NB34	Adipose Tissue	24.2011	9.96107	33.7707	9.46105	11.4209	10.9609
GTEX-OIZH-1626-SM-2HMKI	Muscle	10.2411	0.0410009	31.0216	6.2411	5.18089	2.95099
GTEX-WI4N-0008-SM-4OOSV	Skin	37.8599	17.7211	34.5209	18.4315	12.3608	19.7215
GTEX-13OVG-0005-SM-5P9HA	Blood	3.79106	0.100998	3.82113	5.05111	1.68098	0.610981
GTEX-13S86-2326-SM-5RQK1	Muscle	18.081	0.330999	37.742	5.21114	6.11096	11.3412
GTEX-1339X-0326-SM-5K7Z8	Heart	8.41113	0.0710018	26.2911	3.09106	5.98106	4.16091
GTEX-13O61-2026-SM-5J2M6	Testis	21.2016	73.2319	43.9716	25.6218	28.7801	43.3722
GTEX-13QIC-0011-R11b-SM-5O9BU	Brain	22.8417	0.0109996	106.293	21.4113	13.4106	2.39098
GTEX-11ZTS-0526-SM-5CVL9	Muscle	5.44111	0.201005	21.441	2.19102	3.29094	1.84101
GTEX-12WSL-0326-SM-5CVMK	Adrenal Gland	30.85	1.72094	39.4321	7.68103	11.8113	13.5207
GTEX-13U4I-1826-SM-5IJD2	Muscle	7.54123	0.571015	33.6212	4.72102	6.94079	4.26102
GTEX-11NV4-1926-SM-5N9D4	Salivary Gland	15.0011	0.761017	31.6515	10.1008	12.3814	9.55132
GTEX-SE5C-0726-SM-4BRWY	Thyroid	32.9407	1.59096	56.8702	13.341	24.7816	31.702
GTEX-13JUV-2426-SM-5J1NS	Blood Vessel	21.2516	0.730978	68.0018	11.7509	16.8713	16.3815
GTEX-12696-0326-SM-5EGL4	Thyroid	35.952	0.121002	71.5212	11.6608	20.6304	19.4204
GTEX-Q2AG-0011-R1A-SM-2HMJI	Brain	18.3512	0.0509985	55.9397	10.5312	7.20101	8.22092
GTEX-13FHO-2826-SM-5K7ZA	Prostate	22.9703	0.970971	70.0834	16.0711	29.3319	31.3306
GTEX-14BIM-3126-SM-5Q5C7	Brain	34.5114	0.34099	98.3736	27.8615	33.5514	2.161
GTEX-145LS-0011-R4b-SM-5S2UT	Brain	9.38073	0.0509985	42.0519	7.3712	3.62103	6.42101
GTEX-XBEC-0006-SM-4AT5T	Blood	3.26097	0.541	4.25099	2.98101	3.85091	1.33099
GTEX-XXEK-0926-SM-4BRWH	Heart	6.94079	0.0410009	19.1504	2.67104	3.98091	2.30106
GTEX-T2YK-2226-SM-32QPT	Breast	33.9915	0.590988	62.8613	13.131	33.6119	38.1814
GTEX-147GR-2926-SM-5RQIN	Pituitary	28.9702	0.271007	58.4325	18.781	20.9111	17.0311
GTEX-12WS9-0426-SM-59HJW	Nerve	27.9601	1.67099	60.0295	21.5408	37.1812	16.3815
GTEX-13OW8-1026-SM-5J1NQ	Skin	25.8018	6.12114	70.0202	19.9415	29.692	20.901
GTEX-11EM3-0001-SM-5Q5BD	Blood	54.6292	80.7114	67.3591	19.801	15.071	12.3206
GTEX-X62O-0005-SM-46MV1	Blood	12.681	1.06098	21.1004	12.1712	16.7014	2.22099
GTEX-12696-0926-SM-5FQTV	Kidney	19.321	0.181005	49.8527	9.70078	16.4715	9.03109
GTEX-WFON-0326-SM-3GIKX	Heart	7.24106	0.671007	30.0918	1.78102	4.16091	0.970971
GTEX-13NYB-0326-SM-5IJDP	Heart	8.75071	0.141003	25.4113	2.57095	6.2411	5.10107
GTEX-13N2G-0011-R4b-SM-5MR54	Brain	16.3215	0.160996	47.7424	10.2411	6.44107	7.31116
GTEX-VJYA-1526-SM-3GIJV	Skin	22.2711	4.95093	84.0922	9.01108	14.721	20.0816
GTEX-11OF3-1726-SM-5GU5Q	Prostate	13.6507	0.35099	44.1304	12.8011	15.5205	17.7408
GTEX-P44G-0011-R2A-SM-2XCD2	Brain	12.7807	0.141003	38.9513	7.67092	5.9311	5.57086
GTEX-ZF29-2226-SM-4WWB9	Adipose Tissue	20.1108	0.641002	47.8617	11.7314	11.6714	9.9211
GTEX-Y9LG-0001-SM-4VBRQ	Blood	68.6125	99.7538	59.9007	23.1702	22.521	7.78124
GTEX-13PL7-2326-SM-5L3FY	Ovary	31.542	0.441015	76.2624	11.6012	23.2104	32.14
GTEX-139T8-0626-SM-5KLZX	Skin	31.1012	4.25099	58.3192	15.5312	30.5712	26.9404
GTEX-RU72-1426-SM-46MUF	Liver	10.9412	0.921017	19.5108	8.0111	8.9507	16.1706
GTEX-R55G-0926-SM-48FDN	Esophagus	23.6604	0.671007	57.0399	12.8509	14.2907	6.88091
GTEX-1269C-2426-SM-5FQSN	Breast	30.0106	1.71095	50.2796	16.1807	22.5507	20.7811
GTEX-132QS-0526-SM-5IJC7	Heart	8.29074	0.740977	26.4317	4.24099	5.48085	2.34096
GTEX-S3XE-1726-SM-3K2AM	Skin	19.2115	2.9011	42.5415	11.631	21.6606	22.3205
GTEX-WL46-0526-SM-3LK7W	Blood Vessel	11.7811	0.921017	51.1017	12.5612	9.56126	9.22085
GTEX-14BMU-1226-SM-5S2OR	Skin	21.9904	2.29104	53.1206	11.4011	13.7009	25.5916
GTEX-13SLW-0011-R4b-SM-5S2W2	Brain	8.51083	0.0309997	33.1905	4.27108	4.3211	5.14083
GTEX-13JVG-0126-SM-5L3D3	Muscle	14.091	0.0710018	44.0998	7.16119	9.59112	3.10093
GTEX-WXYG-1626-SM-4ONCR	Stomach	14.9213	2.67104	27.9718	6.90097	12.471	12.5307
GTEX-111CU-1126-SM-5EGIM	Skin	17.2605	3.86107	43.1324	11.6511	17.0512	20.6605
GTEX-N7MS-0011-R10A-SM-2HMJK	Brain	14.8511	0.0209995	59.8799	10.9807	5.12091	4.98088
GTEX-14DAR-1926-SM-5S2NQ	Adipose Tissue	22.381	0.921017	60.0212	16.7211	17.0406	10.1908
GTEX-YEC4-1026-101814-SM-5P9FX	<not provided>	28.3112	12.2109	33.1813	9.47089	20.7912	14.671
GTEX-XOT4-0826-SM-4B66Y	Adipose Tissue	27.0002	0.541	50.0223	12.5812	23.8018	17.7605
GTEX-YJ8O-2226-SM-5IFHW	Breast	20.4015	0.451	53.4197	13.5414	9.1413	10.5407
GTEX-WHWD-0003-SM-4M1ZS	Blood	63.0315	86.9793	70.7815	27.9815	24.7507	13.2608
GTEX-ZVT3-0011-R8b-SM-57WDJ	Brain	9.17113	0.0309997	45.6898	8.40123	5.17084	9.89089
GTEX-132AR-1526-SM-5KM1L	Uterus	37.05	2.13095	65.7309	9.40091	31.5201	27.2616
GTEX-PWCY-0526-SM-5P9HG	Heart	7.94089	0.390989	27.6001	3.84105	5.68082	2.06094
GTEX-117YX-2226-SM-5EGJJ	Adipose Tissue	27.3316	0.201005	40.0103	12.1106	15.3812	14.5415
GTEX-WYJK-0008-SM-4ONDV	Skin	26.271	9.39114	42.5622	12.7312	12.5307	22.231
GTEX-XYKS-1226-SM-4BRVI	Pancreas	15.1411	0.621015	28.0903	8.0111	11.4011	9.51102
GTEX-Y3I4-0726-SM-4TT7M	Adipose Tissue	23.8117	14.091	27.9718	6.40101	6.41078	13.4506
GTEX-13X6K-0011-R10a-SM-5P9JR	Brain	19.4406	0.0810019	76.559	14.8305	5.51095	9.05114
GTEX-11LCK-1026-SM-5A5KB	Skin	26.8919	3.35102	70.0202	18.5006	24.7405	18.5507
GTEX-ZVZP-1626-SM-5GIDJ	Esophagus	18.6306	1.41098	62.3925	11.0609	13.2113	7.82125
GTEX-ZQG8-1026-SM-51MR9	Adipose Tissue	17.3216	1.211	28.82	9.22085	6.92109	11.9009
GTEX-13PVQ-2726-SM-5L3H7	Colon	20.5704	0.781003	71.8094	15.8609	21.5707	13.8211
GTEX-14E6E-2226-SM-5SI6F	Nerve	25.6005	0.271007	63.4303	19.4406	28.4213	13.6412
GTEX-13G51-0011-R2b-SM-5LZXS	Brain	8.88086	0.110998	37.0012	6.74117	4.57097	4.22104
GTEX-11TUW-0008-SM-5SI6S	Skin	23.4611	6.8709	41.45	12.8714	9.90118	19.3304
GTEX-QMRM-1726-SM-2S1QG	Adipose Tissue	20.9503	1.18099	52.3494	13.0114	10.261	16.5608
GTEX-13OW7-0626-SM-5K7UD	Blood Vessel	15.6208	0.0810019	59.5612	13.6412	11.0112	9.95071
GTEX-1192X-0726-SM-5987R	Heart	9.56126	0.271007	27.8905	4.22104	6.09109	6.06119
GTEX-S3XE-0826-SM-4AD4U	Esophagus	33.6912	0.371002	63.9601	15.2211	18.2307	18.3804
GTEX-QVUS-0426-SM-48FE3	Blood Vessel	20.5305	7.98117	52.6697	16.9111	15.0908	28.611
GTEX-ZDYS-2526-SM-4WKGU	Pancreas	5.83082	0.0810019	16.3906	4.4309	2.65093	5.39118
GTEX-117YW-2026-SM-5N9BH	Esophagus	7.79095	0.181005	33.7613	6.25106	9.25094	5.06092
GTEX-13112-0011-R1b-SM-5HL7K	Brain	6.00099	0.141003	27.7305	4.03089	2.68105	2.98101
GTEX-OOBK-0425-SM-3LK5O	Blood Vessel	19.7708	0.460988	51.0203	12.8313	10.9109	15.661
GTEX-S4Z8-0826-SM-4AD4J	Esophagus	25.6912	19.321	48.722	16.1807	16.3215	19.8312
GTEX-11P81-2626-SM-5GU6T	Nerve	21.9204	0.751008	76.5113	17.5707	28.3505	15.4207
GTEX-Y5V6-2826-SM-4VDSF	Blood Vessel	16.2605	0.830988	69.1233	11.041	4.66087	11.521
GTEX-X5EB-1026-SM-46MVU	Esophagus	22.4105	0.861009	71.8592	15.3706	14.2008	6.51109
GTEX-1212Z-0826-SM-5EQ51	Blood Vessel	13.2912	0.811015	51.3503	7.76077	16.3113	12.2109
GTEX-1477Z-0626-SM-5NQB7	Lung	26.1113	2.11096	49.8216	10.2909	29.5605	11.6811
GTEX-145MG-0826-SM-5Q5C2	Thyroid	35.5999	2.31097	81.5436	12.1906	21.1707	39.7615
GTEX-OIZG-0426-SM-3LK5W	Blood Vessel	12.471	0.300993	51.4607	9.23108	8.45087	13.7809
GTEX-S341-1126-SM-4AD6T	Cervix Uteri	26.5603	0.181005	88.561	14.6314	20.051	28.5002
GTEX-ZF2S-1026-SM-4WWB1	Heart	8.30109	2.32093	26.7117	4.27108	5.69107	2.25105
GTEX-13OVH-1126-SM-5K7YP	Adipose Tissue	26.9703	6.19112	37.7499	9.98111	12.1611	18.4213
GTEX-X15G-1926-SM-4PQZQ	Vagina	31.9512	16.4009	82.0823	17.1009	26.9217	28.3505
GTEX-N7MS-0011-R5a-SM-2HMK8	Brain	16.7211	0.061002	50.1821	10.2411	7.63115	6.6909
GTEX-13OVJ-0011-R10b-SM-5L3HT	Brain	20.0107	0.171004	57.712	12.0913	4.9909	6.42101
GTEX-POMQ-1426-SM-3P61D	Ovary	23.7705	0.34099	69.2624	12.8509	45.5917	43.8498
GTEX-ZYFD-3126-SM-5E44O	Pituitary	72.6605	0.201005	54.7695	18.9812	20.4015	21.2811
GTEX-11DYG-1926-SM-5H12I	Esophagus	17.5415	0.480997	66.0598	12.5507	16.661	13.1711
GTEX-ZLV1-0005-SM-4WWAP	Blood	6.30108	0.0909993	7.81096	9.04111	3.13095	1.31103
GTEX-XV7Q-1526-SM-4BRWB	Uterus	33.9208	23.4514	75.9406	16.4111	63.1101	21.4514
GTEX-N7MT-0126-SM-26GMS	Lung	5.73105	1.59096	7.93098	2.22099	2.19102	1.131
GTEX-QEG5-1426-SM-447AS	Esophagus	27.9912	38.0705	34.6312	14.6406	19.8312	16.9006
GTEX-T5JC-0001-SM-3NMAK	Blood	49.1425	107.143	89.7911	24.7302	19.3505	13.531
GTEX-WQUQ-1926-SM-4OOSA	Liver	10.5013	0.100998	16.0812	6.55093	8.54097	15.3312
GTEX-OXRL-0426-SM-3NM97	Blood Vessel	20.4114	0.99103	60.3717	14.3512	9.90118	8.43098
GTEX-PWCY-0526-SM-5PNU8	Heart	9.50114	0.66099	31.2612	4.98088	5.60106	2.25105
GTEX-PLZ4-0008-SM-48TE6	Skin	44.3112	21.0508	37.0808	20.2507	14.2709	24.5015
GTEX-WVLH-0011-R10A-SM-3MJFM	Brain	26.2601	0.100998	87.3297	17.6709	9.56126	9.12105
GTEX-X5EB-0726-SM-46MVR	Thyroid	32.652	0.730978	65.5126	15.4314	28.5516	19.2115
GTEX-13CZV-0006-SM-5P9IN	Blood	1.241	0.0109996	1.76101	1.11103	0.680987	0.66099
GTEX-TMMY-0226-SM-33HBA	Skin	36.9704	3.13095	74.9419	14.5909	20.7106	26.8119
GTEX-13VXU-0011-R3b-SM-5O9CU	Brain	14.5314	0.0309997	55.1313	11.6811	5.90117	6.40101
GTEX-12WSE-0011-R10b-SM-5P9JV	Brain	19.7804	0.0909993	71.6801	12.711	6.76083	9.34115
GTEX-ZP4G-1026-SM-4YCE1	Esophagus	24.9005	6.63088	48.8809	11.541	8.34088	13.0014
GTEX-OHPJ-1026-SM-2HMLE	Lung	28.9301	0.38101	57.8803	13.1811	16.661	11.7607
K-562-SM-4QAR5	Bone Marrow	68.0631	119.785	96.5096	15.6707	62.1594	41.4012
GTEX-14A5H-0006-SM-5O9AI	Blood	7.07093	1.07103	8.44092	3.38112	3.59104	2.01098
GTEX-13FLV-0326-SM-5N9DJ	Liver	9.02108	0.210998	14.2511	5.84094	6.80078	12.3814
GTEX-ZVZQ-0006-SM-51MR8	Blood	3.82113	1.09104	8.60097	3.9109	3.481	4.00111
GTEX-OIZH-0226-SM-2YUMH	Adipose Tissue	26.7914	0.521016	43.7103	13.0412	20.6004	21.3905
GTEX-146FR-1326-SM-5SIAJ	Skin	29.4113	3.87098	60.4429	12.6013	20.991	24.4218
GTEX-Y5V6-0326-SM-4VBRW	Blood Vessel	23.5916	6.05111	49.7009	11.291	7.6211	8.82074
GTEX-OHPK-1826-SM-2YUMR	Blood Vessel	17.971	0.410997	71.6602	14.2215	10.261	12.0111
GTEX-YEC3-1426-101806-SM-5PNXX	<not provided>	25.1816	0.491002	61.6701	10.261	8.31087	9.03109
GTEX-QMR6-0011-R10A-SM-32PKO	Brain	18.871	0.511002	108.888	13.7809	5.81105	4.55105
GTEX-W5WG-1626-SM-4LMKG	Esophagus	32.8404	14.4911	46.6919	8.97119	16.4213	14.3313
GTEX-11EM3-1126-SM-5A5KM	Adipose Tissue	51.4001	0.240999	25.9004	13.4106	5.02109	9.31077
GTEX-ZVP2-2226-SM-5GU6Q	Blood Vessel	23.8811	1.54104	72.7815	12.6013	16.4715	16.8409
GTEX-13O3Q-0626-SM-5IJG1	Thyroid	28.5002	0.511002	69.8796	13.0511	28.4509	34.7514
GTEX-13FTY-0011-R1a-SM-5LZXE	Brain	2.42099	0.000999989	9.97074	1.60103	0.901001	1.76101
GTEX-OHPM-0226-SM-3LK61	Adipose Tissue	24.7405	0.220997	55.9125	13.951	20.7106	14.5113
GTEX-11WQK-0326-SM-5EQL1	Blood Vessel	22.4618	0.0710018	53.0912	16.1113	16.8713	12.3308
GTEX-X4EO-0926-SM-3P5Z2	Lung	28.7104	2.54101	68.3088	20.6004	34.6913	14.881
GTEX-ZF2S-1526-SM-5S2OO	Adipose Tissue	17.6709	0.521016	34.4301	6.66082	7.6211	10.9511
GTEX-U8XE-2526-SM-4E3IT	Prostate	38.981	5.96119	50.9496	23.2813	24.191	20.0704
GTEX-ZZ64-0826-SM-5E449	Colon	25.1015	0.330999	69.962	10.4208	10.2213	14.9006
GTEX-13W3W-1026-SM-5IFG4	Pancreas	7.10089	0.0209995	18.0009	5.0711	6.57094	8.92097
GTEX-11ZU8-1126-SM-5EQ5K	Colon	27.5504	0.541	85.8592	9.23108	13.5611	13.3809
GTEX-139TU-0011-R5b-SM-5L3E1	Brain	5.29085	0.0109996	21.1209	3.07098	2.37101	2.59098
GTEX-ZVTK-0326-SM-51MRR	Breast	25.3902	1.10099	70.4291	11.1812	17.7408	16.8514
GTEX-13NZB-0226-SM-5KM1T	Heart	4.54097	0.181005	18.2004	2.26106	6.15091	2.48096
GTEX-144GN-0626-SM-5O9B2	Esophagus	39.4513	23.9707	51.2116	11.041	16.3713	17.2008
GTEX-SE5C-0426-SM-4BRUI	Blood Vessel	30.3916	0.251007	38.3299	17.1306	12.5108	26.5217
GTEX-QDVN-0726-SM-4B64L	Lung	38.0599	1.09104	46.1513	15.3908	27.7305	13.6507
GTEX-U3ZN-0826-SM-4DXSZ	Adrenal Gland	30.6816	1.02101	37.7918	12.3608	13.8106	18.6512
GTEX-UJHI-1626-SM-3DB9A	Adipose Tissue	20.2114	1.141	51.8007	16.8304	14.5415	23.8315
GTEX-13111-2326-SM-5LZUQ	Salivary Gland	27.8615	3.51104	53.5606	14.2313	15.1705	17.0713
GTEX-Y114-2626-SM-4TT8Y	Nerve	20.9416	0.550991	77.8325	18.5816	16.8514	13.5912
GTEX-11EI6-3126-SM-5H111	Pituitary	27.6518	1.61105	57.9003	14.3512	19.001	13.9607
GTEX-13NZB-2626-SM-5J2M7	Muscle	7.4009	0.0509985	31.1617	5.10107	6.33085	5.45092
GTEX-12WSD-0326-SM-59HKP	Nerve	18.4916	3.20095	91.0508	13.801	19.8505	12.4106
GTEX-ZLV1-1826-SM-5FQU5	Adipose Tissue	41.4213	1.70102	52.3893	11.8811	11.7811	16.0812
GTEX-111YS-0006-SM-5NQBE	Blood	9.5712	0.201005	11.3208	11.2707	6.7309	2.04103
GTEX-S3XE-0926-SM-4AD4S	Esophagus	29.4909	14.8213	37.9703	9.96107	16.4909	15.6414
GTEX-XUZC-1026-SM-4BOPY	Ovary	21.3003	0.231006	53.7503	10.3913	18.4008	22.5616
[truncated: 5,863 more rows]
