# Supplementary material for: An integrated multi-omics analysis of topoisomerase family in pan-cancer: Friend or foe?
Source: PLoS One. 2022 Oct 26;17(10):e0274546. doi: 10.1371/journal.pone.0274546 (PMC9604985; doi:10.1371/journal.pone.0274546)
Supplement: S1 File — (ZIP) [file pone.0274546.s006.zip › data and code/10.SnvAndSurvivalTable.xlsx]

## Sheet: SheetName
cancertype	symbol	sur_type	log_rank_p	hr	higher_risk_of_death	Mutant	WT	entrez
BLCA	TOP1	OS	0.431594	0.575425	WT	7	402	7150
BLCA	TOP1MT	OS	0.606888	0.742059	WT	8	401	116447
BLCA	TOP2A	OS	0.222137	1.65239	Mutant	9	400	7153
BLCA	TOP2B	OS	0.219373	2.34183	Mutant	4	405	7155
BLCA	TOP3A	OS	0.121674	1.80306	Mutant	10	399	7156
BLCA	TOP3B	OS	0.357824	1.70514	Mutant	6	403	8940
BRCA	TOP1	OS	0.665347	1.53852	Mutant	6	1019	7150
BRCA	TOP1MT	OS	0.449311	3.03212e-07	WT	3	1022	116447
BRCA	TOP2A	OS	0.950401	1.06437	Mutant	6	1019	7153
BRCA	TOP2B	OS	8.71776e-09	36.887	Mutant	3	1022	7155
BRCA	TOP3A	OS	0.481053	8.24401e-07	WT	4	1021	7156
BRCA	TOP3B	OS	0.39515	3.0276e-07	WT	4	1021	8940
CESC	TOP1	OS	0.38326	2.35183	Mutant	3	288	7150
CESC	TOP2A	OS	0.899351	0.879973	WT	5	286	7153
CESC	TOP2B	OS	0.781255	1.32186	Mutant	4	287	7155
CESC	TOP3B	OS	0.234215	1.08065e-07	WT	5	286	8940
COAD	TOP1	OS	0.803785	1.19654	Mutant	10	394	7150
COAD	TOP1MT	OS	0.3569	1.71244	Mutant	10	394	116447
COAD	TOP2A	OS	0.497254	0.512298	WT	10	394	7153
COAD	TOP2B	OS	0.465093	0.715272	WT	24	380	7155
COAD	TOP3A	OS	0.590465	1.36961	Mutant	12	392	7156
COAD	TOP3B	OS	0.764218	0.806889	WT	10	394	8940
ESCA	TOP2B	OS	0.982451	1.01576	Mutant	3	182	7155
ESCA	TOP3B	OS	0.985287	1.01838	Mutant	3	182	8940
GBM	TOP1	OS	0.61051	0.698196	WT	4	393	7150
GBM	TOP2A	OS	0.434821	0.465705	WT	3	394	7153
GBM	TOP2B	OS	0.841279	1.12392	Mutant	4	393	7155
GBM	TOP3A	OS	0.82898	0.885069	WT	4	393	7156
HNSC	TOP1MT	OS	0.59648	0.591526	WT	4	504	116447
HNSC	TOP2A	OS	0.967562	1.02432	Mutant	7	501	7153
HNSC	TOP2B	OS	0.484172	0.502872	WT	4	504	7155
HNSC	TOP3A	OS	0.25678	1.91301	Mutant	4	504	7156
HNSC	TOP3B	OS	0.59826	0.689011	WT	6	502	8940
KIRC	TOP3A	OS	0.266613	1.09703e-07	WT	3	367	7156
LGG	TOP1MT	OS	0.122909	1.00928e-07	WT	3	521	116447
LGG	TOP2A	OS	0.3907	0.548704	WT	3	521	7153
LGG	TOP2B	OS	0.257877	0.456366	WT	4	520	7155
LGG	TOP3A	OS	0.0872266	1.01641e-07	WT	3	521	7156
LIHC	TOP1MT	OS	0.505781	3.03217e-07	WT	3	361	116447
LIHC	TOP2A	OS	0.685531	1.49843	Mutant	5	359	7153
LIHC	TOP2B	OS	0.186275	2.12817	Mutant	5	359	7155
LUAD	TOP1	OS	0.688943	0.752749	WT	6	502	7150
LUAD	TOP1MT	OS	0.568133	1.39455	Mutant	5	503	116447
LUAD	TOP2A	OS	0.00388579	2.73103	Mutant	12	496	7153
LUAD	TOP2B	OS	0.927059	1.05463	Mutant	8	500	7155
LUAD	TOP3A	OS	0.674506	0.808483	WT	9	499	7156
LUAD	TOP3B	OS	0.373467	1.87276	Mutant	5	503	8940
LUSC	TOP1	OS	0.994822	1.00442	Mutant	6	473	7150
LUSC	TOP1MT	OS	0.240177	1.95614	Mutant	3	476	116447
LUSC	TOP2A	OS	0.291969	0.480518	WT	8	471	7153
LUSC	TOP2B	OS	0.0606354	1.09191e-07	WT	7	472	7155
LUSC	TOP3A	OS	0.741618	1.16244	Mutant	7	472	7156
LUSC	TOP3B	OS	0.284809	1.61684	Mutant	6	473	8940
OV	TOP1	OS	0.734118	1.19074	Mutant	5	403	7150
OV	TOP2A	OS	0.0163005	1.84804	Mutant	18	390	7153
OV	TOP3A	OS	0.84516	1.14812	Mutant	3	405	7156
PAAD	TOP2B	OS	0.887383	1.10622	Mutant	3	175	7155
PRAD	TOP3A	OS	0.808691	3.01071e-07	WT	4	494	7156
READ	TOP1	OS	0.440422	3.91003e-08	WT	5	143	7150
READ	TOP2A	OS	0.440422	3.91003e-08	WT	5	143	7153
READ	TOP2B	OS	0.415427	3.90404e-08	WT	4	144	7155
READ	TOP3A	OS	0.22672	3.69825e-08	WT	4	144	7156
SARC	TOP2B	OS	0.106784	3.02518	Mutant	3	236	7155
SKCM	TOP1	OS	0.170898	0.612079	WT	20	439	7150
SKCM	TOP1MT	OS	0.596569	1.19788	Mutant	16	443	116447
SKCM	TOP2A	OS	0.330117	1.24506	Mutant	37	422	7153
SKCM	TOP2B	OS	0.108328	0.582112	WT	22	437	7155
SKCM	TOP3A	OS	0.384153	0.7547	WT	21	438	7156
SKCM	TOP3B	OS	0.258606	1.39729	Mutant	19	440	8940
STAD	TOP1	OS	0.336713	0.575356	WT	11	421	7150
STAD	TOP1MT	OS	0.375665	1.37776	Mutant	12	420	116447
STAD	TOP2A	OS	0.790476	1.1085	Mutant	15	417	7153
STAD	TOP2B	OS	0.605124	0.791007	WT	13	419	7155
STAD	TOP3A	OS	0.446259	0.585157	WT	8	424	7156
STAD	TOP3B	OS	0.631673	1.27334	Mutant	9	423	8940
UCEC	TOP1	OS	0.509906	0.738307	WT	31	499	7150
UCEC	TOP1MT	OS	0.00923371	3.63833e-08	WT	29	501	116447
UCEC	TOP2A	OS	0.0014379	1.23473e-08	WT	37	493	7153
UCEC	TOP2B	OS	0.00686621	0.179456	WT	51	479	7155
UCEC	TOP3A	OS	0.478593	0.722374	WT	34	496	7156
UCEC	TOP3B	OS	0.229234	0.433291	WT	25	505	8940
