# Supplementary material for: An integrated multi-omics analysis of topoisomerase family in pan-cancer: Friend or foe?
Source: PLoS One. 2022 Oct 26;17(10):e0274546. doi: 10.1371/journal.pone.0274546 (PMC9604985; doi:10.1371/journal.pone.0274546)
Supplement: S1 File — (ZIP) [file pone.0274546.s006.zip › data and code/11.CnvSummaryTable.xlsx]

## Sheet: SheetName
cancertype	symbol	a_total	d_total	a_hete	d_hete	a_homo	d_homo	entrez
ACC	TOP1	56.6667	3.33333	53.3333	3.33333	3.33333	0	7150
ACC	TOP1MT	44.4444	13.3333	43.3333	13.3333	1.11111	0	116447
ACC	TOP2A	7.77778	28.8889	7.77778	24.4444	0	4.44444	7153
ACC	TOP2B	13.3333	24.4444	13.3333	24.4444	0	0	7155
ACC	TOP3A	10	28.8889	10	28.8889	0	0	7156
ACC	TOP3B	5.55556	48.8889	3.33333	47.7778	2.22222	1.11111	8940
BLCA	TOP1	59.3137	2.94118	57.3529	2.94118	1.96078	0	7150
BLCA	TOP1MT	59.0686	5.88235	54.1667	5.88235	4.90196	0	116447
BLCA	TOP2A	38.2353	7.35294	35.5392	7.35294	2.69608	0	7153
BLCA	TOP2B	36.5196	16.6667	32.3529	16.6667	4.16667	0	7155
BLCA	TOP3A	12.7451	47.0588	12.0098	44.8529	0.735294	2.20588	7156
BLCA	TOP3B	20.3431	34.3137	16.9118	33.8235	3.43137	0.490196	8940
BRCA	TOP1	42.3148	6.66667	40	6.57407	2.31481	0.0925926	7150
BRCA	TOP1MT	57.2222	6.48148	42.5926	6.11111	14.6296	0.37037	116447
BRCA	TOP2A	24.537	29.8148	19.7222	29.4444	4.81481	0.37037	7153
BRCA	TOP2B	14.3519	20.1852	13.7037	19.9074	0.648148	0.277778	7155
BRCA	TOP3A	8.33333	53.1481	7.96296	52.6852	0.37037	0.462963	7156
BRCA	TOP3B	12.4074	42.963	11.2963	42.8704	1.11111	0.0925926	8940
CESC	TOP1	41.0169	4.40678	39.661	4.0678	1.35593	0.338983	7150
CESC	TOP1MT	40.339	7.79661	36.6102	7.79661	3.72881	0	116447
CESC	TOP2A	16.6102	11.5254	16.2712	11.1864	0.338983	0.338983	7153
CESC	TOP2B	10.8475	37.9661	10.5085	36.9492	0.338983	1.01695	7155
CESC	TOP3A	6.10169	34.2373	6.10169	33.8983	0	0.338983	7156
CESC	TOP3B	12.2034	20.678	11.5254	20.678	0.677966	0	8940
CHOL	TOP1	36.1111	5.55556	36.1111	5.55556	0	0	7150
CHOL	TOP1MT	41.6667	2.77778	33.3333	2.77778	8.33333	0	116447
CHOL	TOP2A	22.2222	5.55556	22.2222	5.55556	0	0	7153
CHOL	TOP2B	2.77778	75	2.77778	75	0	0	7155
CHOL	TOP3A	11.1111	25	11.1111	25	0	0	7156
CHOL	TOP3B	16.6667	13.8889	16.6667	13.8889	0	0	8940
COAD	TOP1	72.0621	0.443459	66.0754	0.22173	5.9867	0.22173	7150
COAD	TOP1MT	55.4324	4.43459	51.4412	4.43459	3.99113	0	116447
COAD	TOP2A	24.1685	11.3082	21.7295	11.0865	2.43902	0.22173	7153
COAD	TOP2B	8.64745	14.8559	8.64745	14.8559	0	0	7155
COAD	TOP3A	3.32594	53.6585	3.32594	52.7716	0	0.886918	7156
COAD	TOP3B	4.43459	32.816	4.43459	32.5942	0	0.22173	8940
DLBC	TOP1	10.4167	4.16667	10.4167	4.16667	0	0	7150
DLBC	TOP1MT	27.0833	6.25	25	4.16667	2.08333	2.08333	116447
DLBC	TOP2A	10.4167	4.16667	10.4167	4.16667	0	0	7153
DLBC	TOP2B	22.9167	8.33333	22.9167	8.33333	0	0	7155
DLBC	TOP3A	4.16667	14.5833	4.16667	14.5833	0	0	7156
DLBC	TOP3B	2.08333	6.25	2.08333	6.25	0	0	8940
ESCA	TOP1	63.587	3.26087	60.8696	3.26087	2.71739	0	7150
ESCA	TOP1MT	67.3913	8.15217	52.1739	8.15217	15.2174	0	116447
ESCA	TOP2A	37.5	10.3261	27.7174	10.3261	9.78261	0	7153
ESCA	TOP2B	9.23913	59.7826	8.15217	58.6957	1.08696	1.08696	7155
ESCA	TOP3A	15.2174	45.1087	14.6739	44.5652	0.543478	0.543478	7156
ESCA	TOP3B	19.5652	37.5	18.4783	36.9565	1.08696	0.543478	8940
GBM	TOP1	38.4749	2.94627	37.9549	2.94627	0.519931	0	7150
GBM	TOP1MT	11.2652	7.97227	10.2253	7.97227	1.03986	0	116447
GBM	TOP2A	9.87868	10.7452	9.87868	10.5719	0	0.17331	7153
GBM	TOP2B	9.35875	8.14558	9.35875	7.97227	0	0.17331	7155
GBM	TOP3A	8.31889	11.9584	8.31889	11.4385	0	0.519931	7156
GBM	TOP3B	6.93241	30.6759	6.58579	30.5026	0.34662	0.17331	8940
HNSC	TOP1	37.931	6.89655	37.5479	6.51341	0.383142	0.383142	7150
HNSC	TOP1MT	72.4138	1.14943	61.8774	1.14943	10.5364	0	116447
HNSC	TOP2A	17.433	7.27969	16.092	7.27969	1.341	0	7153
HNSC	TOP2B	2.87356	69.5402	2.68199	68.7739	0.191571	0.766284	7155
HNSC	TOP3A	13.41	19.3487	12.6437	19.3487	0.766284	0	7156
HNSC	TOP3B	24.5211	13.41	22.2222	13.2184	2.29885	0.191571	8940
KICH	TOP1	31.8182	4.54545	31.8182	4.54545	0	0	7150
KICH	TOP1MT	27.2727	13.6364	25.7576	13.6364	1.51515	0	116447
KICH	TOP2A	0	75.7576	0	75.7576	0	0	7153
KICH	TOP2B	12.1212	15.1515	12.1212	15.1515	0	0	7155
KICH	TOP3A	0	75.7576	0	75.7576	0	0	7156
KICH	TOP3B	28.7879	12.1212	28.7879	12.1212	0	0	8940
KIRC	TOP1	22.5379	0	22.5379	0	0	0	7150
KIRC	TOP1MT	14.7727	9.4697	14.0152	9.4697	0.757576	0	116447
KIRC	TOP2A	5.68182	5.68182	5.49242	5.68182	0.189394	0	7153
KIRC	TOP2B	0.94697	88.0682	0.94697	76.8939	0	11.1742	7155
KIRC	TOP3A	4.92424	8.52273	4.92424	8.52273	0	0	7156
KIRC	TOP3B	7.57576	7.57576	7.57576	7.57576	0	0	8940
KIRP	TOP1	35.0694	0.347222	35.0694	0.347222	0	0	7150
KIRP	TOP1MT	9.72222	3.125	9.72222	2.77778	0	0.347222	116447
KIRP	TOP2A	65.625	0.347222	65.625	0.347222	0	0	7153
KIRP	TOP2B	25	7.98611	25	7.98611	0	0	7155
KIRP	TOP3A	59.0278	4.86111	59.0278	4.51389	0	0.347222	7156
KIRP	TOP3B	1.73611	21.1806	1.73611	20.8333	0	0.347222	8940
LAML	TOP1	0	2.09424	0	1.57068	0	0.52356	7150
LAML	TOP1MT	12.5654	0	12.0419	0	0.52356	0	116447
LAML	TOP2A	3.14136	4.18848	2.09424	3.66492	1.04712	0.52356	7153
LAML	TOP2B	0.52356	2.6178	0.52356	2.6178	0	0	7155
LAML	TOP3A	0	7.32984	0	6.28272	0	1.04712	7156
LAML	TOP3B	4.71204	1.04712	4.71204	1.04712	0	0	8940
LGG	TOP1	8.96686	0.584795	8.77193	0.584795	0.194932	0	7150
LGG	TOP1MT	18.1287	4.87329	11.501	3.89864	6.62768	0.974659	116447
LGG	TOP2A	4.09357	3.89864	4.09357	3.50877	0	0.389864	7153
LGG	TOP2B	3.11891	6.43275	2.33918	6.04289	0.779727	0.389864	7155
LGG	TOP3A	3.50877	2.72904	3.50877	2.72904	0	0	7156
LGG	TOP3B	5.06823	10.9162	4.09357	10.9162	0.974659	0	8940
LIHC	TOP1	31.6216	2.97297	31.0811	2.97297	0.54054	0	7150
LIHC	TOP1MT	60.2703	5.94595	44.3243	5.67568	15.9459	0.27027	116447
LIHC	TOP2A	25.6757	10.2703	24.8649	10	0.810811	0.27027	7153
LIHC	TOP2B	11.6216	14.3243	11.0811	14.3243	0.54054	0	7155
LIHC	TOP3A	10	42.7027	9.45946	41.6216	0.54054	1.08108	7156
LIHC	TOP3B	12.973	21.3514	12.7027	21.0811	0.27027	0.27027	8940
LUAD	TOP1	39.9225	15.1163	39.1473	14.7287	0.775194	0.387597	7150
LUAD	TOP1MT	57.1705	6.39535	50.3876	6.00775	6.78295	0.387597	116447
LUAD	TOP2A	42.6357	7.75194	41.4729	7.75194	1.16279	0	7153
LUAD	TOP2B	6.00775	45.9302	6.00775	45.3488	0	0.581395	7155
LUAD	TOP3A	14.7287	44.3798	14.1473	43.0233	0.581395	1.35659	7156
LUAD	TOP3B	17.4419	38.9535	15.5039	38.7597	1.93798	0.193798	8940
LUSC	TOP1	53.2934	8.98204	51.0978	8.98204	2.19561	0	7150
LUSC	TOP1MT	65.6687	6.18762	58.2834	5.78842	7.38523	0.399202	116447
LUSC	TOP2A	33.7325	22.1557	31.9361	21.7565	1.79641	0.399202	7153
LUSC	TOP2B	3.39321	82.2355	3.39321	81.8363	0	0.399202	7155
LUSC	TOP3A	12.3752	57.6846	11.7764	57.2854	0.598802	0.399202	7156
LUSC	TOP3B	50.6986	17.1657	47.3054	16.9661	3.39321	0.199601	8940
MESO	TOP1	12.6437	4.5977	12.6437	4.5977	0	0	7150
MESO	TOP1MT	19.5402	8.04598	18.3908	6.89655	1.14943	1.14943	116447
MESO	TOP2A	14.9425	11.4943	13.7931	11.4943	1.14943	0	7153
MESO	TOP2B	16.092	13.7931	16.092	13.7931	0	0	7155
MESO	TOP3A	5.74713	27.5862	5.74713	27.5862	0	0	7156
MESO	TOP3B	4.5977	72.4138	3.44828	72.4138	1.14943	0	8940
OV	TOP1	51.9862	11.9171	50.4318	11.399	1.5544	0.518135	7150
OV	TOP1MT	75.475	8.11744	41.6235	7.77202	33.8515	0.345423	116447
OV	TOP2A	6.21762	77.5475	5.35406	76.5112	0.863558	1.03627	7153
OV	TOP2B	21.4162	31.2608	19.8618	30.9154	1.5544	0.345423	7155
OV	TOP3A	3.28152	84.9741	3.28152	83.5924	0	1.38169	7156
OV	TOP3B	15.7168	63.3851	11.5717	62.6943	4.14508	0.690846	8940
PAAD	TOP1	25	2.17391	25	2.17391	0	0	7150
PAAD	TOP1MT	35.3261	3.80435	25.5435	3.26087	9.78261	0.543478	116447
PAAD	TOP2A	13.587	11.413	11.9565	11.413	1.63043	0	7153
PAAD	TOP2B	5.43478	23.3696	4.34783	23.3696	1.08696	0	7155
PAAD	TOP3A	6.52174	41.3043	4.8913	41.3043	1.63043	0	7156
PAAD	TOP3B	4.34783	26.087	4.34783	25.5435	0	0.543478	8940
PCPG	TOP1	6.17284	1.85185	6.17284	1.85185	0	0	7150
PCPG	TOP1MT	8.64198	9.25926	8.02469	9.25926	0.617284	0	116447
PCPG	TOP2A	3.08642	21.6049	3.08642	21.6049	0	0	7153
PCPG	TOP2B	1.85185	37.6543	1.23457	37.6543	0.617284	0	7155
PCPG	TOP3A	0.617284	37.6543	0.617284	37.6543	0	0	7156
PCPG	TOP3B	1.85185	33.3333	1.85185	33.3333	0	0	8940
PRAD	TOP1	6.09756	2.84553	5.89431	2.64228	0.203252	0.203252	7150
PRAD	TOP1MT	27.439	2.64228	21.9512	1.82927	5.4878	0.813008	116447
PRAD	TOP2A	1.82927	8.94309	1.82927	8.33333	0	0.609756	7153
PRAD	TOP2B	7.52033	3.86179	7.31707	3.04878	0.203252	0.813008	7155
PRAD	TOP3A	3.86179	12.1951	3.04878	11.9919	0.813008	0.203252	7156
PRAD	TOP3B	1.82927	10.5691	1.42276	10.1626	0.406504	0.406504	8940
READ	TOP1	89.0909	0	79.3939	0	9.69697	0	7150
READ	TOP1MT	62.4242	5.45455	55.7576	5.45455	6.66667	0	116447
READ	TOP2A	25.4545	12.1212	24.2424	12.1212	1.21212	0	7153
READ	TOP2B	15.7576	10.303	15.1515	10.303	0.606061	0	7155
READ	TOP3A	1.81818	68.4848	1.81818	67.8788	0	0.606061	7156
READ	TOP3B	8.48485	32.1212	7.87879	31.5152	0.606061	0.606061	8940
SARC	TOP1	38.9105	6.22568	36.1868	6.22568	2.72374	0	7150
SARC	TOP1MT	31.9066	16.3424	28.0156	16.3424	3.89105	0	116447
SARC	TOP2A	17.8988	25.6809	16.7315	25.6809	1.16732	0	7153
SARC	TOP2B	23.3463	14.3969	22.179	14.3969	1.16732	0	7155
SARC	TOP3A	40.4669	14.0078	26.8482	14.0078	13.6187	0	7156
SARC	TOP3B	28.4047	24.1245	25.2918	24.1245	3.11284	0	8940
SKCM	TOP1	49.8638	1.63488	48.2289	1.63488	1.63488	0	7150
SKCM	TOP1MT	52.0436	7.35695	45.2316	7.35695	6.81199	0	116447
SKCM	TOP2A	18.2561	19.0736	17.9837	19.0736	0.27248	0	7153
SKCM	TOP2B	17.4387	18.2561	16.3488	17.9837	1.08992	0.27248	7155
SKCM	TOP3A	11.7166	33.2425	11.1717	32.6975	0.544959	0.544959	7156
SKCM	TOP3B	35.6948	11.1717	34.3324	10.8992	1.3624	0.27248	8940
STAD	TOP1	64.8526	0.90703	60.3175	0.453515	4.53515	0.453515	7150
STAD	TOP1MT	63.9456	4.7619	58.0499	4.53515	5.89569	0.226757	116447
STAD	TOP2A	28.7982	10.6576	21.0884	10.4308	7.70975	0.226757	7153
STAD	TOP2B	7.93651	29.932	7.48299	29.4785	0.453515	0.453515	7155
STAD	TOP3A	5.44218	37.8685	4.7619	36.5079	0.680272	1.36054	7156
STAD	TOP3B	8.16327	33.5601	7.25624	33.3333	0.90703	0.226757	8940
TGCT	TOP1	28.6667	8.66667	28.6667	8.66667	0	0	7150
TGCT	TOP1MT	72	5.33333	71.3333	5.33333	0.666667	0	116447
TGCT	TOP2A	36.6667	10.6667	36.6667	10.6667	0	0	7153
TGCT	TOP2B	17.3333	25.3333	16.6667	25.3333	0.666667	0	7155
TGCT	TOP3A	28	25.3333	28	25.3333	0	0	7156
TGCT	TOP3B	37.3333	22	36	21.3333	1.33333	0.666667	8940
THCA	TOP1	2.40481	0	2.40481	0	0	0	7150
THCA	TOP1MT	1.60321	1.2024	1.40281	0.801603	0.200401	0.400802	116447
THCA	TOP2A	4.20842	0.200401	3.60721	0.200401	0.601202	0	7153
THCA	TOP2B	0.601202	0.801603	0.601202	0.801603	0	0	7155
THCA	TOP3A	3.40681	1.40281	3.20641	1.40281	0.200401	0	7156
THCA	TOP3B	0.400802	17.2345	0.400802	17.2345	0	0	8940
THYM	TOP1	8.13008	0.813008	8.13008	0.813008	0	0	7150
THYM	TOP1MT	8.94309	1.62602	8.13008	1.62602	0.813008	0	116447
THYM	TOP2A	7.31707	4.87805	7.31707	4.87805	0	0	7153
THYM	TOP2B	0	12.1951	0	11.3821	0	0.813008	7155
THYM	TOP3A	2.43902	9.7561	2.43902	8.94309	0	0.813008	7156
THYM	TOP3B	4.87805	10.5691	4.06504	9.7561	0.813008	0.813008	8940
UCEC	TOP1	25.2319	2.5974	23.5622	2.5974	1.66976	0	7150
UCEC	TOP1MT	33.3952	5.00928	28.757	4.82375	4.63822	0.185529	116447
UCEC	TOP2A	7.79221	19.666	5.75139	19.4805	2.04082	0.185529	7153
UCEC	TOP2B	10.5751	11.1317	9.83302	11.1317	0.742115	0	7155
UCEC	TOP3A	5.19481	22.82	4.08163	22.0779	1.11317	0.742115	7156
UCEC	TOP3B	11.1317	16.8831	9.27644	16.5121	1.85529	0.371057	8940
UCS	TOP1	80.3571	5.35714	71.4286	5.35714	8.92857	0	7150
UCS	TOP1MT	64.2857	16.0714	51.7857	16.0714	12.5	0	116447
UCS	TOP2A	35.7143	41.0714	32.1429	41.0714	3.57143	0	7153
UCS	TOP2B	26.7857	44.6429	26.7857	44.6429	0	0	7155
UCS	TOP3A	21.4286	55.3571	19.6429	55.3571	1.78571	0	7156
UCS	TOP3B	30.3571	48.2143	26.7857	48.2143	3.57143	0	8940
UVM	TOP1	11.25	0	11.25	0	0	0	7150
UVM	TOP1MT	76.25	0	58.75	0	17.5	0	116447
UVM	TOP2A	8.75	3.75	8.75	1.25	0	2.5	7153
UVM	TOP2B	1.25	53.75	1.25	53.75	0	0	7155
UVM	TOP3A	10	2.5	10	2.5	0	0	7156
UVM	TOP3B	7.5	0	7.5	0	0	0	8940
