# Supplementary material for: An integrated multi-omics analysis of topoisomerase family in pan-cancer: Friend or foe?
Source: PLoS One. 2022 Oct 26;17(10):e0274546. doi: 10.1371/journal.pone.0274546 (PMC9604985; doi:10.1371/journal.pone.0274546)
Supplement: S1 File — (ZIP) [file pone.0274546.s006.zip › data and code/12.CnvAndExpressionTable.xlsx]

## Sheet: SheetName
cancertype	symbol	spm	fdr	entrez
ACC	TOP1	0.356153	0.00431534	7150
ACC	TOP1MT	0.523517	7.20961e-06	116447
ACC	TOP2A	-0.225878	0.0895264	7153
ACC	TOP2B	0.480579	5.252e-05	7155
ACC	TOP3A	0.147207	0.295569	7156
ACC	TOP3B	0.315287	0.0130189	8940
BLCA	TOP1	0.340131	6.52485e-12	7150
BLCA	TOP1MT	0.442734	4.13334e-20	116447
BLCA	TOP2A	0.266131	1.33292e-07	7153
BLCA	TOP2B	0.54712	8.29308e-32	7155
BLCA	TOP3A	0.570618	4.83756e-35	7156
BLCA	TOP3B	0.40476	9.61318e-17	8940
BRCA	TOP1	0.384454	1.02654e-38	7150
BRCA	TOP1MT	0.50875	4.29332e-71	116447
BRCA	TOP2A	0.301245	1.25543e-23	7153
BRCA	TOP2B	0.452376	9.56129e-55	7155
BRCA	TOP3A	0.603297	1.74744e-106	7156
BRCA	TOP3B	0.428959	8.48145e-49	8940
CESC	TOP1	0.379059	8.24587e-11	7150
CESC	TOP1MT	0.376626	1.11863e-10	116447
CESC	TOP2A	0.26885	7.74006e-06	7153
CESC	TOP2B	0.557534	5.12566e-24	7155
CESC	TOP3A	0.518653	1.85412e-20	7156
CESC	TOP3B	0.344051	5.15094e-09	8940
CHOL	TOP1	0.328356	0.138145	7150
CHOL	TOP1MT	0.459677	0.0237159	116447
CHOL	TOP2A	0.451596	0.0270588	7153
CHOL	TOP2B	0.803655	8.36024e-07	7155
CHOL	TOP3A	0.685975	0.000115029	7156
CHOL	TOP3B	0.357704	0.0985476	8940
COAD	TOP1	0.668048	2.1495e-36	7150
COAD	TOP1MT	0.586166	3.26547e-26	116447
COAD	TOP2A	0.345277	8.98508e-09	7153
COAD	TOP2B	0.426201	3.97386e-13	7155
COAD	TOP3A	0.674376	2.56879e-37	7156
COAD	TOP3B	0.277389	5.81355e-06	8940
DLBC	TOP1	0.0496308	0.900224	7150
DLBC	TOP1MT	0.0663952	0.858852	116447
DLBC	TOP2A	0.119446	0.713567	7153
DLBC	TOP2B	0.372011	0.0916503	7155
DLBC	TOP3A	0.241323	0.351038	7156
DLBC	TOP3B	-0.0112399	0.978889	8940
ESCA	TOP1	0.561972	1.12669e-15	7150
ESCA	TOP1MT	0.669439	1.23928e-23	116447
ESCA	TOP2A	0.412476	2.24575e-08	7153
ESCA	TOP2B	0.510576	8.97255e-13	7155
ESCA	TOP3A	0.642838	2.23207e-21	7156
ESCA	TOP3B	0.50706	1.36556e-12	8940
GBM	TOP1	0.35614	3.562e-05	7150
GBM	TOP1MT	0.368497	1.7409e-05	116447
GBM	TOP2A	0.226769	0.0132134	7153
GBM	TOP2B	0.204678	0.027396	7155
GBM	TOP3A	0.158167	0.100987	7156
GBM	TOP3B	0.4717	1.02785e-08	8940
HNSC	TOP1	0.372809	9.13818e-18	7150
HNSC	TOP1MT	0.575921	2.20812e-45	116447
HNSC	TOP2A	0.190713	2.6187e-05	7153
HNSC	TOP2B	0.448047	6.6812e-26	7155
HNSC	TOP3A	0.440169	5.96581e-25	7156
HNSC	TOP3B	0.288005	7.8401e-11	8940
KICH	TOP1	0.0984852	0.583192	7150
KICH	TOP1MT	0.595157	3.65837e-06	116447
KICH	TOP2A	0.00359055	0.987969	7153
KICH	TOP2B	0.571175	1.0989e-05	7155
KICH	TOP3A	0.405169	0.00378076	7156
KICH	TOP3B	0.395168	0.00491969	8940
KIRC	TOP1	0.0802553	0.105608	7150
KIRC	TOP1MT	0.259539	8.38514e-09	116447
KIRC	TOP2A	0.00808229	0.890728	7153
KIRC	TOP2B	0.405801	6.09965e-21	7155
KIRC	TOP3A	0.187705	4.7766e-05	7156
KIRC	TOP3B	0.135908	0.00406022	8940
KIRP	TOP1	0.218945	0.000526242	7150
KIRP	TOP1MT	0.233603	0.000199536	116447
KIRP	TOP2A	-0.0066088	0.936139	7153
KIRP	TOP2B	0.384344	1.29187e-10	7155
KIRP	TOP3A	0.470253	5.68018e-16	7156
KIRP	TOP3B	0.274734	8.96379e-06	8940
LAML	TOP1	0.068844	0.728692	7150
LAML	TOP1MT	0.142781	0.365333	116447
LAML	TOP2A	-0.068398	0.730768	7153
LAML	TOP2B	0.152786	0.321145	7155
LAML	TOP3A	-0.00653435	0.980528	7156
LAML	TOP3B	0.0544293	0.795314	8940
LGG	TOP1	0.110326	0.0233754	7150
LGG	TOP1MT	0.260961	9.55791e-09	116447
LGG	TOP2A	-0.0951137	0.0538675	7153
LGG	TOP2B	0.205806	8.69188e-06	7155
LGG	TOP3A	0.00830369	0.889678	7156
LGG	TOP3B	0.194585	2.8059e-05	8940
LIHC	TOP1	0.132502	0.019891	7150
LIHC	TOP1MT	0.738525	1.42699e-61	116447
LIHC	TOP2A	0.199113	0.000291039	7153
LIHC	TOP2B	0.289703	5.67452e-08	7155
LIHC	TOP3A	0.612511	3.0155e-37	7156
LIHC	TOP3B	0.327371	5.85879e-10	8940
LUAD	TOP1	0.31195	1.35966e-12	7150
LUAD	TOP1MT	0.55901	3.05869e-42	116447
LUAD	TOP2A	0.409639	1.57553e-21	7153
LUAD	TOP2B	0.372286	9.45083e-18	7155
LUAD	TOP3A	0.455059	8.52963e-27	7156
LUAD	TOP3B	0.382624	9.4963e-19	8940
LUSC	TOP1	0.442966	8.71172e-25	7150
LUSC	TOP1MT	0.514035	3.42656e-34	116447
LUSC	TOP2A	0.576392	1.90678e-44	7153
LUSC	TOP2B	0.228627	4.68522e-07	7155
LUSC	TOP3A	0.550573	6.11322e-40	7156
LUSC	TOP3B	0.52292	1.59038e-35	8940
MESO	TOP1	0.225816	0.0792673	7150
MESO	TOP1MT	0.318686	0.00901415	116447
MESO	TOP2A	0.0447768	0.776139	7153
MESO	TOP2B	0.512707	4.90465e-06	7155
MESO	TOP3A	0.271901	0.0297588	7156
MESO	TOP3B	0.525441	2.4937e-06	8940
OV	TOP1	0.524729	3.25684e-22	7150
OV	TOP1MT	0.572809	4.5043e-27	116447
OV	TOP2A	0.320494	2.39343e-08	7153
OV	TOP2B	0.44963	5.3221e-16	7155
OV	TOP3A	0.520886	7.39618e-22	7156
OV	TOP3B	0.618404	1.86824e-32	8940
PAAD	TOP1	0.308011	0.000117919	7150
PAAD	TOP1MT	0.351816	8.21039e-06	116447
PAAD	TOP2A	0.078616	0.394817	7153
PAAD	TOP2B	0.452207	3.33426e-09	7155
PAAD	TOP3A	0.741055	5.42149e-29	7156
PAAD	TOP3B	0.306012	0.000131706	8940
PCPG	TOP1	-0.0213676	0.866969	7150
PCPG	TOP1MT	0.284523	0.00119955	116447
PCPG	TOP2A	0.222932	0.0149432	7153
PCPG	TOP2B	0.5195	2.44042e-11	7155
PCPG	TOP3A	0.437365	6.45831e-08	7156
PCPG	TOP3B	0.373273	7.96207e-06	8940
PRAD	TOP1	0.250797	1.50158e-07	7150
PRAD	TOP1MT	0.272307	8.91652e-09	116447
PRAD	TOP2A	0.035946	0.553539	7153
PRAD	TOP2B	0.233416	1.20754e-06	7155
PRAD	TOP3A	0.325757	2.20958e-12	7156
PRAD	TOP3B	0.0166216	0.80009	8940
READ	TOP1	0.584965	8.29404e-09	7150
READ	TOP1MT	0.700535	2.22476e-13	116447
READ	TOP2A	0.193708	0.110954	7153
READ	TOP2B	0.379476	0.000559379	7155
READ	TOP3A	0.665553	8.93736e-12	7156
READ	TOP3B	0.446141	3.2135e-05	8940
SARC	TOP1	0.329837	2.02105e-07	7150
SARC	TOP1MT	0.330485	1.90616e-07	116447
SARC	TOP2A	0.026329	0.730063	7153
SARC	TOP2B	0.409393	4.22612e-11	7155
SARC	TOP3A	0.691151	2.50082e-35	7156
SARC	TOP3B	0.504165	6.44094e-17	8940
SKCM	TOP1	0.336169	1.22266e-10	7150
SKCM	TOP1MT	0.55783	3.51971e-30	116447
SKCM	TOP2A	0.159148	0.00391192	7153
SKCM	TOP2B	0.342202	5.30041e-11	7155
SKCM	TOP3A	0.445049	1.72473e-18	7156
SKCM	TOP3B	0.438213	6.62338e-18	8940
STAD	TOP1	0.576043	3.17912e-36	7150
STAD	TOP1MT	0.559125	8.50245e-34	116447
STAD	TOP2A	0.410521	2.14124e-17	7153
STAD	TOP2B	0.406068	5.09648e-17	7155
STAD	TOP3A	0.447801	8.66365e-21	7156
STAD	TOP3B	0.295968	2.65878e-09	8940
TGCT	TOP1	0.263621	0.00295322	7150
TGCT	TOP1MT	0.325215	0.000176926	116447
TGCT	TOP2A	0.401716	2.03354e-06	7153
TGCT	TOP2B	0.619534	1.46766e-15	7155
TGCT	TOP3A	0.496953	1.17901e-09	7156
TGCT	TOP3B	0.483561	3.89981e-09	8940
THCA	TOP1	-0.0480257	0.505105	7150
THCA	TOP1MT	0.0993042	0.107331	116447
THCA	TOP2A	-1.1368e-05	0.999936	7153
THCA	TOP2B	0.117088	0.0484266	7155
THCA	TOP3A	0.0700249	0.293713	7156
THCA	TOP3B	0.249369	1.1236e-06	8940
THYM	TOP1	-0.0288615	0.859111	7150
THYM	TOP1MT	0.0262134	0.872841	116447
THYM	TOP2A	-0.112058	0.406021	7153
THYM	TOP2B	0.142385	0.270508	7155
THYM	TOP3A	0.20136	0.098337	7156
THYM	TOP3B	0.0333765	0.833925	8940
UCEC	TOP1	0.294488	0.000204743	7150
UCEC	TOP1MT	0.46377	8.37245e-10	116447
UCEC	TOP2A	0.276587	0.000527163	7153
UCEC	TOP2B	0.361629	3.32575e-06	7155
UCEC	TOP3A	0.538492	2.879e-13	7156
UCEC	TOP3B	0.393549	3.35617e-07	8940
UCS	TOP1	0.294366	0.0550047	7150
UCS	TOP1MT	0.514969	0.000264925	116447
UCS	TOP2A	0.601924	7.44103e-06	7153
UCS	TOP2B	0.635954	2.91728e-06	7155
UCS	TOP3A	0.59583	1.4827e-05	7156
UCS	TOP3B	0.618865	5.95872e-06	8940
UVM	TOP1	-0.199053	0.209025	7150
UVM	TOP1MT	0.229094	0.133953	116447
UVM	TOP2A	0.0284405	0.894747	7153
UVM	TOP2B	0.404915	0.0018912	7155
UVM	TOP3A	0.0886763	0.63557	7156
UVM	TOP3B	0.265406	0.0713922	8940
