# Supplementary material for: An integrated multi-omics analysis of topoisomerase family in pan-cancer: Friend or foe?
Source: PLoS One. 2022 Oct 26;17(10):e0274546. doi: 10.1371/journal.pone.0274546 (PMC9604985; doi:10.1371/journal.pone.0274546)
Supplement: S1 File — (ZIP) [file pone.0274546.s006.zip › data and code/13.CnvAndSurvivalTable.xlsx]

## Sheet: SheetName
cancertype	symbol	sur_type	log_rank_p	entrez
ACC	TOP1	OS	0.519309	7150
ACC	TOP1MT	OS	0.860911	116447
ACC	TOP2A	OS	0.00321758	7153
ACC	TOP2B	OS	0.20033	7155
ACC	TOP3A	OS	7.4647e-05	7156
ACC	TOP3B	OS	0.00465336	8940
BLCA	TOP1	OS	0.660314	7150
BLCA	TOP1MT	OS	0.844325	116447
BLCA	TOP2A	OS	0.334678	7153
BLCA	TOP2B	OS	0.377391	7155
BLCA	TOP3A	OS	0.217271	7156
BLCA	TOP3B	OS	0.123476	8940
BRCA	TOP1	OS	0.73988	7150
BRCA	TOP1MT	OS	0.235304	116447
BRCA	TOP2A	OS	0.213722	7153
BRCA	TOP2B	OS	0.276243	7155
BRCA	TOP3A	OS	0.354574	7156
BRCA	TOP3B	OS	0.510883	8940
CESC	TOP1	OS	0.087789	7150
CESC	TOP1MT	OS	0.110121	116447
CESC	TOP2A	OS	0.744231	7153
CESC	TOP2B	OS	0.246668	7155
CESC	TOP3A	OS	0.782815	7156
CESC	TOP3B	OS	0.465466	8940
CHOL	TOP1	OS	0.88892	7150
CHOL	TOP1MT	OS	0.207302	116447
CHOL	TOP2A	OS	0.0783769	7153
CHOL	TOP2B	OS	0.378381	7155
CHOL	TOP3A	OS	0.22758	7156
CHOL	TOP3B	OS	0.365665	8940
COAD	TOP1	OS	0.758977	7150
COAD	TOP1MT	OS	0.421715	116447
COAD	TOP2A	OS	0.0771652	7153
COAD	TOP2B	OS	0.0102896	7155
COAD	TOP3A	OS	0.442808	7156
COAD	TOP3B	OS	0.25109	8940
DLBC	TOP1	OS	0.788268	7150
DLBC	TOP1MT	OS	0.745226	116447
DLBC	TOP2A	OS	0.856571	7153
DLBC	TOP2B	OS	0.131119	7155
DLBC	TOP3A	OS	0.129279	7156
DLBC	TOP3B	OS	0.423223	8940
ESCA	TOP1	OS	0.173302	7150
ESCA	TOP1MT	OS	0.486338	116447
ESCA	TOP2A	OS	0.662723	7153
ESCA	TOP2B	OS	0.398937	7155
ESCA	TOP3A	OS	0.997261	7156
ESCA	TOP3B	OS	0.277647	8940
GBM	TOP1	OS	0.863581	7150
GBM	TOP1MT	OS	0.203674	116447
GBM	TOP2A	OS	0.0387593	7153
GBM	TOP2B	OS	0.720622	7155
GBM	TOP3A	OS	0.321261	7156
GBM	TOP3B	OS	0.448246	8940
HNSC	TOP1	OS	0.749601	7150
HNSC	TOP1MT	OS	0.265841	116447
HNSC	TOP2A	OS	0.502668	7153
HNSC	TOP2B	OS	0.0361433	7155
HNSC	TOP3A	OS	0.569407	7156
HNSC	TOP3B	OS	0.430251	8940
KICH	TOP1	OS	0.357279	7150
KICH	TOP1MT	OS	0.412142	116447
KICH	TOP2A	OS	0.787931	7153
KICH	TOP2B	OS	0.040395	7155
KICH	TOP3A	OS	0.787931	7156
KICH	TOP3B	OS	0.149244	8940
KIRC	TOP1	OS	0.0813716	7150
KIRC	TOP1MT	OS	0.0211841	116447
KIRC	TOP2A	OS	0.753092	7153
KIRC	TOP2B	OS	0.760733	7155
KIRC	TOP3A	OS	0.433177	7156
KIRC	TOP3B	OS	0.00667625	8940
KIRP	TOP1	OS	0.482803	7150
KIRP	TOP1MT	OS	7.93754e-07	116447
KIRP	TOP2A	OS	0.354265	7153
KIRP	TOP2B	OS	0.000207439	7155
KIRP	TOP3A	OS	1.1702e-05	7156
KIRP	TOP3B	OS	0.00212581	8940
LAML	TOP1	OS	0.0118779	7150
LAML	TOP1MT	OS	0.341517	116447
LAML	TOP2A	OS	0.00900901	7153
LAML	TOP2B	OS	4.1501e-05	7155
LAML	TOP3A	OS	0.0548707	7156
LAML	TOP3B	OS	0.423906	8940
LGG	TOP1	OS	3.33953e-08	7150
LGG	TOP1MT	OS	0.326676	116447
LGG	TOP2A	OS	1.6082e-05	7153
LGG	TOP2B	OS	0.0084292	7155
LGG	TOP3A	OS	0.00258062	7156
LGG	TOP3B	OS	1.03145e-06	8940
LIHC	TOP1	OS	0.214623	7150
LIHC	TOP1MT	OS	0.850997	116447
LIHC	TOP2A	OS	0.334441	7153
LIHC	TOP2B	OS	0.662473	7155
LIHC	TOP3A	OS	0.0812095	7156
LIHC	TOP3B	OS	0.704703	8940
LUAD	TOP1	OS	0.888789	7150
LUAD	TOP1MT	OS	0.286544	116447
LUAD	TOP2A	OS	0.124702	7153
LUAD	TOP2B	OS	0.6193	7155
LUAD	TOP3A	OS	0.265383	7156
LUAD	TOP3B	OS	0.683688	8940
LUSC	TOP1	OS	0.364288	7150
LUSC	TOP1MT	OS	0.336785	116447
LUSC	TOP2A	OS	0.921692	7153
LUSC	TOP2B	OS	0.903433	7155
LUSC	TOP3A	OS	0.38976	7156
LUSC	TOP3B	OS	0.207419	8940
MESO	TOP1	OS	0.00487672	7150
MESO	TOP1MT	OS	0.68308	116447
MESO	TOP2A	OS	0.491989	7153
MESO	TOP2B	OS	0.0243095	7155
MESO	TOP3A	OS	0.159256	7156
MESO	TOP3B	OS	0.210112	8940
OV	TOP1	OS	0.0704866	7150
OV	TOP1MT	OS	0.312558	116447
OV	TOP2A	OS	0.141728	7153
OV	TOP2B	OS	0.585153	7155
OV	TOP3A	OS	0.117592	7156
OV	TOP3B	OS	0.667688	8940
PAAD	TOP1	OS	0.426314	7150
PAAD	TOP1MT	OS	0.0752498	116447
PAAD	TOP2A	OS	0.163619	7153
PAAD	TOP2B	OS	0.953678	7155
PAAD	TOP3A	OS	0.00457452	7156
PAAD	TOP3B	OS	0.0430807	8940
PCPG	TOP1	OS	0.789558	7150
PCPG	TOP1MT	OS	0.460054	116447
PCPG	TOP2A	OS	0.270444	7153
PCPG	TOP2B	OS	3.04247e-10	7155
PCPG	TOP3A	OS	0.574186	7156
PCPG	TOP3B	OS	0.0142541	8940
PRAD	TOP1	OS	0.577183	7150
PRAD	TOP1MT	OS	0.155483	116447
PRAD	TOP2A	OS	0.584783	7153
PRAD	TOP2B	OS	0.384696	7155
PRAD	TOP3A	OS	0.770706	7156
PRAD	TOP3B	OS	0.0973747	8940
READ	TOP1	OS	0.777481	7150
READ	TOP1MT	OS	0.00571629	116447
READ	TOP2A	OS	0.27976	7153
READ	TOP2B	OS	0.152133	7155
READ	TOP3A	OS	0.70862	7156
READ	TOP3B	OS	0.215338	8940
SARC	TOP1	OS	0.0132514	7150
SARC	TOP1MT	OS	0.0130866	116447
SARC	TOP2A	OS	0.0326875	7153
SARC	TOP2B	OS	0.103102	7155
SARC	TOP3A	OS	0.0755179	7156
SARC	TOP3B	OS	0.299578	8940
SKCM	TOP1	OS	0.822721	7150
SKCM	TOP1MT	OS	0.152093	116447
SKCM	TOP2A	OS	0.353774	7153
SKCM	TOP2B	OS	0.0219623	7155
SKCM	TOP3A	OS	0.225244	7156
SKCM	TOP3B	OS	0.0867459	8940
STAD	TOP1	OS	0.886669	7150
STAD	TOP1MT	OS	0.726928	116447
STAD	TOP2A	OS	0.304256	7153
STAD	TOP2B	OS	0.0287607	7155
STAD	TOP3A	OS	0.57648	7156
STAD	TOP3B	OS	0.640281	8940
TGCT	TOP1	OS	0.652014	7150
TGCT	TOP1MT	OS	0.514375	116447
TGCT	TOP2A	OS	0.333629	7153
TGCT	TOP2B	OS	0.646061	7155
TGCT	TOP3A	OS	0.695041	7156
TGCT	TOP3B	OS	0.36663	8940
THCA	TOP1	OS	0.253874	7150
THCA	TOP1MT	OS	0.334761	116447
THCA	TOP2A	OS	0.373027	7153
THCA	TOP2B	OS	0.0048986	7155
THCA	TOP3A	OS	0.630284	7156
THCA	TOP3B	OS	0.548791	8940
THYM	TOP1	OS	0.607277	7150
THYM	TOP1MT	OS	0.251867	116447
THYM	TOP2A	OS	0.594004	7153
THYM	TOP2B	OS	0.230911	7155
THYM	TOP3A	OS	0.593991	7156
THYM	TOP3B	OS	0.740872	8940
UCEC	TOP1	OS	0.000475485	7150
UCEC	TOP1MT	OS	0.000178448	116447
UCEC	TOP2A	OS	1.0505e-05	7153
UCEC	TOP2B	OS	0.00112759	7155
UCEC	TOP3A	OS	3.3155e-06	7156
UCEC	TOP3B	OS	5.7567e-05	8940
UCS	TOP1	OS	0.902576	7150
UCS	TOP1MT	OS	0.0969914	116447
UCS	TOP2A	OS	0.190337	7153
UCS	TOP2B	OS	0.230335	7155
UCS	TOP3A	OS	0.863433	7156
UCS	TOP3B	OS	0.36528	8940
UVM	TOP1	OS	0.0548887	7150
UVM	TOP1MT	OS	0.0196164	116447
UVM	TOP2A	OS	0.146575	7153
UVM	TOP2B	OS	5.85072e-06	7155
UVM	TOP3A	OS	0.501853	7156
UVM	TOP3B	OS	0.83688	8940
