# Supplementary material for: An integrated multi-omics analysis of topoisomerase family in pan-cancer: Friend or foe?
Source: PLoS One. 2022 Oct 26;17(10):e0274546. doi: 10.1371/journal.pone.0274546 (PMC9604985; doi:10.1371/journal.pone.0274546)
Supplement: S1 File — (ZIP) [file pone.0274546.s006.zip › data and code/14.ExpressionAndRPPATable.xlsx]

## Sheet: SheetName
cancertype	symbol	pathway	fdr	class	diff	entrez
ACC	TOP1	Apoptosis	0.177749	None	-0.82474935	7150
ACC	TOP1	CellCycle	0.177749	None	-0.905273627	7150
ACC	TOP1	DNADamage	0.177749	None	-0.862905021	7150
ACC	TOP1	EMT	0.928827	None	0.060807659	7150
ACC	TOP1	Hormone AR	0.177749	None	-0.897580973	7150
ACC	TOP1	Hormone ER	0.177749	None	0.505515914	7150
ACC	TOP1	PI3KAKT	0.536207	None	-0.622056384	7150
ACC	TOP1	RASMAPK	0.649437	None	0.251312782	7150
ACC	TOP1	RTK	0.365827	None	-0.537147438	7150
ACC	TOP1	TSCmTOR	0.928827	None	-0.030529034	7150
ACC	TOP1MT	Apoptosis	0.188215	None	0.921718286	116447
ACC	TOP1MT	CellCycle	0.729135	None	0.403104738	116447
ACC	TOP1MT	DNADamage	0.168092	None	1.233860244	116447
ACC	TOP1MT	EMT	0.802096	None	-0.13275822	116447
ACC	TOP1MT	Hormone AR	0.188215	None	0.818225396	116447
ACC	TOP1MT	Hormone ER	0.684491	None	0.301484529	116447
ACC	TOP1MT	PI3KAKT	0.802096	None	-0.173401468	116447
ACC	TOP1MT	RASMAPK	0.729135	None	-0.287957419	116447
ACC	TOP1MT	RTK	0.802096	None	0.176518815	116447
ACC	TOP1MT	TSCmTOR	0.802096	None	-0.153222763	116447
ACC	TOP2A	Apoptosis	0.0184539	Activation	1.237750362	7153
ACC	TOP2A	CellCycle	0.00305679	Activation	1.670324381	7153
ACC	TOP2A	DNADamage	0.77164	None	0.389929303	7153
ACC	TOP2A	EMT	0.0155274	Activation	1.334244454	7153
ACC	TOP2A	Hormone AR	0.77164	None	0.191397029	7153
ACC	TOP2A	Hormone ER	0.0155274	Inhibition	-0.752245255	7153
ACC	TOP2A	PI3KAKT	0.77164	None	0.271631296	7153
ACC	TOP2A	RASMAPK	0.77164	None	-0.156475077	7153
ACC	TOP2A	RTK	0.452714	None	-0.509048734	7153
ACC	TOP2A	TSCmTOR	0.929446	None	-0.030973126	7153
ACC	TOP2B	Apoptosis	0.77677	None	-0.34775768	7155
ACC	TOP2B	CellCycle	0.817752	None	0.277098856	7155
ACC	TOP2B	DNADamage	0.248202	None	0.966780416	7155
ACC	TOP2B	EMT	0.817752	None	-0.158820797	7155
ACC	TOP2B	Hormone AR	0.301293	None	0.618029635	7155
ACC	TOP2B	Hormone ER	0.817752	None	0.112082842	7155
ACC	TOP2B	PI3KAKT	0.248202	None	-1.254034086	7155
ACC	TOP2B	RASMAPK	0.995316	None	0.002147771	7155
ACC	TOP2B	RTK	0.261039	None	0.669151767	7155
ACC	TOP2B	TSCmTOR	0.248202	None	-0.616030002	7155
ACC	TOP3A	Apoptosis	0.901225	None	0.279377966	7156
ACC	TOP3A	CellCycle	0.587084	None	0.758427959	7156
ACC	TOP3A	DNADamage	0.894075	None	-0.350417419	7156
ACC	TOP3A	EMT	0.798636	None	0.487965335	7156
ACC	TOP3A	Hormone AR	0.432386	None	-0.900361232	7156
ACC	TOP3A	Hormone ER	0.798636	None	-0.354328101	7156
ACC	TOP3A	PI3KAKT	0.901225	None	0.35798942	7156
ACC	TOP3A	RASMAPK	0.917214	None	0.093701206	7156
ACC	TOP3A	RTK	0.917214	None	-0.044278672	7156
ACC	TOP3A	TSCmTOR	0.917214	None	-0.050794434	7156
ACC	TOP3B	Apoptosis	0.00614546	Activation	1.445068357	8940
ACC	TOP3B	CellCycle	0.367759	None	0.572334547	8940
ACC	TOP3B	DNADamage	0.367759	None	0.584730641	8940
ACC	TOP3B	EMT	0.00614546	Activation	1.458809058	8940
ACC	TOP3B	Hormone AR	0.367759	None	-0.520338391	8940
ACC	TOP3B	Hormone ER	0.00614546	Inhibition	-0.815607131	8940
ACC	TOP3B	PI3KAKT	0.367759	None	0.889547918	8940
ACC	TOP3B	RASMAPK	0.616895	None	-0.214654458	8940
ACC	TOP3B	RTK	0.794918	None	-0.112382554	8940
ACC	TOP3B	TSCmTOR	0.367759	None	0.362881236	8940
BLCA	TOP1	Apoptosis	0.023156	Activation	0.513496181	7150
BLCA	TOP1	CellCycle	0.185681	None	0.347599747	7150
BLCA	TOP1	DNADamage	0.720548	None	-0.084769981	7150
BLCA	TOP1	EMT	0.720548	None	0.218336254	7150
BLCA	TOP1	Hormone AR	0.604066	None	-0.169504503	7150
BLCA	TOP1	Hormone ER	0.185681	None	0.133907366	7150
BLCA	TOP1	PI3KAKT	0.785786	None	0.06658806	7150
BLCA	TOP1	RASMAPK	0.604066	None	0.183530461	7150
BLCA	TOP1	RTK	0.185681	None	0.408291933	7150
BLCA	TOP1	TSCmTOR	0.785786	None	0.05513738	7150
BLCA	TOP1MT	Apoptosis	0.518994	None	-0.15316719	116447
BLCA	TOP1MT	CellCycle	0.637773	None	0.094183464	116447
BLCA	TOP1MT	DNADamage	0.0138543	Activation	0.481793002	116447
BLCA	TOP1MT	EMT	0.0453344	Inhibition	-0.825546407	116447
BLCA	TOP1MT	Hormone AR	0.291467	None	0.251023344	116447
BLCA	TOP1MT	Hormone ER	0.0279067	Inhibition	-0.194423386	116447
BLCA	TOP1MT	PI3KAKT	0.0623468	None	-0.530414776	116447
BLCA	TOP1MT	RASMAPK	0.0623468	None	-0.41270287	116447
BLCA	TOP1MT	RTK	0.912202	None	0.02501585	116447
BLCA	TOP1MT	TSCmTOR	0.54968	None	-0.121731037	116447
BLCA	TOP2A	Apoptosis	0.000644511	Activation	0.63750075	7153
BLCA	TOP2A	CellCycle	3.25423e-14	Activation	1.263266883	7153
BLCA	TOP2A	DNADamage	0.514414	None	0.194915914	7153
BLCA	TOP2A	EMT	0.724757	None	-0.202436085	7153
BLCA	TOP2A	Hormone AR	0.724757	None	-0.155792644	7153
BLCA	TOP2A	Hormone ER	0.724757	None	-0.039019092	7153
BLCA	TOP2A	PI3KAKT	0.77809	None	-0.068535408	7153
BLCA	TOP2A	RASMAPK	0.514414	None	-0.242727518	7153
BLCA	TOP2A	RTK	0.724757	None	0.17302605	7153
BLCA	TOP2A	TSCmTOR	0.772129	None	-0.06160117	7153
BLCA	TOP2B	Apoptosis	9.85464e-07	Inhibition	-0.824589844	7155
BLCA	TOP2B	CellCycle	0.698463	None	0.082346384	7155
BLCA	TOP2B	DNADamage	2.92024e-08	Activation	0.847777209	7155
BLCA	TOP2B	EMT	1.74374e-08	Inhibition	-1.913745022	7155
BLCA	TOP2B	Hormone AR	5.5595e-23	Activation	1.72643503	7155
BLCA	TOP2B	Hormone ER	0.0522649	None	-0.150126036	7155
BLCA	TOP2B	PI3KAKT	0.813708	None	-0.05783906	7155
BLCA	TOP2B	RASMAPK	0.698463	None	-0.095467391	7155
BLCA	TOP2B	RTK	0.00110049	Activation	0.786979943	7155
BLCA	TOP2B	TSCmTOR	0.488321	None	0.149798343	7155
BLCA	TOP3A	Apoptosis	0.00290078	Activation	0.574916128	7156
BLCA	TOP3A	CellCycle	2.16028e-09	Activation	1.035341693	7156
BLCA	TOP3A	DNADamage	0.774772	None	-0.058894488	7156
BLCA	TOP3A	EMT	0.448193	None	0.371346645	7156
BLCA	TOP3A	Hormone AR	0.0198746	Inhibition	-0.505401803	7156
BLCA	TOP3A	Hormone ER	0.500764	None	0.065932536	7156
BLCA	TOP3A	PI3KAKT	0.247876	None	0.400945287	7156
BLCA	TOP3A	RASMAPK	0.843757	None	0.037918794	7156
BLCA	TOP3A	RTK	0.328516	None	-0.314799101	7156
BLCA	TOP3A	TSCmTOR	0.652616	None	0.100689346	7156
BLCA	TOP3B	Apoptosis	0.00174379	Inhibition	-0.553876277	8940
BLCA	TOP3B	CellCycle	0.654052	None	0.090703077	8940
BLCA	TOP3B	DNADamage	0.00732267	Activation	0.429712208	8940
BLCA	TOP3B	EMT	9.01896e-08	Inhibition	-1.882251866	8940
BLCA	TOP3B	Hormone AR	3.45412e-07	Activation	0.973811134	8940
BLCA	TOP3B	Hormone ER	0.000504976	Inhibition	-0.259209068	8940
BLCA	TOP3B	PI3KAKT	0.24179	None	0.317031002	8940
BLCA	TOP3B	RASMAPK	0.663689	None	0.08366666	8940
BLCA	TOP3B	RTK	0.000215479	Activation	0.901284117	8940
BLCA	TOP3B	TSCmTOR	0.0209118	Activation	0.383191478	8940
BRCA	TOP1	Apoptosis	0.000182699	Activation	0.45386731	7150
BRCA	TOP1	CellCycle	0.001801	Activation	0.466689965	7150
BRCA	TOP1	DNADamage	0.235608	None	0.194768258	7150
BRCA	TOP1	EMT	0.120245	None	-0.396496141	7150
BRCA	TOP1	Hormone AR	0.120245	None	0.427865196	7150
BRCA	TOP1	Hormone ER	0.764511	None	0.123646733	7150
BRCA	TOP1	PI3KAKT	0.764511	None	0.053274325	7150
BRCA	TOP1	RASMAPK	0.235608	None	-0.218110599	7150
BRCA	TOP1	RTK	0.25187	None	0.163269834	7150
BRCA	TOP1	TSCmTOR	0.764511	None	-0.033725479	7150
BRCA	TOP1MT	Apoptosis	0.0596684	None	0.216207682	116447
BRCA	TOP1MT	CellCycle	6.32362e-10	Activation	0.848737259	116447
BRCA	TOP1MT	DNADamage	0.000160736	Activation	0.533487698	116447
BRCA	TOP1MT	EMT	0.113994	None	-0.329871255	116447
BRCA	TOP1MT	Hormone AR	0.00978638	Inhibition	-0.604801887	116447
BRCA	TOP1MT	Hormone ER	0.0324194	Inhibition	-0.660630296	116447
BRCA	TOP1MT	PI3KAKT	0.406071	None	-0.13625255	116447
BRCA	TOP1MT	RASMAPK	0.000438659	Inhibition	-0.525011366	116447
BRCA	TOP1MT	RTK	6.125e-05	Inhibition	-0.531636053	116447
BRCA	TOP1MT	TSCmTOR	0.188742	None	0.154505901	116447
BRCA	TOP2A	Apoptosis	3.12437e-11	Activation	0.719870823	7153
BRCA	TOP2A	CellCycle	1.10702e-55	Activation	1.943645043	7153
BRCA	TOP2A	DNADamage	7.15319e-06	Activation	0.615327238	7153
BRCA	TOP2A	EMT	0.19708	None	-0.284018364	7153
BRCA	TOP2A	Hormone AR	7.848e-05	Inhibition	-0.872004418	7153
BRCA	TOP2A	Hormone ER	1.72735e-07	Inhibition	-1.525740819	7153
BRCA	TOP2A	PI3KAKT	0.896475	None	-0.021297075	7153
BRCA	TOP2A	RASMAPK	1.5879e-05	Inhibition	-0.623240729	7153
BRCA	TOP2A	RTK	0.406333	None	-0.110201994	7153
BRCA	TOP2A	TSCmTOR	0.19708	None	0.159084744	7153
BRCA	TOP2B	Apoptosis	0.423622	None	-0.101933566	7155
BRCA	TOP2B	CellCycle	0.11571	None	-0.243529619	7155
BRCA	TOP2B	DNADamage	0.505028	None	-0.08794295	7155
BRCA	TOP2B	EMT	0.21979	None	0.278554172	7155
BRCA	TOP2B	Hormone AR	0.0110865	Activation	0.701746143	7155
BRCA	TOP2B	Hormone ER	0.0473805	Activation	0.69036019	7155
BRCA	TOP2B	PI3KAKT	0.436561	None	-0.140179108	7155
BRCA	TOP2B	RASMAPK	0.0473805	Activation	0.361948226	7155
BRCA	TOP2B	RTK	0.11571	None	0.221433074	7155
BRCA	TOP2B	TSCmTOR	0.11571	None	-0.223425502	7155
BRCA	TOP3A	Apoptosis	0.949464	None	0.00674154	7156
BRCA	TOP3A	CellCycle	0.0795926	None	0.315926342	7156
BRCA	TOP3A	DNADamage	0.610059	None	0.17286122	7156
BRCA	TOP3A	EMT	0.610059	None	-0.227478193	7156
BRCA	TOP3A	Hormone AR	0.830854	None	0.09342377	7156
BRCA	TOP3A	Hormone ER	0.670253	None	0.236814701	7156
BRCA	TOP3A	PI3KAKT	0.0447482	Activation	0.465112996	7156
BRCA	TOP3A	RASMAPK	0.922242	None	0.030169643	7156
BRCA	TOP3A	RTK	0.830854	None	0.055886764	7156
BRCA	TOP3A	TSCmTOR	0.670253	None	-0.09461298	7156
BRCA	TOP3B	Apoptosis	0.743288	None	-0.045482634	8940
BRCA	TOP3B	CellCycle	0.000336427	Activation	0.509302988	8940
BRCA	TOP3B	DNADamage	1.1893e-05	Activation	0.63526945	8940
BRCA	TOP3B	EMT	0.172204	None	-0.289511536	8940
BRCA	TOP3B	Hormone AR	0.00904477	Inhibition	-0.628957178	8940
BRCA	TOP3B	Hormone ER	6.1144e-05	Inhibition	-1.22954415	8940
BRCA	TOP3B	PI3KAKT	0.0107089	Activation	0.445996993	8940
BRCA	TOP3B	RASMAPK	0.0516914	None	-0.292787049	8940
BRCA	TOP3B	RTK	0.755495	None	-0.037928109	8940
BRCA	TOP3B	TSCmTOR	0.0107089	Activation	0.307014628	8940
CESC	TOP1	Apoptosis	0.343228	None	0.447594478	7150
CESC	TOP1	CellCycle	0.944087	None	0.107092604	7150
CESC	TOP1	DNADamage	0.850351	None	-0.290650617	7150
CESC	TOP1	EMT	0.944087	None	0.048111812	7150
CESC	TOP1	Hormone AR	0.457916	None	-0.417091398	7150
CESC	TOP1	Hormone ER	0.944087	None	0.041736404	7150
CESC	TOP1	PI3KAKT	0.944087	None	0.202691181	7150
CESC	TOP1	RASMAPK	0.944087	None	0.020028774	7150
CESC	TOP1	RTK	0.944087	None	0.084572432	7150
CESC	TOP1	TSCmTOR	0.944087	None	0.074130835	7150
CESC	TOP1MT	Apoptosis	0.979638	None	0.009497214	116447
CESC	TOP1MT	CellCycle	0.363995	None	0.320522682	116447
CESC	TOP1MT	DNADamage	0.544919	None	-0.251177423	116447
CESC	TOP1MT	EMT	0.554855	None	0.297394967	116447
CESC	TOP1MT	Hormone AR	0.554855	None	-0.214093114	116447
CESC	TOP1MT	Hormone ER	0.363995	None	-0.341005022	116447
CESC	TOP1MT	PI3KAKT	0.544919	None	0.384367199	116447
CESC	TOP1MT	RASMAPK	0.544919	None	-0.304510501	116447
CESC	TOP1MT	RTK	0.430622	None	-0.454819373	116447
CESC	TOP1MT	TSCmTOR	0.979638	None	-0.005295803	116447
CESC	TOP2A	Apoptosis	0.7237	None	0.098611568	7153
CESC	TOP2A	CellCycle	0.128991	None	0.427648343	7153
CESC	TOP2A	DNADamage	0.191775	None	0.484173938	7153
CESC	TOP2A	EMT	0.690156	None	-0.357246305	7153
CESC	TOP2A	Hormone AR	0.258266	None	0.40340753	7153
CESC	TOP2A	Hormone ER	0.7237	None	0.067525467	7153
CESC	TOP2A	PI3KAKT	0.7237	None	-0.134099569	7153
CESC	TOP2A	RASMAPK	0.181213	None	-0.594116984	7153
CESC	TOP2A	RTK	0.7237	None	-0.197573101	7153
CESC	TOP2A	TSCmTOR	0.690156	None	-0.169322818	7153
CESC	TOP2B	Apoptosis	0.98634	None	-0.042657065	7155
CESC	TOP2B	CellCycle	0.98634	None	-0.018622227	7155
CESC	TOP2B	DNADamage	0.98634	None	0.092392552	7155
CESC	TOP2B	EMT	0.98634	None	0.158882495	7155
CESC	TOP2B	Hormone AR	0.98634	None	-0.143894446	7155
CESC	TOP2B	Hormone ER	0.768058	None	0.268312597	7155
CESC	TOP2B	PI3KAKT	0.98634	None	0.184311511	7155
CESC	TOP2B	RASMAPK	0.98634	None	0.00475838	7155
CESC	TOP2B	RTK	0.98634	None	-0.030040774	7155
CESC	TOP2B	TSCmTOR	0.768058	None	-0.294429837	7155
CESC	TOP3A	Apoptosis	0.843043	None	0.042311712	7156
CESC	TOP3A	CellCycle	0.314802	None	0.265882332	7156
CESC	TOP3A	DNADamage	0.843043	None	0.050829905	7156
CESC	TOP3A	EMT	0.843043	None	0.109902906	7156
CESC	TOP3A	Hormone AR	0.594418	None	-0.235655935	7156
CESC	TOP3A	Hormone ER	0.843043	None	0.073683865	7156
CESC	TOP3A	PI3KAKT	0.242541	None	0.565474371	7156
CESC	TOP3A	RASMAPK	0.594418	None	0.263934753	7156
CESC	TOP3A	RTK	0.0161746	Activation	0.943337464	7156
CESC	TOP3A	TSCmTOR	0.206532	None	0.423302549	7156
CESC	TOP3B	Apoptosis	0.121222	None	-0.52881585	8940
CESC	TOP3B	CellCycle	0.45106	None	0.273742277	8940
CESC	TOP3B	DNADamage	0.93246	None	0.052011941	8940
CESC	TOP3B	EMT	0.963097	None	-0.017964296	8940
CESC	TOP3B	Hormone AR	0.736198	None	0.161434457	8940
CESC	TOP3B	Hormone ER	0.886094	None	-0.070899123	8940
CESC	TOP3B	PI3KAKT	0.736198	None	0.23493039	8940
CESC	TOP3B	RASMAPK	0.45106	None	0.427679653	8940
CESC	TOP3B	RTK	0.736198	None	0.201084256	8940
CESC	TOP3B	TSCmTOR	0.736198	None	0.192748612	8940
CHOL	TOP1	Apoptosis	0.893162	None	0.350886606	7150
CHOL	TOP1	CellCycle	0.993785	None	-0.067915062	7150
CHOL	TOP1	DNADamage	0.893162	None	0.279344091	7150
CHOL	TOP1	EMT	0.893162	None	-0.456115563	7150
CHOL	TOP1	Hormone AR	0.893162	None	0.195927036	7150
CHOL	TOP1	Hormone ER	0.993785	None	-0.016117414	7150
CHOL	TOP1	PI3KAKT	0.893162	None	-0.720132265	7150
CHOL	TOP1	RASMAPK	0.993785	None	-0.003914616	7150
CHOL	TOP1	RTK	0.893162	None	0.194436765	7150
CHOL	TOP1	TSCmTOR	0.32233	None	-0.952229852	7150
CHOL	TOP1MT	Apoptosis	0.959133	None	-0.117774963	116447
CHOL	TOP1MT	CellCycle	0.959133	None	-0.489989679	116447
CHOL	TOP1MT	DNADamage	0.959133	None	0.138962849	116447
CHOL	TOP1MT	EMT	0.959133	None	-0.14972899	116447
CHOL	TOP1MT	Hormone AR	0.959133	None	-0.308065522	116447
CHOL	TOP1MT	Hormone ER	0.959133	None	0.097862796	116447
CHOL	TOP1MT	PI3KAKT	0.959133	None	0.090322036	116447
CHOL	TOP1MT	RASMAPK	0.971176	None	-0.017056451	116447
CHOL	TOP1MT	RTK	0.959133	None	-0.197814949	116447
CHOL	TOP1MT	TSCmTOR	0.959133	None	-0.316889097	116447
CHOL	TOP2A	Apoptosis	0.678643	None	0.316404143	7153
CHOL	TOP2A	CellCycle	0.7211	None	0.148904942	7153
CHOL	TOP2A	DNADamage	0.856315	None	-0.106673955	7153
CHOL	TOP2A	EMT	0.678643	None	-0.517192881	7153
CHOL	TOP2A	Hormone AR	0.678643	None	-0.250434544	7153
CHOL	TOP2A	Hormone ER	0.518418	None	-0.436392658	7153
CHOL	TOP2A	PI3KAKT	0.554769	None	-0.597516703	7153
CHOL	TOP2A	RASMAPK	0.518418	None	-0.694972735	7153
CHOL	TOP2A	RTK	0.518418	None	-0.565562862	7153
CHOL	TOP2A	TSCmTOR	0.554769	None	-0.541274075	7153
CHOL	TOP2B	Apoptosis	0.731058	None	0.449314826	7155
CHOL	TOP2B	CellCycle	0.985026	None	0.02727937	7155
CHOL	TOP2B	DNADamage	0.985026	None	0.010562688	7155
CHOL	TOP2B	EMT	0.983551	None	0.303795318	7155
CHOL	TOP2B	Hormone AR	0.768841	None	0.296763105	7155
CHOL	TOP2B	Hormone ER	0.768841	None	0.232508019	7155
CHOL	TOP2B	PI3KAKT	0.768841	None	0.419223271	7155
CHOL	TOP2B	RASMAPK	0.347497	None	1.007431593	7155
CHOL	TOP2B	RTK	0.652043	None	0.515673644	7155
CHOL	TOP2B	TSCmTOR	0.985026	None	0.048097466	7155
CHOL	TOP3A	Apoptosis	0.345723	None	0.743565106	7156
CHOL	TOP3A	CellCycle	0.875584	None	-0.161464221	7156
CHOL	TOP3A	DNADamage	0.89886	None	-0.14252949	7156
CHOL	TOP3A	EMT	0.89886	None	-0.246210085	7156
CHOL	TOP3A	Hormone AR	0.875584	None	-0.227744653	7156
CHOL	TOP3A	Hormone ER	0.797493	None	0.304361003	7156
CHOL	TOP3A	PI3KAKT	0.919747	None	-0.053086791	7156
CHOL	TOP3A	RASMAPK	0.767952	None	0.70300751	7156
CHOL	TOP3A	RTK	0.797493	None	0.294130719	7156
CHOL	TOP3A	TSCmTOR	0.797493	None	-0.416905329	7156
CHOL	TOP3B	Apoptosis	0.797776	None	0.349381527	8940
CHOL	TOP3B	CellCycle	0.797776	None	-0.252123487	8940
CHOL	TOP3B	DNADamage	0.797776	None	0.286932921	8940
CHOL	TOP3B	EMT	0.797776	None	0.603035537	8940
CHOL	TOP3B	Hormone AR	0.797776	None	-0.213410669	8940
CHOL	TOP3B	Hormone ER	0.797776	None	-0.125609144	8940
CHOL	TOP3B	PI3KAKT	0.797776	None	-0.241423259	8940
CHOL	TOP3B	RASMAPK	0.797776	None	-0.179291017	8940
CHOL	TOP3B	RTK	0.848128	None	-0.066655349	8940
CHOL	TOP3B	TSCmTOR	0.797776	None	0.357553106	8940
COAD	TOP1	Apoptosis	0.803189	None	0.123164786	7150
COAD	TOP1	CellCycle	0.115106	None	0.492956704	7150
COAD	TOP1	DNADamage	0.803189	None	0.132150364	7150
COAD	TOP1	EMT	0.803189	None	0.096625496	7150
COAD	TOP1	Hormone AR	0.115106	None	-0.338870457	7150
COAD	TOP1	Hormone ER	0.803189	None	-0.053398647	7150
COAD	TOP1	PI3KAKT	0.803189	None	-0.095534714	7150
COAD	TOP1	RASMAPK	0.803189	None	-0.120338304	7150
COAD	TOP1	RTK	0.803189	None	-0.163994689	7150
COAD	TOP1	TSCmTOR	0.803189	None	-0.13350868	7150
COAD	TOP1MT	Apoptosis	0.0384274	Inhibition	-0.685719298	116447
COAD	TOP1MT	CellCycle	0.32502	None	0.359373472	116447
COAD	TOP1MT	DNADamage	0.000543949	Activation	0.635342057	116447
COAD	TOP1MT	EMT	0.73975	None	-0.128500778	116447
COAD	TOP1MT	Hormone AR	0.73975	None	-0.055310819	116447
COAD	TOP1MT	Hormone ER	0.607702	None	0.08087759	116447
COAD	TOP1MT	PI3KAKT	0.607702	None	0.288708489	116447
COAD	TOP1MT	RASMAPK	0.607702	None	-0.25847362	116447
COAD	TOP1MT	RTK	0.607275	None	-0.217981827	116447
COAD	TOP1MT	TSCmTOR	0.673095	None	0.118885733	116447
COAD	TOP2A	Apoptosis	0.0868865	None	0.576449569	7153
COAD	TOP2A	CellCycle	3.3128e-05	Activation	0.994827335	7153
COAD	TOP2A	DNADamage	0.450478	None	0.171861734	7153
COAD	TOP2A	EMT	0.450478	None	-0.389651559	7153
COAD	TOP2A	Hormone AR	0.00860328	Inhibition	-0.435420391	7153
COAD	TOP2A	Hormone ER	0.212467	None	-0.163741723	7153
COAD	TOP2A	PI3KAKT	0.47604	None	-0.264637444	7153
COAD	TOP2A	RASMAPK	0.212467	None	-0.521405777	7153
COAD	TOP2A	RTK	0.899376	None	0.023519454	7153
COAD	TOP2A	TSCmTOR	0.552896	None	-0.130432408	7153
COAD	TOP2B	Apoptosis	0.761775	None	-0.375306161	7155
COAD	TOP2B	CellCycle	0.959309	None	-0.058976002	7155
COAD	TOP2B	DNADamage	0.756873	None	0.285162253	7155
COAD	TOP2B	EMT	0.959309	None	-0.131180966	7155
COAD	TOP2B	Hormone AR	0.959309	None	-0.0235385	7155
COAD	TOP2B	Hormone ER	0.959309	None	0.005102617	7155
COAD	TOP2B	PI3KAKT	0.959309	None	-0.148830556	7155
COAD	TOP2B	RASMAPK	0.959309	None	-0.219532265	7155
COAD	TOP2B	RTK	0.959309	None	-0.143643255	7155
COAD	TOP2B	TSCmTOR	0.959309	None	-0.137203789	7155
COAD	TOP3A	Apoptosis	0.057601	None	0.713967027	7156
COAD	TOP3A	CellCycle	0.259399	None	0.423334633	7156
COAD	TOP3A	DNADamage	0.967017	None	-0.074416224	7156
COAD	TOP3A	EMT	0.967017	None	0.260759661	7156
COAD	TOP3A	Hormone AR	0.967017	None	0.050927603	7156
COAD	TOP3A	Hormone ER	0.967017	None	-0.005409834	7156
COAD	TOP3A	PI3KAKT	0.967017	None	0.012515127	7156
COAD	TOP3A	RASMAPK	0.967017	None	-0.059587232	7156
COAD	TOP3A	RTK	0.967017	None	0.118982418	7156
COAD	TOP3A	TSCmTOR	0.967017	None	-0.012777923	7156
COAD	TOP3B	Apoptosis	0.740151	None	0.203415718	8940
COAD	TOP3B	CellCycle	0.65234	None	0.322131089	8940
COAD	TOP3B	DNADamage	0.740151	None	-0.098509071	8940
COAD	TOP3B	EMT	0.740151	None	-0.302525145	8940
COAD	TOP3B	Hormone AR	0.42345	None	-0.281103746	8940
COAD	TOP3B	Hormone ER	0.740151	None	-0.053564857	8940
COAD	TOP3B	PI3KAKT	0.859888	None	-0.083562544	8940
COAD	TOP3B	RASMAPK	0.740151	None	-0.237865766	8940
COAD	TOP3B	RTK	0.65234	None	-0.241373791	8940
COAD	TOP3B	TSCmTOR	0.859888	None	-0.033788611	8940
DLBC	TOP1	Apoptosis	0.844301	None	0.299968977	7150
DLBC	TOP1	CellCycle	0.844301	None	-0.141819936	7150
DLBC	TOP1	DNADamage	0.844301	None	-0.21854222	7150
DLBC	TOP1	EMT	0.844301	None	0.327315703	7150
DLBC	TOP1	Hormone AR	0.844301	None	-0.498500672	7150
DLBC	TOP1	Hormone ER	0.123718	None	-0.478180002	7150
DLBC	TOP1	PI3KAKT	0.844301	None	-0.460464141	7150
DLBC	TOP1	RASMAPK	0.844301	None	-0.22007635	7150
DLBC	TOP1	RTK	0.844301	None	-0.140650694	7150
DLBC	TOP1	TSCmTOR	0.844301	None	-0.080346959	7150
DLBC	TOP1MT	Apoptosis	0.985491	None	-0.07636921	116447
DLBC	TOP1MT	CellCycle	0.876852	None	0.6806292	116447
DLBC	TOP1MT	DNADamage	0.876852	None	-0.588706029	116447
DLBC	TOP1MT	EMT	0.985491	None	0.246801205	116447
DLBC	TOP1MT	Hormone AR	0.985491	None	0.046610112	116447
DLBC	TOP1MT	Hormone ER	0.876852	None	0.225528138	116447
DLBC	TOP1MT	PI3KAKT	0.876852	None	0.762560439	116447
DLBC	TOP1MT	RASMAPK	0.985491	None	0.008612289	116447
DLBC	TOP1MT	RTK	0.985491	None	0.059585841	116447
DLBC	TOP1MT	TSCmTOR	0.985491	None	0.033338095	116447
DLBC	TOP2A	Apoptosis	0.783318	None	0.242158061	7153
DLBC	TOP2A	CellCycle	0.783318	None	0.355571655	7153
DLBC	TOP2A	DNADamage	0.783318	None	0.594896988	7153
DLBC	TOP2A	EMT	0.874451	None	-0.112353929	7153
DLBC	TOP2A	Hormone AR	0.783318	None	0.47531303	7153
DLBC	TOP2A	Hormone ER	0.570225	None	-0.372352215	7153
DLBC	TOP2A	PI3KAKT	0.874451	None	-0.122236748	7153
DLBC	TOP2A	RASMAPK	0.783318	None	-0.248717022	7153
DLBC	TOP2A	RTK	0.783318	None	0.252605254	7153
DLBC	TOP2A	TSCmTOR	0.783318	None	-0.225452983	7153
DLBC	TOP2B	Apoptosis	0.446013	None	-0.658190263	7155
DLBC	TOP2B	CellCycle	0.791113	None	-0.123882155	7155
DLBC	TOP2B	DNADamage	0.641647	None	0.435255959	7155
DLBC	TOP2B	EMT	0.751604	None	-0.226543425	7155
DLBC	TOP2B	Hormone AR	0.641647	None	0.333949266	7155
DLBC	TOP2B	Hormone ER	0.446013	None	-0.265430205	7155
DLBC	TOP2B	PI3KAKT	0.446013	None	1.159119522	7155
DLBC	TOP2B	RASMAPK	0.641647	None	0.481553016	7155
DLBC	TOP2B	RTK	0.446013	None	0.719136389	7155
DLBC	TOP2B	TSCmTOR	0.791113	None	0.108594704	7155
DLBC	TOP3A	Apoptosis	0.886737	None	-0.266462894	7156
DLBC	TOP3A	CellCycle	0.886737	None	0.352769707	7156
DLBC	TOP3A	DNADamage	0.886737	None	0.809228984	7156
DLBC	TOP3A	EMT	0.886737	None	-0.122636054	7156
DLBC	TOP3A	Hormone AR	0.350474	None	0.977198493	7156
DLBC	TOP3A	Hormone ER	0.886737	None	-0.137784495	7156
DLBC	TOP3A	PI3KAKT	0.886737	None	0.502868837	7156
DLBC	TOP3A	RASMAPK	0.886737	None	0.124872639	7156
DLBC	TOP3A	RTK	0.886737	None	0.242890162	7156
DLBC	TOP3A	TSCmTOR	0.886737	None	0.061727382	7156
DLBC	TOP3B	Apoptosis	0.834105	None	-0.363121118	8940
DLBC	TOP3B	CellCycle	0.37877	None	0.689418698	8940
DLBC	TOP3B	DNADamage	0.195357	None	1.319242745	8940
DLBC	TOP3B	EMT	0.835028	None	-0.135462393	8940
DLBC	TOP3B	Hormone AR	0.1957	None	0.899953187	8940
DLBC	TOP3B	Hormone ER	0.834105	None	-0.160045191	8940
DLBC	TOP3B	PI3KAKT	0.962735	None	-0.036153267	8940
DLBC	TOP3B	RASMAPK	0.835028	None	-0.179992173	8940
DLBC	TOP3B	RTK	0.835028	None	-0.243892002	8940
DLBC	TOP3B	TSCmTOR	0.834105	None	-0.278756197	8940
ESCA	TOP1	Apoptosis	0.204707	None	0.352979237	7150
ESCA	TOP1	CellCycle	0.787508	None	0.083398616	7150
ESCA	TOP1	DNADamage	0.185769	None	0.534958642	7150
ESCA	TOP1	EMT	0.0191331	Inhibition	-1.322359491	7150
ESCA	TOP1	Hormone AR	0.000339356	Activation	1.080389273	7150
ESCA	TOP1	Hormone ER	0.0733088	None	-0.259036426	7150
ESCA	TOP1	PI3KAKT	0.689092	None	0.167661053	7150
ESCA	TOP1	RASMAPK	0.991446	None	0.002681688	7150
ESCA	TOP1	RTK	0.0191331	Activation	1.018438849	7150
ESCA	TOP1	TSCmTOR	0.239445	None	0.323383413	7150
ESCA	TOP1MT	Apoptosis	0.130951	None	0.384911149	116447
ESCA	TOP1MT	CellCycle	0.0936996	None	0.434185032	116447
ESCA	TOP1MT	DNADamage	0.917099	None	0.033126912	116447
ESCA	TOP1MT	EMT	0.093485	None	0.970195686	116447
ESCA	TOP1MT	Hormone AR	0.0104445	Inhibition	-0.820338426	116447
ESCA	TOP1MT	Hormone ER	0.379664	None	0.116258143	116447
ESCA	TOP1MT	PI3KAKT	0.093485	None	-0.571021044	116447
ESCA	TOP1MT	RASMAPK	0.172036	None	-0.37801718	116447
ESCA	TOP1MT	RTK	0.00620973	Inhibition	-1.277900284	116447
ESCA	TOP1MT	TSCmTOR	0.0758559	None	-0.521729426	116447
ESCA	TOP2A	Apoptosis	0.637091	None	0.150353055	7153
ESCA	TOP2A	CellCycle	0.0196674	Activation	0.687942934	7153
ESCA	TOP2A	DNADamage	0.24373	None	0.603609176	7153
ESCA	TOP2A	EMT	0.621569	None	0.43432257	7153
ESCA	TOP2A	Hormone AR	0.962925	None	-0.013690402	7153
ESCA	TOP2A	Hormone ER	0.637091	None	-0.090456963	7153
ESCA	TOP2A	PI3KAKT	0.962925	None	-0.013283056	7153
ESCA	TOP2A	RASMAPK	0.24373	None	-0.447041733	7153
ESCA	TOP2A	RTK	0.621569	None	-0.376267317	7153
ESCA	TOP2A	TSCmTOR	0.589051	None	-0.280596679	7153
ESCA	TOP2B	Apoptosis	0.153492	None	-0.455013283	7155
ESCA	TOP2B	CellCycle	0.945745	None	-0.088648272	7155
ESCA	TOP2B	DNADamage	0.0561872	None	0.874219212	7155
ESCA	TOP2B	EMT	0.945745	None	-0.039039689	7155
ESCA	TOP2B	Hormone AR	0.0926352	None	0.628596977	7155
ESCA	TOP2B	Hormone ER	0.945745	None	0.008170885	7155
ESCA	TOP2B	PI3KAKT	0.945745	None	0.078140064	7155
ESCA	TOP2B	RASMAPK	0.224042	None	-0.422361479	7155
ESCA	TOP2B	RTK	0.945745	None	-0.174291427	7155
ESCA	TOP2B	TSCmTOR	0.945745	None	-0.102245764	7155
ESCA	TOP3A	Apoptosis	0.615699	None	0.116167902	7156
ESCA	TOP3A	CellCycle	0.084066	None	0.471177662	7156
ESCA	TOP3A	DNADamage	0.310687	None	0.419870592	7156
ESCA	TOP3A	EMT	0.310687	None	0.636863135	7156
ESCA	TOP3A	Hormone AR	0.404618	None	-0.266622205	7156
ESCA	TOP3A	Hormone ER	0.615699	None	0.065196548	7156
ESCA	TOP3A	PI3KAKT	0.310687	None	-0.345465117	7156
ESCA	TOP3A	RASMAPK	0.0713978	None	-0.569143048	7156
ESCA	TOP3A	RTK	0.0463378	Inhibition	-0.961273293	7156
ESCA	TOP3A	TSCmTOR	0.0382282	Inhibition	-0.666613561	7156
ESCA	TOP3B	Apoptosis	0.735402	None	0.122935373	8940
ESCA	TOP3B	CellCycle	0.735402	None	0.127776464	8940
ESCA	TOP3B	DNADamage	0.708303	None	0.509783257	8940
ESCA	TOP3B	EMT	0.708303	None	-0.60646691	8940
ESCA	TOP3B	Hormone AR	0.708303	None	0.246251555	8940
ESCA	TOP3B	Hormone ER	0.813082	None	-0.04086038	8940
ESCA	TOP3B	PI3KAKT	0.708303	None	0.334549683	8940
ESCA	TOP3B	RASMAPK	0.923469	None	-0.024169639	8940
ESCA	TOP3B	RTK	0.735402	None	0.256306842	8940
ESCA	TOP3B	TSCmTOR	0.708303	None	0.252156249	8940
GBM	TOP1	Apoptosis	0.645539	None	0.230980149	7150
GBM	TOP1	CellCycle	0.645539	None	0.328595083	7150
GBM	TOP1	DNADamage	0.645539	None	0.442823724	7150
GBM	TOP1	EMT	0.645539	None	-0.127187652	7150
GBM	TOP1	Hormone AR	0.645539	None	0.168926519	7150
GBM	TOP1	Hormone ER	0.810957	None	0.049521477	7150
GBM	TOP1	PI3KAKT	0.645539	None	-0.371784727	7150
GBM	TOP1	RASMAPK	0.645539	None	-0.455533167	7150
GBM	TOP1	RTK	0.645539	None	0.580403155	7150
GBM	TOP1	TSCmTOR	0.673294	None	0.252125384	7150
GBM	TOP1MT	Apoptosis	0.722042	None	0.228060382	116447
GBM	TOP1MT	CellCycle	0.497463	None	0.591926577	116447
GBM	TOP1MT	DNADamage	0.497463	None	0.419282243	116447
GBM	TOP1MT	EMT	0.919993	None	0.044314166	116447
GBM	TOP1MT	Hormone AR	0.722042	None	0.134683122	116447
GBM	TOP1MT	Hormone ER	0.930579	None	-0.017469739	116447
GBM	TOP1MT	PI3KAKT	0.919993	None	0.127293563	116447
GBM	TOP1MT	RASMAPK	0.722042	None	-0.45206058	116447
GBM	TOP1MT	RTK	0.497463	None	0.689254738	116447
GBM	TOP1MT	TSCmTOR	0.778473	None	0.272090008	116447
GBM	TOP2A	Apoptosis	0.940287	None	0.158368005	7153
GBM	TOP2A	CellCycle	0.000168068	Activation	1.52270036	7153
GBM	TOP2A	DNADamage	0.0442845	Activation	0.635112743	7153
GBM	TOP2A	EMT	0.914588	None	-0.147113389	7153
GBM	TOP2A	Hormone AR	0.940287	None	0.013012684	7153
GBM	TOP2A	Hormone ER	0.234401	None	-0.332234762	7153
GBM	TOP2A	PI3KAKT	0.940287	None	0.092415478	7153
GBM	TOP2A	RASMAPK	0.216537	None	-0.936501575	7153
GBM	TOP2A	RTK	0.940287	None	0.141282318	7153
GBM	TOP2A	TSCmTOR	0.940287	None	-0.096102389	7153
GBM	TOP2B	Apoptosis	0.461463	None	-0.365369703	7155
GBM	TOP2B	CellCycle	0.88785	None	0.052300055	7155
GBM	TOP2B	DNADamage	0.408101	None	0.429631208	7155
GBM	TOP2B	EMT	0.461463	None	-0.196921861	7155
GBM	TOP2B	Hormone AR	0.408101	None	0.319434181	7155
GBM	TOP2B	Hormone ER	0.461463	None	0.204858373	7155
GBM	TOP2B	PI3KAKT	0.63393	None	0.324776624	7155
GBM	TOP2B	RASMAPK	0.461463	None	-0.526255772	7155
GBM	TOP2B	RTK	0.63393	None	-0.273121207	7155
GBM	TOP2B	TSCmTOR	0.461463	None	0.601494842	7155
GBM	TOP3A	Apoptosis	0.217938	None	0.415260224	7156
GBM	TOP3A	CellCycle	0.00335059	Activation	1.283326133	7156
GBM	TOP3A	DNADamage	0.13242	None	0.486331284	7156
GBM	TOP3A	EMT	0.324216	None	-0.231112723	7156
GBM	TOP3A	Hormone AR	0.143122	None	0.303171483	7156
GBM	TOP3A	Hormone ER	0.0319973	Inhibition	-0.532441727	7156
GBM	TOP3A	PI3KAKT	0.217938	None	0.821417694	7156
GBM	TOP3A	RASMAPK	0.520517	None	-0.344724032	7156
GBM	TOP3A	RTK	0.13242	None	0.868636244	7156
GBM	TOP3A	TSCmTOR	0.401736	None	0.427231346	7156
GBM	TOP3B	Apoptosis	0.943093	None	0.124631145	8940
GBM	TOP3B	CellCycle	0.702662	None	0.455578408	8940
GBM	TOP3B	DNADamage	0.225975	None	0.597239836	8940
GBM	TOP3B	EMT	0.702662	None	-0.20631485	8940
GBM	TOP3B	Hormone AR	0.943093	None	0.079753622	8940
GBM	TOP3B	Hormone ER	0.959048	None	0.062172297	8940
GBM	TOP3B	PI3KAKT	0.963323	None	0.025734141	8940
GBM	TOP3B	RASMAPK	0.943093	None	-0.314598266	8940
GBM	TOP3B	RTK	0.963323	None	0.031481594	8940
GBM	TOP3B	TSCmTOR	0.702662	None	0.507974403	8940
HNSC	TOP1	Apoptosis	0.150418	None	0.33155131	7150
HNSC	TOP1	CellCycle	0.463765	None	-0.130651461	7150
HNSC	TOP1	DNADamage	0.0806186	None	-0.368009918	7150
HNSC	TOP1	EMT	0.513761	None	0.201964725	7150
HNSC	TOP1	Hormone AR	0.0484066	Inhibition	-0.382912163	7150
HNSC	TOP1	Hormone ER	0.150418	None	-0.116748536	7150
HNSC	TOP1	PI3KAKT	0.155737	None	-0.440696621	7150
HNSC	TOP1	RASMAPK	0.150418	None	0.292997186	7150
HNSC	TOP1	RTK	0.0484066	Activation	0.638069909	7150
HNSC	TOP1	TSCmTOR	0.0484066	Activation	0.499995256	7150
HNSC	TOP1MT	Apoptosis	0.767035	None	0.112971061	116447
HNSC	TOP1MT	CellCycle	0.528982	None	0.18031069	116447
HNSC	TOP1MT	DNADamage	0.767035	None	0.086482825	116447
HNSC	TOP1MT	EMT	0.465295	None	0.445913365	116447
HNSC	TOP1MT	Hormone AR	0.823297	None	-0.052035283	116447
HNSC	TOP1MT	Hormone ER	0.879678	None	0.011072673	116447
HNSC	TOP1MT	PI3KAKT	0.465295	None	-0.475596599	116447
HNSC	TOP1MT	RASMAPK	0.465295	None	-0.239899411	116447
HNSC	TOP1MT	RTK	0.465295	None	-0.329825916	116447
HNSC	TOP1MT	TSCmTOR	0.566464	None	-0.181792062	116447
HNSC	TOP2A	Apoptosis	0.0260193	Activation	0.46071529	7153
HNSC	TOP2A	CellCycle	5.48413e-11	Activation	1.073922438	7153
HNSC	TOP2A	DNADamage	0.0208961	Activation	0.433540459	7153
HNSC	TOP2A	EMT	0.0208961	Inhibition	-0.765697891	7153
HNSC	TOP2A	Hormone AR	0.00375416	Activation	0.508910569	7153
HNSC	TOP2A	Hormone ER	0.378616	None	0.063673902	7153
HNSC	TOP2A	PI3KAKT	0.0397548	Inhibition	-0.61601258	7153
HNSC	TOP2A	RASMAPK	6.4046e-05	Inhibition	-0.751629177	7153
HNSC	TOP2A	RTK	0.21846	None	-0.321576266	7153
HNSC	TOP2A	TSCmTOR	0.0208961	Inhibition	-0.493171848	7153
HNSC	TOP2B	Apoptosis	0.455652	None	-0.158491757	7155
HNSC	TOP2B	CellCycle	0.112704	None	0.30615976	7155
HNSC	TOP2B	DNADamage	0.0527195	None	0.434694232	7155
HNSC	TOP2B	EMT	0.00341502	Inhibition	-1.094607659	7155
HNSC	TOP2B	Hormone AR	0.112704	None	0.308560959	7155
HNSC	TOP2B	Hormone ER	0.455652	None	0.053805601	7155
HNSC	TOP2B	PI3KAKT	0.447768	None	0.290049426	7155
HNSC	TOP2B	RASMAPK	0.0527195	None	-0.419749337	7155
HNSC	TOP2B	RTK	0.191326	None	-0.392686493	7155
HNSC	TOP2B	TSCmTOR	0.447824	None	-0.17496109	7155
HNSC	TOP3A	Apoptosis	0.813602	None	0.046168513	7156
HNSC	TOP3A	CellCycle	0.0562453	None	0.406410111	7156
HNSC	TOP3A	DNADamage	0.211569	None	0.288566551	7156
HNSC	TOP3A	EMT	0.811352	None	-0.106122792	7156
HNSC	TOP3A	Hormone AR	0.211569	None	0.254361019	7156
HNSC	TOP3A	Hormone ER	0.211569	None	-0.130422056	7156
HNSC	TOP3A	PI3KAKT	0.760199	None	-0.179676637	7156
HNSC	TOP3A	RASMAPK	0.000640023	Inhibition	-0.690509626	7156
HNSC	TOP3A	RTK	0.752847	None	-0.188072738	7156
HNSC	TOP3A	TSCmTOR	0.795022	None	-0.090034567	7156
HNSC	TOP3B	Apoptosis	0.963491	None	0.00894326	8940
HNSC	TOP3B	CellCycle	0.426614	None	0.216396686	8940
HNSC	TOP3B	DNADamage	0.402493	None	0.299626864	8940
HNSC	TOP3B	EMT	0.0624168	None	-0.837966508	8940
HNSC	TOP3B	Hormone AR	0.426614	None	0.206958077	8940
HNSC	TOP3B	Hormone ER	0.49228	None	0.061367321	8940
HNSC	TOP3B	PI3KAKT	0.447918	None	0.317865222	8940
HNSC	TOP3B	RASMAPK	0.963491	None	-0.021477762	8940
HNSC	TOP3B	RTK	0.463708	None	-0.245709897	8940
HNSC	TOP3B	TSCmTOR	0.426614	None	0.23663724	8940
KICH	TOP1	Apoptosis	0.935001	None	0.016002035	7150
KICH	TOP1	CellCycle	0.935001	None	-0.180681197	7150
KICH	TOP1	DNADamage	0.935001	None	0.322258848	7150
KICH	TOP1	EMT	0.935001	None	-0.106639975	7150
KICH	TOP1	Hormone AR	0.935001	None	0.017219343	7150
KICH	TOP1	Hormone ER	0.935001	None	-0.074450485	7150
KICH	TOP1	PI3KAKT	0.935001	None	0.173848632	7150
KICH	TOP1	RASMAPK	0.245909	None	0.817569237	7150
KICH	TOP1	RTK	0.245909	None	0.673031574	7150
KICH	TOP1	TSCmTOR	0.935001	None	0.035764549	7150
KICH	TOP1MT	Apoptosis	0.211958	None	0.357723031	116447
KICH	TOP1MT	CellCycle	0.334594	None	0.346309975	116447
KICH	TOP1MT	DNADamage	0.583628	None	-0.25118835	116447
KICH	TOP1MT	EMT	0.540792	None	0.298850317	116447
KICH	TOP1MT	Hormone AR	0.929368	None	0.014697341	116447
KICH	TOP1MT	Hormone ER	0.373095	None	-0.260844585	116447
KICH	TOP1MT	PI3KAKT	0.45334	None	-0.275520462	116447
KICH	TOP1MT	RASMAPK	0.300562	None	-0.590953557	116447
KICH	TOP1MT	RTK	0.188192	None	-0.773058449	116447
KICH	TOP1MT	TSCmTOR	0.188192	None	-0.573439858	116447
KICH	TOP2A	Apoptosis	0.935959	None	0.01585099	7153
KICH	TOP2A	CellCycle	0.280959	None	0.525197227	7153
KICH	TOP2A	DNADamage	0.816724	None	0.133557813	7153
KICH	TOP2A	EMT	0.280959	None	0.679302218	7153
KICH	TOP2A	Hormone AR	0.713518	None	-0.112801111	7153
KICH	TOP2A	Hormone ER	0.280959	None	-0.382343796	7153
KICH	TOP2A	PI3KAKT	0.713518	None	0.199580668	7153
KICH	TOP2A	RASMAPK	0.816724	None	0.131502403	7153
KICH	TOP2A	RTK	0.713518	None	-0.265996856	7153
KICH	TOP2A	TSCmTOR	0.542037	None	0.344124573	7153
KICH	TOP2B	Apoptosis	0.954804	None	0.011169812	7155
KICH	TOP2B	CellCycle	0.68159	None	0.167985887	7155
KICH	TOP2B	DNADamage	0.374534	None	0.620511461	7155
KICH	TOP2B	EMT	0.953575	None	0.070954631	7155
KICH	TOP2B	Hormone AR	0.309561	None	0.326952527	7155
KICH	TOP2B	Hormone ER	0.68159	None	-0.16414083	7155
KICH	TOP2B	PI3KAKT	0.309561	None	-0.517555901	7155
KICH	TOP2B	RASMAPK	0.628132	None	0.388829955	7155
KICH	TOP2B	RTK	0.538136	None	0.430450629	7155
KICH	TOP2B	TSCmTOR	0.68159	None	0.168905973	7155
KICH	TOP3A	Apoptosis	0.0324924	Activation	0.559938976	7156
KICH	TOP3A	CellCycle	0.0412109	Activation	0.630149719	7156
KICH	TOP3A	DNADamage	0.401791	None	-0.546608286	7156
KICH	TOP3A	EMT	0.0412109	Activation	0.98759589	7156
KICH	TOP3A	Hormone AR	0.672366	None	-0.086395999	7156
KICH	TOP3A	Hormone ER	0.55419	None	-0.210152441	7156
KICH	TOP3A	PI3KAKT	0.616624	None	-0.191488022	7156
KICH	TOP3A	RASMAPK	0.616624	None	-0.296026902	7156
KICH	TOP3A	RTK	0.462212	None	-0.413366198	7156
KICH	TOP3A	TSCmTOR	0.706005	None	0.105382805	7156
KICH	TOP3B	Apoptosis	0.987455	None	0.00963135	8940
KICH	TOP3B	CellCycle	0.987455	None	0.097944679	8940
KICH	TOP3B	DNADamage	0.987455	None	-0.339638851	8940
KICH	TOP3B	EMT	0.987455	None	-0.278688044	8940
KICH	TOP3B	Hormone AR	0.987455	None	0.010182267	8940
KICH	TOP3B	Hormone ER	0.987455	None	0.142441282	8940
KICH	TOP3B	PI3KAKT	0.987455	None	0.004398735	8940
KICH	TOP3B	RASMAPK	0.987455	None	-0.289581265	8940
KICH	TOP3B	RTK	0.987455	None	-0.455644003	8940
KICH	TOP3B	TSCmTOR	0.987455	None	-0.05535791	8940
KIRC	TOP1	Apoptosis	0.452699	None	0.139372172	7150
KIRC	TOP1	CellCycle	0.678287	None	0.08470889	7150
KIRC	TOP1	DNADamage	0.992724	None	-0.000891133	7150
KIRC	TOP1	EMT	0.701577	None	-0.062571682	7150
KIRC	TOP1	Hormone AR	0.431969	None	-0.153556232	7150
KIRC	TOP1	Hormone ER	0.566746	None	0.104195701	7150
KIRC	TOP1	PI3KAKT	0.681245	None	0.103714382	7150
KIRC	TOP1	RASMAPK	0.452699	None	0.237875281	7150
KIRC	TOP1	RTK	0.452699	None	0.214549129	7150
KIRC	TOP1	TSCmTOR	0.431969	None	-0.248952418	7150
KIRC	TOP1MT	Apoptosis	0.491612	None	0.096728221	116447
KIRC	TOP1MT	CellCycle	0.0311084	Activation	0.320998415	116447
KIRC	TOP1MT	DNADamage	0.771656	None	-0.028443314	116447
KIRC	TOP1MT	EMT	0.281428	None	0.225612784	116447
KIRC	TOP1MT	Hormone AR	0.491612	None	-0.093090547	116447
KIRC	TOP1MT	Hormone ER	0.599881	None	-0.07746279	116447
KIRC	TOP1MT	PI3KAKT	0.491612	None	0.170313352	116447
KIRC	TOP1MT	RASMAPK	0.726588	None	-0.088467787	116447
KIRC	TOP1MT	RTK	0.00349661	Inhibition	-0.624019763	116447
KIRC	TOP1MT	TSCmTOR	0.491612	None	0.149310933	116447
KIRC	TOP2A	Apoptosis	0.214973	None	0.164698565	7153
KIRC	TOP2A	CellCycle	0.00287567	Activation	0.410904762	7153
KIRC	TOP2A	DNADamage	0.439464	None	-0.090728963	7153
KIRC	TOP2A	EMT	0.654039	None	0.059046139	7153
KIRC	TOP2A	Hormone AR	0.00287567	Inhibition	-0.266629077	7153
KIRC	TOP2A	Hormone ER	0.0307961	Inhibition	-0.274044236	7153
KIRC	TOP2A	PI3KAKT	0.334216	None	0.213748884	7153
KIRC	TOP2A	RASMAPK	0.334216	None	0.232903232	7153
KIRC	TOP2A	RTK	0.00339594	Inhibition	-0.572946485	7153
KIRC	TOP2A	TSCmTOR	0.635465	None	-0.082686476	7153
KIRC	TOP2B	Apoptosis	0.0406029	Activation	0.23051286	7155
KIRC	TOP2B	CellCycle	0.159089	None	0.187574876	7155
KIRC	TOP2B	DNADamage	0.0168866	Activation	0.272620197	7155
KIRC	TOP2B	EMT	0.444415	None	0.109585489	7155
KIRC	TOP2B	Hormone AR	0.159089	None	0.119791312	7155
KIRC	TOP2B	Hormone ER	0.0325411	Activation	0.261553	7155
KIRC	TOP2B	PI3KAKT	0.00381172	Inhibition	-0.572881157	7155
KIRC	TOP2B	RASMAPK	0.82447	None	0.043671965	7155
KIRC	TOP2B	RTK	0.000318579	Activation	0.724997852	7155
KIRC	TOP2B	TSCmTOR	0.0325411	Inhibition	-0.358566961	7155
KIRC	TOP3A	Apoptosis	0.940999	None	0.007591814	7156
KIRC	TOP3A	CellCycle	0.355107	None	0.240862652	7156
KIRC	TOP3A	DNADamage	0.794719	None	0.046758735	7156
KIRC	TOP3A	EMT	0.60387	None	-0.134551495	7156
KIRC	TOP3A	Hormone AR	0.73441	None	0.060607897	7156
KIRC	TOP3A	Hormone ER	0.794719	None	-0.039838218	7156
KIRC	TOP3A	PI3KAKT	0.355107	None	0.250944796	7156
KIRC	TOP3A	RASMAPK	0.794719	None	0.090740758	7156
KIRC	TOP3A	RTK	0.355107	None	0.275445243	7156
KIRC	TOP3A	TSCmTOR	0.355107	None	-0.237626185	7156
KIRC	TOP3B	Apoptosis	0.743351	None	-0.044321298	8940
KIRC	TOP3B	CellCycle	0.0198449	Activation	0.325146234	8940
KIRC	TOP3B	DNADamage	0.472749	None	0.096705053	8940
KIRC	TOP3B	EMT	0.21875	None	-0.208953559	8940
KIRC	TOP3B	Hormone AR	0.000549747	Activation	0.314600617	8940
KIRC	TOP3B	Hormone ER	0.743351	None	0.046797771	8940
KIRC	TOP3B	PI3KAKT	0.472749	None	-0.166856726	8940
KIRC	TOP3B	RASMAPK	0.21875	None	-0.31540116	8940
KIRC	TOP3B	RTK	0.00743287	Inhibition	-0.556697849	8940
KIRC	TOP3B	TSCmTOR	0.837098	None	-0.029959472	8940
KIRP	TOP1	Apoptosis	0.828219	None	0.10243385	7150
KIRP	TOP1	CellCycle	0.828219	None	0.150106018	7150
KIRP	TOP1	DNADamage	0.828219	None	0.095503672	7150
KIRP	TOP1	EMT	0.911736	None	0.030087337	7150
KIRP	TOP1	Hormone AR	0.828219	None	0.222734263	7150
KIRP	TOP1	Hormone ER	0.828219	None	0.08849258	7150
KIRP	TOP1	PI3KAKT	0.856844	None	0.158042444	7150
KIRP	TOP1	RASMAPK	0.339069	None	0.331709321	7150
KIRP	TOP1	RTK	0.00117382	Activation	0.831068212	7150
KIRP	TOP1	TSCmTOR	0.911736	None	-0.028995236	7150
KIRP	TOP1MT	Apoptosis	0.249867	None	0.285078047	116447
KIRP	TOP1MT	CellCycle	0.0427228	Activation	0.462898359	116447
KIRP	TOP1MT	DNADamage	0.0126241	Activation	0.542480984	116447
KIRP	TOP1MT	EMT	0.694866	None	0.132619552	116447
KIRP	TOP1MT	Hormone AR	0.0148225	Activation	0.581881636	116447
KIRP	TOP1MT	Hormone ER	0.993424	None	0.001153538	116447
KIRP	TOP1MT	PI3KAKT	0.0148225	Inhibition	-1.101046441	116447
KIRP	TOP1MT	RASMAPK	0.45222	None	-0.164725414	116447
KIRP	TOP1MT	RTK	0.269298	None	-0.305006044	116447
KIRP	TOP1MT	TSCmTOR	0.329532	None	-0.299512209	116447
KIRP	TOP2A	Apoptosis	0.919373	None	0.037861506	7153
KIRP	TOP2A	CellCycle	0.919373	None	0.02031008	7153
KIRP	TOP2A	DNADamage	0.224845	None	0.307656023	7153
KIRP	TOP2A	EMT	0.729165	None	0.209997021	7153
KIRP	TOP2A	Hormone AR	0.0626568	None	0.491592271	7153
KIRP	TOP2A	Hormone ER	2.3125e-05	Inhibition	-0.657774488	7153
KIRP	TOP2A	PI3KAKT	0.919373	None	0.076781157	7153
KIRP	TOP2A	RASMAPK	0.581719	None	-0.190142802	7153
KIRP	TOP2A	RTK	0.581719	None	-0.232428141	7153
KIRP	TOP2A	TSCmTOR	0.821988	None	-0.143552465	7153
KIRP	TOP2B	Apoptosis	0.107068	None	-0.37499903	7155
KIRP	TOP2B	CellCycle	0.107068	None	-0.430496454	7155
KIRP	TOP2B	DNADamage	0.116665	None	0.308653801	7155
KIRP	TOP2B	EMT	0.210609	None	-0.37092845	7155
KIRP	TOP2B	Hormone AR	0.110904	None	0.385949992	7155
KIRP	TOP2B	Hormone ER	0.13147	None	-0.234521591	7155
KIRP	TOP2B	PI3KAKT	0.107068	None	0.819292471	7155
KIRP	TOP2B	RASMAPK	0.558953	None	0.105202476	7155
KIRP	TOP2B	RTK	0.0125484	Activation	0.697825877	7155
KIRP	TOP2B	TSCmTOR	0.558953	None	0.162113516	7155
KIRP	TOP3A	Apoptosis	0.922754	None	0.061030264	7156
KIRP	TOP3A	CellCycle	0.922754	None	-0.053641413	7156
KIRP	TOP3A	DNADamage	0.922754	None	0.036567452	7156
KIRP	TOP3A	EMT	0.922754	None	-0.083036238	7156
KIRP	TOP3A	Hormone AR	0.922754	None	-0.129520954	7156
KIRP	TOP3A	Hormone ER	0.230682	None	-0.315557876	7156
KIRP	TOP3A	PI3KAKT	0.971679	None	-0.013882453	7156
KIRP	TOP3A	RASMAPK	0.922754	None	-0.128230238	7156
KIRP	TOP3A	RTK	0.444937	None	-0.371967205	7156
KIRP	TOP3A	TSCmTOR	0.842977	None	-0.286170917	7156
KIRP	TOP3B	Apoptosis	0.329246	None	0.195491288	8940
KIRP	TOP3B	CellCycle	0.000524999	Inhibition	-0.737859036	8940
KIRP	TOP3B	DNADamage	0.324706	None	-0.20723258	8940
KIRP	TOP3B	EMT	0.329246	None	0.28808594	8940
KIRP	TOP3B	Hormone AR	0.00136672	Inhibition	-0.690533501	8940
KIRP	TOP3B	Hormone ER	0.0457678	Inhibition	-0.315347565	8940
KIRP	TOP3B	PI3KAKT	0.00136672	Activation	1.329034345	8940
KIRP	TOP3B	RASMAPK	0.528733	None	-0.113489108	8940
KIRP	TOP3B	RTK	0.000465188	Inhibition	-0.86388372	8940
KIRP	TOP3B	TSCmTOR	0.324706	None	0.318758806	8940
LGG	TOP1	Apoptosis	0.000123055	Activation	0.305454493	7150
LGG	TOP1	CellCycle	0.793247	None	0.039853886	7150
LGG	TOP1	DNADamage	1.90594e-15	Activation	1.082207451	7150
LGG	TOP1	EMT	0.0665163	None	0.210320081	7150
LGG	TOP1	Hormone AR	0.936527	None	0.006026335	7150
LGG	TOP1	Hormone ER	0.44574	None	-0.080362196	7150
LGG	TOP1	PI3KAKT	0.323292	None	0.268881748	7150
LGG	TOP1	RASMAPK	0.619514	None	0.113157308	7150
LGG	TOP1	RTK	0.619514	None	0.124462499	7150
LGG	TOP1	TSCmTOR	0.0102116	Inhibition	-0.416550752	7150
LGG	TOP1MT	Apoptosis	0.153601	None	0.156856492	116447
LGG	TOP1MT	CellCycle	0.402996	None	0.152099604	116447
LGG	TOP1MT	DNADamage	5.28961e-06	Activation	0.678874993	116447
LGG	TOP1MT	EMT	0.907499	None	-0.011104119	116447
LGG	TOP1MT	Hormone AR	0.684944	None	-0.052353529	116447
LGG	TOP1MT	Hormone ER	0.402996	None	-0.107185188	116447
LGG	TOP1MT	PI3KAKT	0.477314	None	0.203759454	116447
LGG	TOP1MT	RASMAPK	0.852444	None	0.045757029	116447
LGG	TOP1MT	RTK	0.684944	None	-0.109570944	116447
LGG	TOP1MT	TSCmTOR	0.436605	None	-0.173042202	116447
LGG	TOP2A	Apoptosis	0.0276158	Activation	0.201663366	7153
LGG	TOP2A	CellCycle	0.0594624	None	0.240211954	7153
LGG	TOP2A	DNADamage	2.86599e-06	Activation	0.691430121	7153
LGG	TOP2A	EMT	0.0695639	None	0.192624863	7153
LGG	TOP2A	Hormone AR	0.110258	None	-0.133282341	7153
LGG	TOP2A	Hormone ER	0.0594624	None	-0.166813955	7153
LGG	TOP2A	PI3KAKT	0.339033	None	0.197200101	7153
LGG	TOP2A	RASMAPK	0.0594624	None	-0.335164547	7153
LGG	TOP2A	RTK	0.113063	None	0.308343135	7153
LGG	TOP2A	TSCmTOR	0.37869	None	-0.124524684	7153
LGG	TOP2B	Apoptosis	0.49036	None	0.062803108	7155
LGG	TOP2B	CellCycle	0.49036	None	0.104524377	7155
LGG	TOP2B	DNADamage	7.62439e-08	Activation	0.776394609	7155
LGG	TOP2B	EMT	0.0666155	None	-0.220704002	7155
LGG	TOP2B	Hormone AR	0.00750395	Activation	0.238714538	7155
LGG	TOP2B	Hormone ER	0.673408	None	-0.03048566	7155
LGG	TOP2B	PI3KAKT	0.49036	None	0.166013425	7155
LGG	TOP2B	RASMAPK	0.567357	None	0.101669887	7155
LGG	TOP2B	RTK	0.49036	None	-0.156654831	7155
LGG	TOP2B	TSCmTOR	0.318443	None	-0.215640661	7155
LGG	TOP3A	Apoptosis	0.231502	None	0.096955346	7156
LGG	TOP3A	CellCycle	0.914608	None	-0.011751193	7156
LGG	TOP3A	DNADamage	1.74182e-10	Activation	0.895618019	7156
LGG	TOP3A	EMT	0.217971	None	0.144354259	7156
LGG	TOP3A	Hormone AR	0.0735364	None	-0.157823812	7156
LGG	TOP3A	Hormone ER	0.0079523	Inhibition	-0.21914768	7156
LGG	TOP3A	PI3KAKT	0.00590054	Activation	0.623383935	7156
LGG	TOP3A	RASMAPK	0.231502	None	-0.205870347	7156
LGG	TOP3A	RTK	0.0447097	Activation	0.440626511	7156
LGG	TOP3A	TSCmTOR	0.31297	None	0.152317866	7156
LGG	TOP3B	Apoptosis	0.912234	None	0.043898483	8940
LGG	TOP3B	CellCycle	0.328825	None	-0.176679766	8940
LGG	TOP3B	DNADamage	1.0408e-05	Activation	0.651161616	8940
LGG	TOP3B	EMT	0.940285	None	-0.011114431	8940
LGG	TOP3B	Hormone AR	0.940285	None	-0.025353058	8940
LGG	TOP3B	Hormone ER	0.292151	None	-0.137028576	8940
LGG	TOP3B	PI3KAKT	0.912234	None	0.160578802	8940
LGG	TOP3B	RASMAPK	0.940285	None	-0.011429087	8940
LGG	TOP3B	RTK	0.912234	None	-0.127338393	8940
LGG	TOP3B	TSCmTOR	0.940285	None	0.017183015	8940
LIHC	TOP1	Apoptosis	0.504868	None	0.194989225	7150
LIHC	TOP1	CellCycle	0.504868	None	0.124947359	7150
LIHC	TOP1	DNADamage	0.689683	None	0.101735066	7150
LIHC	TOP1	EMT	0.504868	None	0.201772696	7150
LIHC	TOP1	Hormone AR	0.914838	None	-0.01164128	7150
LIHC	TOP1	Hormone ER	0.504868	None	-0.143702025	7150
LIHC	TOP1	PI3KAKT	0.914838	None	-0.037959391	7150
LIHC	TOP1	RASMAPK	0.689683	None	-0.110056791	7150
LIHC	TOP1	RTK	0.504868	None	-0.194027859	7150
LIHC	TOP1	TSCmTOR	0.689683	None	-0.09875827	7150
LIHC	TOP1MT	Apoptosis	0.499737	None	-0.093689826	116447
LIHC	TOP1MT	CellCycle	0.424309	None	-0.110262386	116447
LIHC	TOP1MT	DNADamage	0.924266	None	0.013593429	116447
LIHC	TOP1MT	EMT	0.263611	None	0.342815237	116447
LIHC	TOP1MT	Hormone AR	0.263611	None	-0.185476064	116447
LIHC	TOP1MT	Hormone ER	0.460088	None	-0.122628597	116447
LIHC	TOP1MT	PI3KAKT	0.263611	None	-0.253795081	116447
LIHC	TOP1MT	RASMAPK	0.263611	None	-0.238793405	116447
LIHC	TOP1MT	RTK	0.662617	None	-0.082970644	116447
LIHC	TOP1MT	TSCmTOR	0.263611	None	-0.25615068	116447
LIHC	TOP2A	Apoptosis	0.0131181	Activation	0.294068439	7153
LIHC	TOP2A	CellCycle	0.0059578	Activation	0.28817759	7153
LIHC	TOP2A	DNADamage	0.579356	None	0.101346001	7153
LIHC	TOP2A	EMT	0.0131181	Activation	0.42199437	7153
LIHC	TOP2A	Hormone AR	2.2553e-05	Inhibition	-0.450803663	7153
LIHC	TOP2A	Hormone ER	8.79398e-10	Inhibition	-0.760359897	7153
LIHC	TOP2A	PI3KAKT	0.919613	None	0.03479686	7153
LIHC	TOP2A	RASMAPK	6.43016e-08	Inhibition	-0.884573063	7153
LIHC	TOP2A	RTK	4.47342e-08	Inhibition	-0.849767138	7153
LIHC	TOP2A	TSCmTOR	0.949284	None	0.010430639	7153
LIHC	TOP2B	Apoptosis	0.828276	None	-0.036985105	7155
LIHC	TOP2B	CellCycle	0.642264	None	0.066186011	7155
LIHC	TOP2B	DNADamage	0.220244	None	0.2564408	7155
LIHC	TOP2B	EMT	0.220244	None	0.322682844	7155
LIHC	TOP2B	Hormone AR	0.294475	None	-0.134600109	7155
LIHC	TOP2B	Hormone ER	0.294475	None	-0.164519663	7155
LIHC	TOP2B	PI3KAKT	0.907201	None	0.019860021	7155
LIHC	TOP2B	RASMAPK	0.267301	None	-0.262727208	7155
LIHC	TOP2B	RTK	0.220244	None	-0.314475917	7155
LIHC	TOP2B	TSCmTOR	0.273276	None	-0.247814567	7155
LIHC	TOP3A	Apoptosis	0.99653	None	-0.014593329	7156
LIHC	TOP3A	CellCycle	0.861586	None	0.112047699	7156
LIHC	TOP3A	DNADamage	0.970278	None	-0.122227476	7156
LIHC	TOP3A	EMT	0.992364	None	0.080251176	7156
LIHC	TOP3A	Hormone AR	0.861586	None	0.136247966	7156
LIHC	TOP3A	Hormone ER	0.99653	None	-0.006207153	7156
LIHC	TOP3A	PI3KAKT	0.68943	None	0.301506054	7156
LIHC	TOP3A	RASMAPK	0.99653	None	-0.000721947	7156
LIHC	TOP3A	RTK	0.992364	None	-0.065257328	7156
LIHC	TOP3A	TSCmTOR	0.992364	None	-0.066506955	7156
LIHC	TOP3B	Apoptosis	0.977616	None	0.003199907	8940
LIHC	TOP3B	CellCycle	0.625826	None	0.080489832	8940
LIHC	TOP3B	DNADamage	0.625826	None	-0.115490874	8940
LIHC	TOP3B	EMT	0.459844	None	0.203533553	8940
LIHC	TOP3B	Hormone AR	0.0355875	Inhibition	-0.26128521	8940
LIHC	TOP3B	Hormone ER	0.000486721	Inhibition	-0.51529772	8940
LIHC	TOP3B	PI3KAKT	0.887815	None	-0.044529298	8940
LIHC	TOP3B	RASMAPK	0.0028003	Inhibition	-0.552740655	8940
LIHC	TOP3B	RTK	0.0236385	Inhibition	-0.427124461	8940
LIHC	TOP3B	TSCmTOR	0.81078	None	0.076258341	8940
LUAD	TOP1	Apoptosis	0.834905	None	-0.039733393	7150
LUAD	TOP1	CellCycle	0.834905	None	0.142575949	7150
LUAD	TOP1	DNADamage	0.834905	None	-0.035841918	7150
LUAD	TOP1	EMT	0.834905	None	0.075495702	7150
LUAD	TOP1	Hormone AR	0.834905	None	-0.059334314	7150
LUAD	TOP1	Hormone ER	0.834905	None	-0.016332767	7150
LUAD	TOP1	PI3KAKT	0.834905	None	-0.32603831	7150
LUAD	TOP1	RASMAPK	0.834905	None	0.216491839	7150
LUAD	TOP1	RTK	0.834905	None	0.104587282	7150
LUAD	TOP1	TSCmTOR	0.834905	None	-0.099714349	7150
LUAD	TOP1MT	Apoptosis	0.536672	None	0.122946921	116447
LUAD	TOP1MT	CellCycle	0.492653	None	0.190496514	116447
LUAD	TOP1MT	DNADamage	0.555471	None	0.096802655	116447
LUAD	TOP1MT	EMT	0.492653	None	-0.317093851	116447
LUAD	TOP1MT	Hormone AR	0.492653	None	-0.19589889	116447
LUAD	TOP1MT	Hormone ER	0.492653	None	-0.078221189	116447
LUAD	TOP1MT	PI3KAKT	0.901052	None	-0.028614567	116447
LUAD	TOP1MT	RASMAPK	0.0563053	None	-0.498471097	116447
LUAD	TOP1MT	RTK	0.0563053	None	-0.590131498	116447
LUAD	TOP1MT	TSCmTOR	0.492653	None	-0.158604031	116447
LUAD	TOP2A	Apoptosis	5.34566e-11	Activation	1.023397569	7153
LUAD	TOP2A	CellCycle	4.15694e-29	Activation	1.723502986	7153
LUAD	TOP2A	DNADamage	0.311411	None	0.15556872	7153
LUAD	TOP2A	EMT	2.6033e-07	Activation	1.165183176	7153
LUAD	TOP2A	Hormone AR	0.0998446	None	-0.278885831	7153
LUAD	TOP2A	Hormone ER	0.069892	None	-0.153767097	7153
LUAD	TOP2A	PI3KAKT	0.0180963	Inhibition	-0.595507003	7153
LUAD	TOP2A	RASMAPK	1.3867e-05	Inhibition	-0.882385584	7153
LUAD	TOP2A	RTK	0.049177	Inhibition	-0.465265266	7153
LUAD	TOP2A	TSCmTOR	0.832958	None	0.035241668	7153
LUAD	TOP2B	Apoptosis	0.484709	None	-0.181860027	7155
LUAD	TOP2B	CellCycle	0.686372	None	-0.093999353	7155
LUAD	TOP2B	DNADamage	0.686372	None	0.072027526	7155
LUAD	TOP2B	EMT	0.484709	None	-0.317201024	7155
LUAD	TOP2B	Hormone AR	0.484709	None	0.222897708	7155
LUAD	TOP2B	Hormone ER	0.484709	None	-0.127350322	7155
LUAD	TOP2B	PI3KAKT	0.728118	None	0.080114508	7155
LUAD	TOP2B	RASMAPK	0.484709	None	0.242099334	7155
LUAD	TOP2B	RTK	0.686372	None	0.145443471	7155
LUAD	TOP2B	TSCmTOR	0.686372	None	0.084950098	7155
LUAD	TOP3A	Apoptosis	0.00194542	Activation	0.547447144	7156
LUAD	TOP3A	CellCycle	6.37604e-07	Activation	0.879165849	7156
LUAD	TOP3A	DNADamage	0.431785	None	0.138564586	7156
LUAD	TOP3A	EMT	0.30705	None	0.314670015	7156
LUAD	TOP3A	Hormone AR	0.431785	None	-0.157425658	7156
LUAD	TOP3A	Hormone ER	0.0390038	Inhibition	-0.19688378	7156
LUAD	TOP3A	PI3KAKT	0.76312	None	0.092830987	7156
LUAD	TOP3A	RASMAPK	0.431785	None	-0.186360624	7156
LUAD	TOP3A	RTK	0.803689	None	-0.053658344	7156
LUAD	TOP3A	TSCmTOR	0.0865699	None	0.354493989	7156
LUAD	TOP3B	Apoptosis	0.425267	None	-0.161445045	8940
LUAD	TOP3B	CellCycle	0.323918	None	0.249916644	8940
LUAD	TOP3B	DNADamage	0.425267	None	0.154756041	8940
LUAD	TOP3B	EMT	0.35292	None	-0.295670952	8940
LUAD	TOP3B	Hormone AR	0.920836	None	0.015709384	8940
LUAD	TOP3B	Hormone ER	0.223175	None	-0.156264851	8940
LUAD	TOP3B	PI3KAKT	0.0362213	Activation	0.661962134	8940
LUAD	TOP3B	RASMAPK	0.864311	None	-0.064123469	8940
LUAD	TOP3B	RTK	0.864311	None	0.06048213	8940
LUAD	TOP3B	TSCmTOR	0.223175	None	0.305233615	8940
LUSC	TOP1	Apoptosis	0.290583	None	0.314467117	7150
LUSC	TOP1	CellCycle	0.470261	None	0.147637252	7150
LUSC	TOP1	DNADamage	0.540896	None	-0.113632851	7150
LUSC	TOP1	EMT	0.363066	None	0.264611426	7150
LUSC	TOP1	Hormone AR	0.3411	None	-0.224508237	7150
LUSC	TOP1	Hormone ER	0.895127	None	-0.008663472	7150
LUSC	TOP1	PI3KAKT	0.363066	None	-0.453255238	7150
LUSC	TOP1	RASMAPK	0.878494	None	0.045938073	7150
LUSC	TOP1	RTK	0.290583	None	-0.385579694	7150
LUSC	TOP1	TSCmTOR	0.363066	None	0.271315667	7150
LUSC	TOP1MT	Apoptosis	0.0521726	None	0.370293856	116447
LUSC	TOP1MT	CellCycle	0.0521726	None	0.349588585	116447
LUSC	TOP1MT	DNADamage	0.554425	None	0.098026419	116447
LUSC	TOP1MT	EMT	0.722094	None	-0.076414839	116447
LUSC	TOP1MT	Hormone AR	0.182518	None	-0.209947911	116447
LUSC	TOP1MT	Hormone ER	0.0521726	None	-0.155273725	116447
LUSC	TOP1MT	PI3KAKT	0.129686	None	-0.626646527	116447
LUSC	TOP1MT	RASMAPK	0.0521726	None	-0.443822538	116447
LUSC	TOP1MT	RTK	0.129686	None	-0.357846194	116447
LUSC	TOP1MT	TSCmTOR	0.505053	None	-0.164247894	116447
LUSC	TOP2A	Apoptosis	0.937312	None	0.012169212	7153
LUSC	TOP2A	CellCycle	1.28871e-08	Activation	0.893645313	7153
LUSC	TOP2A	DNADamage	0.000350824	Activation	0.568225032	7153
LUSC	TOP2A	EMT	0.248096	None	-0.311050127	7153
LUSC	TOP2A	Hormone AR	0.0143378	Activation	0.390844869	7153
LUSC	TOP2A	Hormone ER	0.134951	None	-0.120447614	7153
LUSC	TOP2A	PI3KAKT	0.571468	None	0.260525002	7153
LUSC	TOP2A	RASMAPK	0.0279002	Inhibition	-0.437891465	7153
LUSC	TOP2A	RTK	0.893654	None	-0.050443259	7153
LUSC	TOP2A	TSCmTOR	0.571468	None	-0.157904915	7153
LUSC	TOP2B	Apoptosis	0.0664848	None	-0.360792025	7155
LUSC	TOP2B	CellCycle	0.602945	None	0.156397029	7155
LUSC	TOP2B	DNADamage	3.0531e-07	Activation	0.785313798	7155
LUSC	TOP2B	EMT	0.107087	None	-0.435061283	7155
LUSC	TOP2B	Hormone AR	0.00401516	Activation	0.456913608	7155
LUSC	TOP2B	Hormone ER	0.890279	None	-0.024121019	7155
LUSC	TOP2B	PI3KAKT	0.949096	None	0.02249114	7155
LUSC	TOP2B	RASMAPK	0.640806	None	-0.15090126	7155
LUSC	TOP2B	RTK	0.890279	None	-0.095324514	7155
LUSC	TOP2B	TSCmTOR	0.890279	None	0.049568238	7155
LUSC	TOP3A	Apoptosis	0.197462	None	-0.289866344	7156
LUSC	TOP3A	CellCycle	0.0545631	None	0.383790391	7156
LUSC	TOP3A	DNADamage	0.197462	None	0.241141356	7156
LUSC	TOP3A	EMT	0.197462	None	-0.318661679	7156
LUSC	TOP3A	Hormone AR	0.77896	None	0.038694803	7156
LUSC	TOP3A	Hormone ER	0.197462	None	-0.099852778	7156
LUSC	TOP3A	PI3KAKT	0.0545631	None	0.948553996	7156
LUSC	TOP3A	RASMAPK	0.457462	None	0.142218059	7156
LUSC	TOP3A	RTK	0.197462	None	0.305603178	7156
LUSC	TOP3A	TSCmTOR	0.321106	None	0.223395444	7156
LUSC	TOP3B	Apoptosis	0.262872	None	-0.284145327	8940
LUSC	TOP3B	CellCycle	0.855976	None	0.044412607	8940
LUSC	TOP3B	DNADamage	0.262872	None	0.204336367	8940
LUSC	TOP3B	EMT	0.262872	None	-0.342979961	8940
LUSC	TOP3B	Hormone AR	0.855976	None	-0.052374914	8940
LUSC	TOP3B	Hormone ER	0.262872	None	-0.133454966	8940
LUSC	TOP3B	PI3KAKT	0.262872	None	0.596126027	8940
LUSC	TOP3B	RASMAPK	0.834915	None	0.094989156	8940
LUSC	TOP3B	RTK	0.886874	None	-0.029186973	8940
LUSC	TOP3B	TSCmTOR	0.262872	None	0.293643176	8940
MESO	TOP1	Apoptosis	0.747816	None	0.246546873	7150
MESO	TOP1	CellCycle	0.747816	None	0.302296162	7150
MESO	TOP1	DNADamage	0.747816	None	0.437567876	7150
MESO	TOP1	EMT	0.978599	None	0.011349275	7150
MESO	TOP1	Hormone AR	0.978599	None	-0.036699114	7150
MESO	TOP1	Hormone ER	0.260968	None	-0.459041568	7150
MESO	TOP1	PI3KAKT	0.906594	None	0.272096991	7150
MESO	TOP1	RASMAPK	0.978599	None	-0.01931587	7150
MESO	TOP1	RTK	0.978599	None	-0.163267428	7150
MESO	TOP1	TSCmTOR	0.260968	None	0.926777282	7150
MESO	TOP1MT	Apoptosis	0.819517	None	-0.293087142	116447
MESO	TOP1MT	CellCycle	0.819517	None	0.158400689	116447
MESO	TOP1MT	DNADamage	0.819517	None	-0.358598231	116447
MESO	TOP1MT	EMT	0.819517	None	0.180471915	116447
MESO	TOP1MT	Hormone AR	0.819517	None	0.086407826	116447
MESO	TOP1MT	Hormone ER	0.819517	None	0.122188888	116447
MESO	TOP1MT	PI3KAKT	0.819517	None	0.43445071	116447
MESO	TOP1MT	RASMAPK	0.875208	None	0.072389517	116447
MESO	TOP1MT	RTK	0.819517	None	-0.44509316	116447
MESO	TOP1MT	TSCmTOR	0.819517	None	0.272686539	116447
MESO	TOP2A	Apoptosis	0.204482	None	0.393253559	7153
MESO	TOP2A	CellCycle	0.032486	Activation	0.968293414	7153
MESO	TOP2A	DNADamage	0.204482	None	-0.679379261	7153
MESO	TOP2A	EMT	0.929974	None	0.037445898	7153
MESO	TOP2A	Hormone AR	0.203392	None	-0.478712569	7153
MESO	TOP2A	Hormone ER	0.844576	None	-0.065544984	7153
MESO	TOP2A	PI3KAKT	0.203392	None	0.830124995	7153
MESO	TOP2A	RASMAPK	0.698172	None	0.261705821	7153
MESO	TOP2A	RTK	0.520591	None	0.388714982	7153
MESO	TOP2A	TSCmTOR	0.208131	None	0.727723965	7153
MESO	TOP2B	Apoptosis	0.932157	None	-0.021559516	7155
MESO	TOP2B	CellCycle	0.399493	None	0.524609971	7155
MESO	TOP2B	DNADamage	0.73239	None	0.186636195	7155
MESO	TOP2B	EMT	0.73239	None	0.306404113	7155
MESO	TOP2B	Hormone AR	0.73239	None	-0.127384584	7155
MESO	TOP2B	Hormone ER	0.73239	None	-0.11741193	7155
MESO	TOP2B	PI3KAKT	0.199289	None	0.936685997	7155
MESO	TOP2B	RASMAPK	0.199289	None	0.899715618	7155
MESO	TOP2B	RTK	0.73239	None	0.268755807	7155
MESO	TOP2B	TSCmTOR	0.399493	None	0.640859002	7155
MESO	TOP3A	Apoptosis	0.540873	None	0.208499196	7156
MESO	TOP3A	CellCycle	0.481777	None	0.613271721	7156
MESO	TOP3A	DNADamage	0.540873	None	-0.328846439	7156
MESO	TOP3A	EMT	0.540873	None	0.328403692	7156
MESO	TOP3A	Hormone AR	0.728573	None	-0.115894082	7156
MESO	TOP3A	Hormone ER	0.540873	None	-0.195054856	7156
MESO	TOP3A	PI3KAKT	0.77497	None	-0.127672665	7156
MESO	TOP3A	RASMAPK	0.540873	None	-0.372121204	7156
MESO	TOP3A	RTK	0.481777	None	-0.626709831	7156
MESO	TOP3A	TSCmTOR	0.481777	None	-0.770240116	7156
MESO	TOP3B	Apoptosis	0.518703	None	-0.349504732	8940
MESO	TOP3B	CellCycle	0.518703	None	-0.528129846	8940
MESO	TOP3B	DNADamage	0.727527	None	-0.329943882	8940
MESO	TOP3B	EMT	0.912008	None	-0.046639682	8940
MESO	TOP3B	Hormone AR	0.818279	None	0.118501706	8940
MESO	TOP3B	Hormone ER	0.818279	None	0.070878723	8940
MESO	TOP3B	PI3KAKT	0.555227	None	-0.489938023	8940
MESO	TOP3B	RASMAPK	0.522462	None	-0.583626921	8940
MESO	TOP3B	RTK	0.818279	None	-0.168634807	8940
MESO	TOP3B	TSCmTOR	0.518703	None	-0.738662289	8940
OV	TOP1	Apoptosis	0.290367	None	0.348638167	7150
OV	TOP1	CellCycle	0.736108	None	0.113589335	7150
OV	TOP1	DNADamage	0.736108	None	-0.108607691	7150
OV	TOP1	EMT	0.736108	None	0.258321536	7150
OV	TOP1	Hormone AR	0.736108	None	-0.088172549	7150
OV	TOP1	Hormone ER	0.0946417	None	-0.703175147	7150
OV	TOP1	PI3KAKT	0.736108	None	0.202726324	7150
OV	TOP1	RASMAPK	0.792378	None	0.094668286	7150
OV	TOP1	RTK	0.497783	None	0.219925378	7150
OV	TOP1	TSCmTOR	0.736108	None	0.11231998	7150
OV	TOP1MT	Apoptosis	0.119045	None	-0.328577795	116447
OV	TOP1MT	CellCycle	0.0760372	None	-0.567234786	116447
OV	TOP1MT	DNADamage	0.118272	None	0.463501023	116447
OV	TOP1MT	EMT	0.014365	Inhibition	-0.947479428	116447
OV	TOP1MT	Hormone AR	0.0760372	None	0.454638979	116447
OV	TOP1MT	Hormone ER	0.119045	None	0.462335399	116447
OV	TOP1MT	PI3KAKT	0.0902378	None	-0.764933409	116447
OV	TOP1MT	RASMAPK	0.25607	None	-0.408299151	116447
OV	TOP1MT	RTK	0.136518	None	-0.234017501	116447
OV	TOP1MT	TSCmTOR	0.119045	None	-0.352116379	116447
OV	TOP2A	Apoptosis	0.0467453	Activation	0.451227236	7153
OV	TOP2A	CellCycle	4.45426e-13	Activation	1.788592432	7153
OV	TOP2A	DNADamage	0.0787789	None	0.49444825	7153
OV	TOP2A	EMT	0.0554663	None	0.661372062	7153
OV	TOP2A	Hormone AR	0.983079	None	0.004085928	7153
OV	TOP2A	Hormone ER	0.000653891	Inhibition	-1.026297959	7153
OV	TOP2A	PI3KAKT	0.983079	None	0.01974518	7153
OV	TOP2A	RASMAPK	0.0554663	None	-0.802305604	7153
OV	TOP2A	RTK	0.167748	None	-0.23857138	7153
OV	TOP2A	TSCmTOR	0.983079	None	0.006533475	7153
OV	TOP2B	Apoptosis	0.474267	None	-0.214058928	7155
OV	TOP2B	CellCycle	0.474267	None	0.268762051	7155
OV	TOP2B	DNADamage	0.0640764	None	0.651738341	7155
OV	TOP2B	EMT	0.995385	None	-0.001745837	7155
OV	TOP2B	Hormone AR	0.0640764	None	0.478460331	7155
OV	TOP2B	Hormone ER	0.560516	None	0.208283262	7155
OV	TOP2B	PI3KAKT	0.474267	None	-0.432157268	7155
OV	TOP2B	RASMAPK	0.474267	None	-0.45355907	7155
OV	TOP2B	RTK	0.857572	None	0.044319431	7155
OV	TOP2B	TSCmTOR	0.560516	None	-0.158927766	7155
OV	TOP3A	Apoptosis	0.646422	None	0.155994848	7156
OV	TOP3A	CellCycle	0.0299605	Activation	0.683393816	7156
OV	TOP3A	DNADamage	0.951791	None	-0.044936723	7156
OV	TOP3A	EMT	0.107726	None	0.642335641	7156
OV	TOP3A	Hormone AR	0.902085	None	-0.068089588	7156
OV	TOP3A	Hormone ER	0.0225637	Inhibition	-0.822464168	7156
OV	TOP3A	PI3KAKT	0.483274	None	0.48073623	7156
OV	TOP3A	RASMAPK	0.988029	None	0.005405667	7156
OV	TOP3A	RTK	0.646422	None	0.142817071	7156
OV	TOP3A	TSCmTOR	0.646422	None	0.158641671	7156
OV	TOP3B	Apoptosis	0.728431	None	-0.180798193	8940
OV	TOP3B	CellCycle	0.764248	None	0.075433997	8940
OV	TOP3B	DNADamage	0.728431	None	0.182881569	8940
OV	TOP3B	EMT	0.346571	None	0.597174362	8940
OV	TOP3B	Hormone AR	0.764248	None	-0.063743776	8940
OV	TOP3B	Hormone ER	0.346571	None	-0.493123117	8940
OV	TOP3B	PI3KAKT	0.728431	None	0.279532793	8940
OV	TOP3B	RASMAPK	0.764248	None	0.154328721	8940
OV	TOP3B	RTK	0.728431	None	0.100629804	8940
OV	TOP3B	TSCmTOR	0.728431	None	0.163251536	8940
PAAD	TOP1	Apoptosis	0.618645	None	0.569098786	7150
PAAD	TOP1	CellCycle	0.804481	None	0.109908898	7150
PAAD	TOP1	DNADamage	0.804481	None	0.157555694	7150
PAAD	TOP1	EMT	0.858876	None	-0.090111638	7150
PAAD	TOP1	Hormone AR	0.804481	None	0.266241294	7150
PAAD	TOP1	Hormone ER	0.804481	None	0.062115296	7150
PAAD	TOP1	PI3KAKT	0.804481	None	-0.323356366	7150
PAAD	TOP1	RASMAPK	0.804481	None	0.090024868	7150
PAAD	TOP1	RTK	0.804481	None	0.295413392	7150
PAAD	TOP1	TSCmTOR	0.804481	None	-0.163959616	7150
PAAD	TOP1MT	Apoptosis	0.984544	None	-0.020456089	116447
PAAD	TOP1MT	CellCycle	0.821914	None	0.12427193	116447
PAAD	TOP1MT	DNADamage	0.821914	None	0.285344802	116447
PAAD	TOP1MT	EMT	0.821914	None	-0.226274069	116447
PAAD	TOP1MT	Hormone AR	0.821914	None	0.183305126	116447
PAAD	TOP1MT	Hormone ER	0.821914	None	-0.099032259	116447
PAAD	TOP1MT	PI3KAKT	0.222753	None	-0.862268565	116447
PAAD	TOP1MT	RASMAPK	0.984544	None	0.004901148	116447
PAAD	TOP1MT	RTK	0.821914	None	0.148301524	116447
PAAD	TOP1MT	TSCmTOR	0.222753	None	-0.568823401	116447
PAAD	TOP2A	Apoptosis	0.0681434	None	0.698927442	7153
PAAD	TOP2A	CellCycle	0.0137751	Activation	0.671954551	7153
PAAD	TOP2A	DNADamage	0.968015	None	0.050592607	7153
PAAD	TOP2A	EMT	0.910186	None	-0.179013122	7153
PAAD	TOP2A	Hormone AR	0.769439	None	0.231613257	7153
PAAD	TOP2A	Hormone ER	0.482053	None	-0.190949761	7153
PAAD	TOP2A	PI3KAKT	0.0681434	None	-0.907939491	7153
PAAD	TOP2A	RASMAPK	0.968015	None	-0.010124479	7153
PAAD	TOP2A	RTK	0.482053	None	0.277471118	7153
PAAD	TOP2A	TSCmTOR	0.145596	None	-0.552198437	7153
PAAD	TOP2B	Apoptosis	0.786177	None	0.091981026	7155
PAAD	TOP2B	CellCycle	0.786177	None	-0.110830939	7155
PAAD	TOP2B	DNADamage	0.172602	None	0.730134044	7155
PAAD	TOP2B	EMT	0.228266	None	-0.865538884	7155
PAAD	TOP2B	Hormone AR	0.172602	None	0.771801798	7155
PAAD	TOP2B	Hormone ER	0.786177	None	0.047284114	7155
PAAD	TOP2B	PI3KAKT	0.786177	None	-0.151486198	7155
PAAD	TOP2B	RASMAPK	0.786177	None	-0.078744033	7155
PAAD	TOP2B	RTK	0.172602	None	0.576911595	7155
PAAD	TOP2B	TSCmTOR	0.786177	None	-0.077213057	7155
PAAD	TOP3A	Apoptosis	0.989333	None	0.00421854	7156
PAAD	TOP3A	CellCycle	0.989333	None	-0.053777428	7156
PAAD	TOP3A	DNADamage	0.593218	None	0.48633755	7156
PAAD	TOP3A	EMT	0.989333	None	-0.21015038	7156
PAAD	TOP3A	Hormone AR	0.989333	None	-0.046665967	7156
PAAD	TOP3A	Hormone ER	0.593218	None	0.178544953	7156
PAAD	TOP3A	PI3KAKT	0.0490386	Activation	1.001924213	7156
PAAD	TOP3A	RASMAPK	0.989333	None	0.073359849	7156
PAAD	TOP3A	RTK	0.593218	None	0.282293098	7156
PAAD	TOP3A	TSCmTOR	0.0490386	Activation	0.729410495	7156
PAAD	TOP3B	Apoptosis	0.926653	None	0.028561459	8940
PAAD	TOP3B	CellCycle	0.75319	None	0.104020419	8940
PAAD	TOP3B	DNADamage	0.75319	None	0.516373345	8940
PAAD	TOP3B	EMT	0.75319	None	-0.223738006	8940
PAAD	TOP3B	Hormone AR	0.75319	None	0.300271892	8940
PAAD	TOP3B	Hormone ER	0.75319	None	-0.070859258	8940
PAAD	TOP3B	PI3KAKT	0.75319	None	0.222743975	8940
PAAD	TOP3B	RASMAPK	0.75319	None	-0.20854695	8940
PAAD	TOP3B	RTK	0.75319	None	-0.338587225	8940
PAAD	TOP3B	TSCmTOR	0.75319	None	-0.296675759	8940
PCPG	TOP1	Apoptosis	0.449933	None	-0.356421223	7150
PCPG	TOP1	CellCycle	0.697016	None	0.109658454	7150
PCPG	TOP1	DNADamage	0.449933	None	0.289141419	7150
PCPG	TOP1	EMT	0.449933	None	-0.206225715	7150
PCPG	TOP1	Hormone AR	0.449933	None	0.372022535	7150
PCPG	TOP1	Hormone ER	0.996046	None	-0.000798987	7150
PCPG	TOP1	PI3KAKT	0.449933	None	-0.60397279	7150
PCPG	TOP1	RASMAPK	0.449933	None	-0.702995088	7150
PCPG	TOP1	RTK	0.449933	None	0.291909061	7150
PCPG	TOP1	TSCmTOR	0.449933	None	-0.435988572	7150
PCPG	TOP1MT	Apoptosis	0.989633	None	0.090527409	116447
PCPG	TOP1MT	CellCycle	0.989633	None	-0.119166891	116447
PCPG	TOP1MT	DNADamage	0.989633	None	0.149047107	116447
PCPG	TOP1MT	EMT	0.989633	None	0.009647654	116447
PCPG	TOP1MT	Hormone AR	0.989633	None	-0.010858145	116447
PCPG	TOP1MT	Hormone ER	0.989633	None	0.062227123	116447
PCPG	TOP1MT	PI3KAKT	0.989633	None	-0.005608077	116447
PCPG	TOP1MT	RASMAPK	0.989633	None	-0.235519806	116447
PCPG	TOP1MT	RTK	0.989633	None	-0.217194238	116447
PCPG	TOP1MT	TSCmTOR	0.989633	None	-0.075575955	116447
PCPG	TOP2A	Apoptosis	0.848463	None	-0.192304967	7153
PCPG	TOP2A	CellCycle	0.547063	None	0.300863094	7153
PCPG	TOP2A	DNADamage	0.223608	None	-0.600796661	7153
PCPG	TOP2A	EMT	0.790777	None	0.187224589	7153
PCPG	TOP2A	Hormone AR	0.216745	None	-0.705448387	7153
PCPG	TOP2A	Hormone ER	0.848463	None	0.110111811	7153
PCPG	TOP2A	PI3KAKT	0.950169	None	0.026775513	7153
PCPG	TOP2A	RASMAPK	0.848463	None	0.220450314	7153
PCPG	TOP2A	RTK	0.946242	None	-0.045413477	7153
PCPG	TOP2A	TSCmTOR	0.850463	None	0.192239572	7153
PCPG	TOP2B	Apoptosis	0.735471	None	0.207199366	7155
PCPG	TOP2B	CellCycle	0.735471	None	0.18691405	7155
PCPG	TOP2B	DNADamage	0.817182	None	0.072245554	7155
PCPG	TOP2B	EMT	0.0490905	Inhibition	-0.565672103	7155
PCPG	TOP2B	Hormone AR	0.1238	None	0.712651309	7155
PCPG	TOP2B	Hormone ER	0.735471	None	-0.209243435	7155
PCPG	TOP2B	PI3KAKT	0.735471	None	-0.422872777	7155
PCPG	TOP2B	RASMAPK	0.735471	None	-0.231277293	7155
PCPG	TOP2B	RTK	0.809482	None	0.086154008	7155
PCPG	TOP2B	TSCmTOR	0.735471	None	-0.42437204	7155
PCPG	TOP3A	Apoptosis	0.804533	None	-0.630160174	7156
PCPG	TOP3A	CellCycle	0.976828	None	0.078574953	7156
PCPG	TOP3A	DNADamage	0.976828	None	-0.075100633	7156
PCPG	TOP3A	EMT	0.976828	None	-0.141435492	7156
PCPG	TOP3A	Hormone AR	0.976828	None	-0.016257704	7156
PCPG	TOP3A	Hormone ER	0.976828	None	-0.026138284	7156
PCPG	TOP3A	PI3KAKT	0.976828	None	-0.21364068	7156
PCPG	TOP3A	RASMAPK	0.976828	None	0.089890463	7156
PCPG	TOP3A	RTK	0.976828	None	-0.007034695	7156
PCPG	TOP3A	TSCmTOR	0.976828	None	0.236073283	7156
PCPG	TOP3B	Apoptosis	0.656206	None	-0.35603921	8940
PCPG	TOP3B	CellCycle	0.656206	None	0.256626945	8940
PCPG	TOP3B	DNADamage	0.656206	None	-0.298302897	8940
PCPG	TOP3B	EMT	0.656206	None	-0.224215935	8940
PCPG	TOP3B	Hormone AR	0.656206	None	-0.191101138	8940
PCPG	TOP3B	Hormone ER	0.656206	None	-0.070446332	8940
PCPG	TOP3B	PI3KAKT	0.656206	None	0.28781723	8940
PCPG	TOP3B	RASMAPK	0.656206	None	0.183411222	8940
PCPG	TOP3B	RTK	0.656206	None	-0.135158772	8940
PCPG	TOP3B	TSCmTOR	0.656206	None	0.232857983	8940
PRAD	TOP1	Apoptosis	0.0077752	Activation	0.277969599	7150
PRAD	TOP1	CellCycle	0.874144	None	0.023104936	7150
PRAD	TOP1	DNADamage	0.172392	None	0.208188108	7150
PRAD	TOP1	EMT	0.172392	None	-0.385998619	7150
PRAD	TOP1	Hormone AR	0.623308	None	0.086885687	7150
PRAD	TOP1	Hormone ER	0.981948	None	0.00142772	7150
PRAD	TOP1	PI3KAKT	0.271558	None	-0.330654304	7150
PRAD	TOP1	RASMAPK	0.172392	None	-0.404065598	7150
PRAD	TOP1	RTK	0.553996	None	-0.123103625	7150
PRAD	TOP1	TSCmTOR	0.271558	None	-0.270608559	7150
PRAD	TOP1MT	Apoptosis	0.035834	Activation	0.190714359	116447
PRAD	TOP1MT	CellCycle	5.966e-05	Activation	0.381893109	116447
PRAD	TOP1MT	DNADamage	0.0403822	Activation	0.244959914	116447
PRAD	TOP1MT	EMT	0.13336	None	0.322968795	116447
PRAD	TOP1MT	Hormone AR	0.0302322	Activation	0.303129235	116447
PRAD	TOP1MT	Hormone ER	0.0302322	Activation	0.153120533	116447
PRAD	TOP1MT	PI3KAKT	0.0302322	Inhibition	-0.602713079	116447
PRAD	TOP1MT	RASMAPK	0.292461	None	-0.220386874	116447
PRAD	TOP1MT	RTK	0.0302322	Inhibition	-0.337296505	116447
PRAD	TOP1MT	TSCmTOR	0.0302322	Inhibition	-0.463120223	116447
PRAD	TOP2A	Apoptosis	0.046277	Activation	0.204401861	7153
PRAD	TOP2A	CellCycle	0.034392	Activation	0.22615511	7153
PRAD	TOP2A	DNADamage	0.106203	None	0.231732338	7153
PRAD	TOP2A	EMT	0.610173	None	-0.123467385	7153
PRAD	TOP2A	Hormone AR	0.034392	Activation	0.366900604	7153
PRAD	TOP2A	Hormone ER	0.129119	None	0.113683435	7153
PRAD	TOP2A	PI3KAKT	0.444668	None	-0.231182477	7153
PRAD	TOP2A	RASMAPK	0.344706	None	-0.26331324	7153
PRAD	TOP2A	RTK	0.444668	None	-0.131090579	7153
PRAD	TOP2A	TSCmTOR	0.761829	None	-0.056790783	7153
PRAD	TOP2B	Apoptosis	0.129144	None	0.173940325	7155
PRAD	TOP2B	CellCycle	0.696188	None	-0.049882979	7155
PRAD	TOP2B	DNADamage	0.00913349	Activation	0.377026148	7155
PRAD	TOP2B	EMT	0.0138362	Inhibition	-0.617100776	7155
PRAD	TOP2B	Hormone AR	0.696188	None	0.080127999	7155
PRAD	TOP2B	Hormone ER	0.696188	None	0.039159566	7155
PRAD	TOP2B	PI3KAKT	0.696188	None	0.220598202	7155
PRAD	TOP2B	RASMAPK	0.696188	None	-0.126648915	7155
PRAD	TOP2B	RTK	0.770546	None	0.055146699	7155
PRAD	TOP2B	TSCmTOR	0.770546	None	0.054695443	7155
PRAD	TOP3A	Apoptosis	0.756636	None	-0.036541875	7156
PRAD	TOP3A	CellCycle	0.37692	None	-0.102822888	7156
PRAD	TOP3A	DNADamage	0.917764	None	0.011846844	7156
PRAD	TOP3A	EMT	0.0821812	None	-0.423387457	7156
PRAD	TOP3A	Hormone AR	0.756636	None	0.052351888	7156
PRAD	TOP3A	Hormone ER	0.756636	None	-0.027324148	7156
PRAD	TOP3A	PI3KAKT	0.0125934	Activation	0.685062472	7156
PRAD	TOP3A	RASMAPK	0.0125934	Activation	0.665796856	7156
PRAD	TOP3A	RTK	0.0125934	Activation	0.427767537	7156
PRAD	TOP3A	TSCmTOR	0.0293551	Activation	0.472278962	7156
PRAD	TOP3B	Apoptosis	0.423205	None	-0.11510341	8940
PRAD	TOP3B	CellCycle	0.911377	None	0.038284625	8940
PRAD	TOP3B	DNADamage	0.911377	None	0.017291434	8940
PRAD	TOP3B	EMT	0.129764	None	0.527320697	8940
PRAD	TOP3B	Hormone AR	0.423205	None	0.15142996	8940
PRAD	TOP3B	Hormone ER	0.195964	None	0.130849289	8940
PRAD	TOP3B	PI3KAKT	0.423205	None	0.280778751	8940
PRAD	TOP3B	RASMAPK	0.423205	None	0.299324653	8940
PRAD	TOP3B	RTK	0.911377	None	0.041094388	8940
PRAD	TOP3B	TSCmTOR	0.911377	None	-0.020597118	8940
READ	TOP1	Apoptosis	0.50348	None	-0.407128945	7150
READ	TOP1	CellCycle	0.989421	None	0.005488654	7150
READ	TOP1	DNADamage	0.964683	None	-0.06163361	7150
READ	TOP1	EMT	0.50348	None	0.661817911	7150
READ	TOP1	Hormone AR	0.964683	None	-0.081698859	7150
READ	TOP1	Hormone ER	0.424728	None	0.247349885	7150
READ	TOP1	PI3KAKT	0.232469	None	1.135993853	7150
READ	TOP1	RASMAPK	0.314314	None	0.93648595	7150
READ	TOP1	RTK	0.232469	None	0.712728314	7150
READ	TOP1	TSCmTOR	0.50348	None	0.331198032	7150
READ	TOP1MT	Apoptosis	0.795518	None	0.126813595	116447
READ	TOP1MT	CellCycle	0.795518	None	-0.106806947	116447
READ	TOP1MT	DNADamage	0.671171	None	0.53190742	116447
READ	TOP1MT	EMT	0.795518	None	0.384138125	116447
READ	TOP1MT	Hormone AR	0.671171	None	0.434393612	116447
READ	TOP1MT	Hormone ER	0.59806	None	0.336817907	116447
READ	TOP1MT	PI3KAKT	0.795518	None	0.220219149	116447
READ	TOP1MT	RASMAPK	0.795518	None	0.198465271	116447
READ	TOP1MT	RTK	0.671171	None	0.397899873	116447
READ	TOP1MT	TSCmTOR	0.795518	None	0.16540902	116447
READ	TOP2A	Apoptosis	0.665027	None	0.310274807	7153
READ	TOP2A	CellCycle	9.9216e-05	Activation	1.709591112	7153
READ	TOP2A	DNADamage	0.958151	None	0.019678078	7153
READ	TOP2A	EMT	0.489869	None	-0.881251227	7153
READ	TOP2A	Hormone AR	0.361666	None	-0.634358073	7153
READ	TOP2A	Hormone ER	0.361666	None	-0.289349057	7153
READ	TOP2A	PI3KAKT	0.612385	None	0.588999116	7153
READ	TOP2A	RASMAPK	0.665027	None	0.425812613	7153
READ	TOP2A	RTK	0.958151	None	0.0336494	7153
READ	TOP2A	TSCmTOR	0.665027	None	0.200464091	7153
READ	TOP2B	Apoptosis	0.992275	None	-0.075360157	7155
READ	TOP2B	CellCycle	0.992275	None	0.038314612	7155
READ	TOP2B	DNADamage	0.914552	None	0.266357526	7155
READ	TOP2B	EMT	0.992275	None	0.00657785	7155
READ	TOP2B	Hormone AR	0.992275	None	-0.146739436	7155
READ	TOP2B	Hormone ER	0.914552	None	0.128008238	7155
READ	TOP2B	PI3KAKT	0.914552	None	0.529086153	7155
READ	TOP2B	RASMAPK	0.914552	None	0.337199506	7155
READ	TOP2B	RTK	0.139783	None	0.798123783	7155
READ	TOP2B	TSCmTOR	0.914552	None	-0.284259083	7155
READ	TOP3A	Apoptosis	0.607535	None	0.308250017	7156
READ	TOP3A	CellCycle	0.367601	None	0.645004207	7156
READ	TOP3A	DNADamage	0.976455	None	0.027528142	7156
READ	TOP3A	EMT	0.00998734	Inhibition	-2.093484924	7156
READ	TOP3A	Hormone AR	0.607535	None	-0.25068837	7156
READ	TOP3A	Hormone ER	0.436697	None	-0.218979846	7156
READ	TOP3A	PI3KAKT	0.473854	None	0.629155417	7156
READ	TOP3A	RASMAPK	0.436697	None	0.760035884	7156
READ	TOP3A	RTK	0.137441	None	0.697220106	7156
READ	TOP3A	TSCmTOR	0.976455	None	-0.009538549	7156
READ	TOP3B	Apoptosis	0.170104	None	1.041072354	8940
READ	TOP3B	CellCycle	0.686171	None	0.233691851	8940
READ	TOP3B	DNADamage	0.578831	None	0.41712852	8940
READ	TOP3B	EMT	0.598584	None	0.567046665	8940
READ	TOP3B	Hormone AR	0.578831	None	0.442294258	8940
READ	TOP3B	Hormone ER	0.578831	None	0.195040734	8940
READ	TOP3B	PI3KAKT	0.578831	None	0.743399129	8940
READ	TOP3B	RASMAPK	0.686171	None	0.276880717	8940
READ	TOP3B	RTK	0.598584	None	0.276270469	8940
READ	TOP3B	TSCmTOR	0.912296	None	-0.035125659	8940
SARC	TOP1	Apoptosis	0.178454	None	0.284044395	7150
SARC	TOP1	CellCycle	0.618424	None	-0.160036412	7150
SARC	TOP1	DNADamage	0.113006	None	0.497942272	7150
SARC	TOP1	EMT	0.0229237	Activation	0.576305609	7150
SARC	TOP1	Hormone AR	0.412856	None	0.255341842	7150
SARC	TOP1	Hormone ER	0.938154	None	-0.021263404	7150
SARC	TOP1	PI3KAKT	0.0109446	Inhibition	-1.241563318	7150
SARC	TOP1	RASMAPK	0.113006	None	-0.50500756	7150
SARC	TOP1	RTK	0.473739	None	0.214576575	7150
SARC	TOP1	TSCmTOR	0.938154	None	0.017182532	7150
SARC	TOP1MT	Apoptosis	0.892365	None	-0.02280381	116447
SARC	TOP1MT	CellCycle	0.142189	None	-0.401031967	116447
SARC	TOP1MT	DNADamage	0.0720781	None	0.65383013	116447
SARC	TOP1MT	EMT	0.142189	None	0.337000364	116447
SARC	TOP1MT	Hormone AR	0.0720781	None	0.519898485	116447
SARC	TOP1MT	Hormone ER	0.142189	None	0.285288698	116447
SARC	TOP1MT	PI3KAKT	0.0720781	None	-0.876195952	116447
SARC	TOP1MT	RASMAPK	0.161193	None	-0.362680756	116447
SARC	TOP1MT	RTK	0.142189	None	-0.382220249	116447
SARC	TOP1MT	TSCmTOR	0.369098	None	-0.216678933	116447
SARC	TOP2A	Apoptosis	0.725294	None	0.092527381	7153
SARC	TOP2A	CellCycle	5.68179e-17	Activation	1.86163772	7153
SARC	TOP2A	DNADamage	0.584811	None	-0.205751557	7153
SARC	TOP2A	EMT	0.155959	None	-0.340196774	7153
SARC	TOP2A	Hormone AR	0.832077	None	0.047047686	7153
SARC	TOP2A	Hormone ER	0.00171171	Inhibition	-0.524960206	7153
SARC	TOP2A	PI3KAKT	0.0242153	Activation	0.988704623	7153
SARC	TOP2A	RASMAPK	0.0906947	None	-0.479860009	7153
SARC	TOP2A	RTK	0.738836	None	0.095874397	7153
SARC	TOP2A	TSCmTOR	0.000951975	Activation	0.821321962	7153
SARC	TOP2B	Apoptosis	0.814045	None	0.057652897	7155
SARC	TOP2B	CellCycle	0.0143009	Activation	0.689159078	7155
SARC	TOP2B	DNADamage	0.362321	None	0.401282677	7155
SARC	TOP2B	EMT	0.469411	None	0.241208727	7155
SARC	TOP2B	Hormone AR	0.00440938	Activation	0.776474148	7155
SARC	TOP2B	Hormone ER	0.636457	None	0.102413511	7155
SARC	TOP2B	PI3KAKT	0.469657	None	0.392581473	7155
SARC	TOP2B	RASMAPK	0.948161	None	-0.015665111	7155
SARC	TOP2B	RTK	0.433735	None	0.300331529	7155
SARC	TOP2B	TSCmTOR	0.469657	None	0.218154526	7155
SARC	TOP3A	Apoptosis	0.791675	None	0.061742544	7156
SARC	TOP3A	CellCycle	2.41331e-16	Activation	1.831896084	7156
SARC	TOP3A	DNADamage	0.0946187	None	-0.47381347	7156
SARC	TOP3A	EMT	0.168624	None	-0.317325604	7156
SARC	TOP3A	Hormone AR	0.0946187	None	-0.423699845	7156
SARC	TOP3A	Hormone ER	0.00358515	Inhibition	-0.482065335	7156
SARC	TOP3A	PI3KAKT	0.00149505	Activation	1.366606958	7156
SARC	TOP3A	RASMAPK	0.853102	None	0.044633122	7156
SARC	TOP3A	RTK	0.200049	None	0.310628953	7156
SARC	TOP3A	TSCmTOR	0.00317824	Activation	0.7275994	7156
SARC	TOP3B	Apoptosis	0.34992	None	-0.246803238	8940
SARC	TOP3B	CellCycle	0.425113	None	0.291214247	8940
SARC	TOP3B	DNADamage	0.602031	None	-0.201213731	8940
SARC	TOP3B	EMT	0.104317	None	-0.470050127	8940
SARC	TOP3B	Hormone AR	0.183694	None	0.425542524	8940
SARC	TOP3B	Hormone ER	0.968891	None	0.03750982	8940
SARC	TOP3B	PI3KAKT	0.0353985	Activation	1.106767642	8940
SARC	TOP3B	RASMAPK	0.968891	None	-0.009800674	8940
SARC	TOP3B	RTK	0.968891	None	0.00860389	8940
SARC	TOP3B	TSCmTOR	0.602031	None	0.18704142	8940
SKCM	TOP1	Apoptosis	0.739708	None	-0.21649514	7150
SKCM	TOP1	CellCycle	0.983756	None	-0.005821925	7150
SKCM	TOP1	DNADamage	0.739708	None	0.196156854	7150
SKCM	TOP1	EMT	0.739708	None	-0.31067982	7150
SKCM	TOP1	Hormone AR	0.739708	None	0.237850046	7150
SKCM	TOP1	Hormone ER	0.983756	None	-0.010378135	7150
SKCM	TOP1	PI3KAKT	0.147718	None	1.38488365	7150
SKCM	TOP1	RASMAPK	0.739708	None	-0.232054521	7150
SKCM	TOP1	RTK	0.983756	None	0.061709192	7150
SKCM	TOP1	TSCmTOR	0.739708	None	0.375503532	7150
SKCM	TOP1MT	Apoptosis	0.431018	None	-0.288792507	116447
SKCM	TOP1MT	CellCycle	0.920004	None	-0.028895117	116447
SKCM	TOP1MT	DNADamage	0.250379	None	0.429276618	116447
SKCM	TOP1MT	EMT	0.383062	None	0.352520843	116447
SKCM	TOP1MT	Hormone AR	0.318112	None	0.319402078	116447
SKCM	TOP1MT	Hormone ER	0.318112	None	-0.17113532	116447
SKCM	TOP1MT	PI3KAKT	0.145725	None	-1.323050631	116447
SKCM	TOP1MT	RASMAPK	0.145725	None	-0.714168325	116447
SKCM	TOP1MT	RTK	0.267342	None	-0.352305	116447
SKCM	TOP1MT	TSCmTOR	0.250379	None	-0.594278506	116447
SKCM	TOP2A	Apoptosis	0.461456	None	-0.360567443	7153
SKCM	TOP2A	CellCycle	0.461456	None	0.316356108	7153
SKCM	TOP2A	DNADamage	0.366771	None	0.412072958	7153
SKCM	TOP2A	EMT	0.78228	None	-0.09545504	7153
SKCM	TOP2A	Hormone AR	0.366771	None	0.497660114	7153
SKCM	TOP2A	Hormone ER	0.366771	None	-0.242332616	7153
SKCM	TOP2A	PI3KAKT	0.762615	None	0.359640236	7153
SKCM	TOP2A	RASMAPK	0.366771	None	-0.476246522	7153
SKCM	TOP2A	RTK	0.78228	None	0.107735854	7153
SKCM	TOP2A	TSCmTOR	0.78228	None	0.11020212	7153
SKCM	TOP2B	Apoptosis	0.902601	None	0.040775348	7155
SKCM	TOP2B	CellCycle	0.595087	None	-0.26089668	7155
SKCM	TOP2B	DNADamage	0.402199	None	0.398194308	7155
SKCM	TOP2B	EMT	0.844308	None	-0.184492181	7155
SKCM	TOP2B	Hormone AR	0.121696	None	0.63953991	7155
SKCM	TOP2B	Hormone ER	0.402199	None	-0.193688645	7155
SKCM	TOP2B	PI3KAKT	0.902601	None	0.071793636	7155
SKCM	TOP2B	RASMAPK	0.184548	None	-0.681061566	7155
SKCM	TOP2B	RTK	0.844308	None	-0.097851331	7155
SKCM	TOP2B	TSCmTOR	0.595087	None	-0.343929066	7155
SKCM	TOP3A	Apoptosis	0.255391	None	-0.58587323	7156
SKCM	TOP3A	CellCycle	0.255391	None	0.548440019	7156
SKCM	TOP3A	DNADamage	0.806591	None	0.091999773	7156
SKCM	TOP3A	EMT	0.700033	None	-0.239003117	7156
SKCM	TOP3A	Hormone AR	0.683297	None	-0.212737296	7156
SKCM	TOP3A	Hormone ER	0.170036	None	-0.325533224	7156
SKCM	TOP3A	PI3KAKT	0.3661	None	0.764831593	7156
SKCM	TOP3A	RASMAPK	0.753442	None	-0.171426297	7156
SKCM	TOP3A	RTK	0.845835	None	0.045408355	7156
SKCM	TOP3A	TSCmTOR	0.329153	None	0.507550532	7156
SKCM	TOP3B	Apoptosis	0.621886	None	0.274769908	8940
SKCM	TOP3B	CellCycle	0.263727	None	0.520445284	8940
SKCM	TOP3B	DNADamage	0.144728	None	0.631318799	8940
SKCM	TOP3B	EMT	0.880007	None	0.051850294	8940
SKCM	TOP3B	Hormone AR	0.263727	None	0.423084106	8940
SKCM	TOP3B	Hormone ER	0.777719	None	0.068510949	8940
SKCM	TOP3B	PI3KAKT	0.263727	None	-0.876160239	8940
SKCM	TOP3B	RASMAPK	0.621886	None	-0.257485598	8940
SKCM	TOP3B	RTK	0.263727	None	-0.37378604	8940
SKCM	TOP3B	TSCmTOR	0.880007	None	0.076177935	8940
STAD	TOP1	Apoptosis	0.00359713	Activation	0.709750952	7150
STAD	TOP1	CellCycle	3.70532e-08	Activation	1.212443333	7150
STAD	TOP1	DNADamage	0.594425	None	0.101728059	7150
STAD	TOP1	EMT	0.000119624	Inhibition	-1.13588245	7150
STAD	TOP1	Hormone AR	0.525176	None	0.143146153	7150
STAD	TOP1	Hormone ER	0.465728	None	-0.057891163	7150
STAD	TOP1	PI3KAKT	0.249403	None	-0.357976673	7150
STAD	TOP1	RASMAPK	0.0356467	Inhibition	-0.459162837	7150
STAD	TOP1	RTK	0.250751	None	-0.326318698	7150
STAD	TOP1	TSCmTOR	0.465728	None	0.175636003	7150
STAD	TOP1MT	Apoptosis	0.433155	None	0.297552907	116447
STAD	TOP1MT	CellCycle	1.3973e-05	Activation	0.999579808	116447
STAD	TOP1MT	DNADamage	0.988513	None	-0.02018652	116447
STAD	TOP1MT	EMT	0.00222542	Inhibition	-0.951598571	116447
STAD	TOP1MT	Hormone AR	0.518985	None	-0.202935483	116447
STAD	TOP1MT	Hormone ER	0.0282382	Inhibition	-0.169724597	116447
STAD	TOP1MT	PI3KAKT	0.988513	None	0.009427573	116447
STAD	TOP1MT	RASMAPK	0.988513	None	-0.063456706	116447
STAD	TOP1MT	RTK	0.988513	None	-0.003241785	116447
STAD	TOP1MT	TSCmTOR	0.518985	None	0.201334894	116447
STAD	TOP2A	Apoptosis	0.00212689	Activation	0.741798511	7153
STAD	TOP2A	CellCycle	2.84063e-19	Activation	1.83568614	7153
STAD	TOP2A	DNADamage	0.360322	None	0.218955621	7153
STAD	TOP2A	EMT	0.00212689	Inhibition	-0.952806093	7153
STAD	TOP2A	Hormone AR	0.514344	None	0.164544924	7153
STAD	TOP2A	Hormone ER	0.00595529	Inhibition	-0.192359151	7153
STAD	TOP2A	PI3KAKT	0.751851	None	-0.097465487	7153
STAD	TOP2A	RASMAPK	0.00426484	Inhibition	-0.584327503	7153
STAD	TOP2A	RTK	0.129948	None	-0.40066873	7153
STAD	TOP2A	TSCmTOR	0.807817	None	0.047663618	7153
STAD	TOP2B	Apoptosis	0.646807	None	-0.164624196	7155
STAD	TOP2B	CellCycle	0.340397	None	0.343979788	7155
STAD	TOP2B	DNADamage	0.549813	None	0.210442983	7155
STAD	TOP2B	EMT	0.479901	None	-0.355975737	7155
STAD	TOP2B	Hormone AR	0.951044	None	-0.012334199	7155
STAD	TOP2B	Hormone ER	0.660675	None	-0.04091361	7155
STAD	TOP2B	PI3KAKT	0.646807	None	0.173119267	7155
STAD	TOP2B	RASMAPK	0.309001	None	-0.349657346	7155
STAD	TOP2B	RTK	0.309001	None	-0.42799526	7155
STAD	TOP2B	TSCmTOR	0.834881	None	0.061287062	7155
STAD	TOP3A	Apoptosis	0.0419384	Activation	0.574363354	7156
STAD	TOP3A	CellCycle	0.000226809	Activation	0.881229694	7156
STAD	TOP3A	DNADamage	0.536466	None	0.213043422	7156
STAD	TOP3A	EMT	0.757826	None	-0.140933644	7156
STAD	TOP3A	Hormone AR	0.536466	None	-0.242275738	7156
STAD	TOP3A	Hormone ER	0.757826	None	0.040252003	7156
STAD	TOP3A	PI3KAKT	0.94487	None	0.016066304	7156
STAD	TOP3A	RASMAPK	0.151806	None	-0.37450092	7156
STAD	TOP3A	RTK	0.757826	None	-0.144492451	7156
STAD	TOP3A	TSCmTOR	0.94487	None	-0.01375622	7156
STAD	TOP3B	Apoptosis	0.541197	None	0.189823086	8940
STAD	TOP3B	CellCycle	0.541197	None	0.164842906	8940
STAD	TOP3B	DNADamage	0.944135	None	0.01352399	8940
STAD	TOP3B	EMT	0.885085	None	0.070341441	8940
STAD	TOP3B	Hormone AR	0.541197	None	-0.199813118	8940
STAD	TOP3B	Hormone ER	0.45063	None	0.097345003	8940
STAD	TOP3B	PI3KAKT	0.0884067	None	0.605443148	8940
STAD	TOP3B	RASMAPK	0.541197	None	0.166479818	8940
STAD	TOP3B	RTK	0.541197	None	0.233197014	8940
STAD	TOP3B	TSCmTOR	0.45063	None	0.30931127	8940
TGCT	TOP1	Apoptosis	0.385236	None	0.21146089	7150
TGCT	TOP1	CellCycle	0.0735044	None	0.492399263	7150
TGCT	TOP1	DNADamage	0.0067551	Inhibition	-1.031517634	7150
TGCT	TOP1	EMT	0.0358392	Inhibition	-0.659084439	7150
TGCT	TOP1	Hormone AR	0.133429	None	-0.391322816	7150
TGCT	TOP1	Hormone ER	0.0067551	Inhibition	-0.578690227	7150
TGCT	TOP1	PI3KAKT	0.420926	None	0.176907751	7150
TGCT	TOP1	RASMAPK	0.317708	None	0.273477466	7150
TGCT	TOP1	RTK	0.0358392	Activation	0.422512753	7150
TGCT	TOP1	TSCmTOR	0.00949429	Activation	0.476959873	7150
TGCT	TOP1MT	Apoptosis	0.00833415	Activation	0.662357607	116447
TGCT	TOP1MT	CellCycle	0.00189595	Activation	0.847864931	116447
TGCT	TOP1MT	DNADamage	0.620652	None	-0.267909384	116447
TGCT	TOP1MT	EMT	7.83e-05	Inhibition	-1.202303324	116447
TGCT	TOP1MT	Hormone AR	0.906512	None	0.027079746	116447
TGCT	TOP1MT	Hormone ER	0.620652	None	0.138100319	116447
TGCT	TOP1MT	PI3KAKT	0.32534	None	0.301902526	116447
TGCT	TOP1MT	RASMAPK	0.0783484	None	-0.506088135	116447
TGCT	TOP1MT	RTK	0.663108	None	-0.10710136	116447
TGCT	TOP1MT	TSCmTOR	0.663108	None	0.085967599	116447
TGCT	TOP2A	Apoptosis	0.776202	None	0.225641647	7153
TGCT	TOP2A	CellCycle	0.185925	None	0.508574082	7153
TGCT	TOP2A	DNADamage	0.776202	None	-0.236901368	7153
TGCT	TOP2A	EMT	0.859184	None	0.049897976	7153
TGCT	TOP2A	Hormone AR	0.816522	None	-0.104287347	7153
TGCT	TOP2A	Hormone ER	0.145695	None	-0.432774627	7153
TGCT	TOP2A	PI3KAKT	0.859184	None	-0.05391181	7153
TGCT	TOP2A	RASMAPK	0.776202	None	0.174402639	7153
TGCT	TOP2A	RTK	0.776202	None	0.159990449	7153
TGCT	TOP2A	TSCmTOR	0.816522	None	0.085369695	7153
TGCT	TOP2B	Apoptosis	0.104065	None	-0.372454754	7155
TGCT	TOP2B	CellCycle	0.264991	None	-0.272244683	7155
TGCT	TOP2B	DNADamage	3.2011e-05	Inhibition	-1.375933626	7155
TGCT	TOP2B	EMT	0.104065	None	0.480651201	7155
TGCT	TOP2B	Hormone AR	3.2698e-05	Inhibition	-0.959474858	7155
TGCT	TOP2B	Hormone ER	4.19767e-07	Inhibition	-0.891406586	7155
TGCT	TOP2B	PI3KAKT	0.0421998	Activation	0.477654792	7155
TGCT	TOP2B	RASMAPK	1.32989e-08	Activation	1.34057816	7155
TGCT	TOP2B	RTK	3.5219e-08	Activation	0.974191365	7155
TGCT	TOP2B	TSCmTOR	0.000787793	Activation	0.553360131	7155
TGCT	TOP3A	Apoptosis	0.865649	None	0.151361339	7156
TGCT	TOP3A	CellCycle	0.596313	None	0.458988058	7156
TGCT	TOP3A	DNADamage	0.865649	None	0.143035274	7156
TGCT	TOP3A	EMT	0.865649	None	-0.282384119	7156
TGCT	TOP3A	Hormone AR	0.865649	None	0.140269333	7156
TGCT	TOP3A	Hormone ER	0.955101	None	0.010066336	7156
TGCT	TOP3A	PI3KAKT	0.865649	None	0.073089649	7156
TGCT	TOP3A	RASMAPK	0.865649	None	-0.066903727	7156
TGCT	TOP3A	RTK	0.865649	None	0.105860157	7156
TGCT	TOP3A	TSCmTOR	0.865649	None	0.167407957	7156
TGCT	TOP3B	Apoptosis	0.0126135	Activation	0.665386774	8940
TGCT	TOP3B	CellCycle	0.00939209	Activation	0.793823258	8940
TGCT	TOP3B	DNADamage	0.817491	None	-0.144848039	8940
TGCT	TOP3B	EMT	0.570056	None	-0.384482289	8940
TGCT	TOP3B	Hormone AR	0.817491	None	-0.131368319	8940
TGCT	TOP3B	Hormone ER	0.769592	None	0.18170471	8940
TGCT	TOP3B	PI3KAKT	0.817491	None	-0.11595323	8940
TGCT	TOP3B	RASMAPK	0.99207	None	0.002382503	8940
TGCT	TOP3B	RTK	0.860302	None	0.050970481	8940
TGCT	TOP3B	TSCmTOR	0.817491	None	0.089613184	8940
THCA	TOP1	Apoptosis	0.012161	Activation	0.346593008	7150
THCA	TOP1	CellCycle	0.012161	Inhibition	-0.480365905	7150
THCA	TOP1	DNADamage	0.012161	Inhibition	-0.330312828	7150
THCA	TOP1	EMT	0.012161	Activation	0.658502209	7150
THCA	TOP1	Hormone AR	3.1989e-06	Inhibition	-1.097829204	7150
THCA	TOP1	Hormone ER	0.1082	None	-0.171422231	7150
THCA	TOP1	PI3KAKT	0.0230092	Inhibition	-0.53456338	7150
THCA	TOP1	RASMAPK	0.0702928	None	-0.307073576	7150
THCA	TOP1	RTK	0.0223802	Inhibition	-0.375889023	7150
THCA	TOP1	TSCmTOR	0.644011	None	-0.080628874	7150
THCA	TOP1MT	Apoptosis	0.805711	None	-0.11437846	116447
THCA	TOP1MT	CellCycle	0.805711	None	-0.12343005	116447
THCA	TOP1MT	DNADamage	0.805711	None	-0.115201011	116447
THCA	TOP1MT	EMT	0.805711	None	0.256237485	116447
THCA	TOP1MT	Hormone AR	0.953179	None	0.016608213	116447
THCA	TOP1MT	Hormone ER	0.953179	None	-0.006093081	116447
THCA	TOP1MT	PI3KAKT	0.931017	None	-0.098778457	116447
THCA	TOP1MT	RASMAPK	0.805711	None	-0.135524817	116447
THCA	TOP1MT	RTK	0.805711	None	-0.110359367	116447
THCA	TOP1MT	TSCmTOR	0.931017	None	-0.056702911	116447
THCA	TOP2A	Apoptosis	0.0205591	Activation	0.302886864	7153
THCA	TOP2A	CellCycle	0.325543	None	-0.211216283	7153
THCA	TOP2A	DNADamage	0.266238	None	-0.160858359	7153
THCA	TOP2A	EMT	0.000121691	Activation	0.984171251	7153
THCA	TOP2A	Hormone AR	2.15708e-06	Inhibition	-1.114545993	7153
THCA	TOP2A	Hormone ER	0.657313	None	-0.057690767	7153
THCA	TOP2A	PI3KAKT	0.657313	None	-0.11970265	7153
THCA	TOP2A	RASMAPK	0.0718992	None	-0.336992375	7153
THCA	TOP2A	RTK	1.0738e-05	Inhibition	-0.712770916	7153
THCA	TOP2A	TSCmTOR	0.919039	None	-0.017735003	7153
THCA	TOP2B	Apoptosis	0.277116	None	-0.18627732	7155
THCA	TOP2B	CellCycle	0.40762	None	-0.186986327	7155
THCA	TOP2B	DNADamage	0.693671	None	-0.067960997	7155
THCA	TOP2B	EMT	0.277116	None	0.350278831	7155
THCA	TOP2B	Hormone AR	0.277116	None	-0.354283834	7155
THCA	TOP2B	Hormone ER	0.277116	None	-0.150346853	7155
THCA	TOP2B	PI3KAKT	0.277116	None	-0.307579089	7155
THCA	TOP2B	RASMAPK	0.704015	None	0.076806125	7155
THCA	TOP2B	RTK	0.723779	None	0.054217809	7155
THCA	TOP2B	TSCmTOR	0.277116	None	-0.378087422	7155
THCA	TOP3A	Apoptosis	0.978587	None	0.127372087	7156
THCA	TOP3A	CellCycle	0.978587	None	0.068443479	7156
THCA	TOP3A	DNADamage	0.978587	None	-0.04666969	7156
THCA	TOP3A	EMT	0.978587	None	-0.033389962	7156
THCA	TOP3A	Hormone AR	0.978587	None	0.114079897	7156
THCA	TOP3A	Hormone ER	0.917345	None	0.174232748	7156
THCA	TOP3A	PI3KAKT	0.978587	None	0.095368928	7156
THCA	TOP3A	RASMAPK	0.978587	None	0.004326999	7156
THCA	TOP3A	RTK	0.978587	None	-0.111462909	7156
THCA	TOP3A	TSCmTOR	0.978587	None	-0.019479132	7156
THCA	TOP3B	Apoptosis	0.82794	None	-0.025044417	8940
THCA	TOP3B	CellCycle	0.390156	None	-0.191951838	8940
THCA	TOP3B	DNADamage	0.171478	None	-0.186161673	8940
THCA	TOP3B	EMT	0.163542	None	0.442398523	8940
THCA	TOP3B	Hormone AR	0.13656	None	-0.478636834	8940
THCA	TOP3B	Hormone ER	0.463585	None	-0.084137967	8940
THCA	TOP3B	PI3KAKT	0.163542	None	0.432985907	8940
THCA	TOP3B	RASMAPK	0.171478	None	0.264579815	8940
THCA	TOP3B	RTK	0.416611	None	-0.147202959	8940
THCA	TOP3B	TSCmTOR	0.0134147	Activation	0.558339141	8940
THYM	TOP1	Apoptosis	0.170646	None	0.387900716	7150
THYM	TOP1	CellCycle	0.000195941	Activation	1.262286847	7150
THYM	TOP1	DNADamage	0.0035799	Activation	0.694981879	7150
THYM	TOP1	EMT	0.424489	None	0.295728416	7150
THYM	TOP1	Hormone AR	0.000830562	Activation	1.023960117	7150
THYM	TOP1	Hormone ER	0.43832	None	-0.130295415	7150
THYM	TOP1	PI3KAKT	0.381331	None	-0.373664092	7150
THYM	TOP1	RASMAPK	0.261116	None	-0.429912914	7150
THYM	TOP1	RTK	0.551729	None	0.140749495	7150
THYM	TOP1	TSCmTOR	0.950219	None	0.011574526	7150
THYM	TOP1MT	Apoptosis	0.0276754	Activation	0.506197757	116447
THYM	TOP1MT	CellCycle	3.45458e-11	Activation	1.93007997	116447
THYM	TOP1MT	DNADamage	0.00409819	Activation	0.652840286	116447
THYM	TOP1MT	EMT	0.641412	None	-0.132825108	116447
THYM	TOP1MT	Hormone AR	5.18147e-10	Activation	1.632296999	116447
THYM	TOP1MT	Hormone ER	0.000327828	Inhibition	-0.512464939	116447
THYM	TOP1MT	PI3KAKT	0.440728	None	-0.263549446	116447
THYM	TOP1MT	RASMAPK	8.30985e-06	Inhibition	-1.26972834	116447
THYM	TOP1MT	RTK	0.0529794	None	-0.427716486	116447
THYM	TOP1MT	TSCmTOR	0.356013	None	-0.197233686	116447
THYM	TOP2A	Apoptosis	0.789651	None	0.079208107	7153
THYM	TOP2A	CellCycle	2.89661e-11	Activation	1.935159136	7153
THYM	TOP2A	DNADamage	0.00691271	Activation	0.619545347	7153
THYM	TOP2A	EMT	0.939723	None	-0.021489647	7153
THYM	TOP2A	Hormone AR	9.06291e-07	Activation	1.366301949	7153
THYM	TOP2A	Hormone ER	0.000236554	Inhibition	-0.530116144	7153
THYM	TOP2A	PI3KAKT	0.620856	None	-0.211664515	7153
THYM	TOP2A	RASMAPK	0.000370737	Inhibition	-1.040789494	7153
THYM	TOP2A	RTK	0.620856	None	-0.150080025	7153
THYM	TOP2A	TSCmTOR	0.620856	None	0.160308706	7153
THYM	TOP2B	Apoptosis	0.0722152	None	-0.485121931	7155
THYM	TOP2B	CellCycle	0.000662998	Activation	1.179128003	7155
THYM	TOP2B	DNADamage	0.0988278	None	0.44119708	7155
THYM	TOP2B	EMT	0.786747	None	-0.076838352	7155
THYM	TOP2B	Hormone AR	0.00286455	Activation	0.940501748	7155
THYM	TOP2B	Hormone ER	0.169779	None	-0.238434655	7155
THYM	TOP2B	PI3KAKT	0.786747	None	0.138971349	7155
THYM	TOP2B	RASMAPK	0.171574	None	-0.462235446	7155
THYM	TOP2B	RTK	0.786747	None	0.066623487	7155
THYM	TOP2B	TSCmTOR	0.286856	None	0.235143506	7155
THYM	TOP3A	Apoptosis	0.145537	None	0.362662151	7156
THYM	TOP3A	CellCycle	8.17883e-07	Activation	1.565376236	7156
THYM	TOP3A	DNADamage	0.01309	Activation	0.61324068	7156
THYM	TOP3A	EMT	0.145537	None	0.483666371	7156
THYM	TOP3A	Hormone AR	0.0024276	Activation	0.952430756	7156
THYM	TOP3A	Hormone ER	0.145537	None	-0.227133888	7156
THYM	TOP3A	PI3KAKT	0.64763	None	-0.171009803	7156
THYM	TOP3A	RASMAPK	0.145537	None	-0.481439101	7156
THYM	TOP3A	RTK	0.931085	None	-0.017969028	7156
THYM	TOP3A	TSCmTOR	0.64763	None	0.11911174	7156
THYM	TOP3B	Apoptosis	0.465436	None	0.174401034	8940
THYM	TOP3B	CellCycle	4.1114e-05	Activation	1.363079569	8940
THYM	TOP3B	DNADamage	0.302612	None	0.289943533	8940
THYM	TOP3B	EMT	0.465436	None	0.254592396	8940
THYM	TOP3B	Hormone AR	0.0705167	None	0.612052847	8940
THYM	TOP3B	Hormone ER	8.069e-05	Inhibition	-0.576501892	8940
THYM	TOP3B	PI3KAKT	0.294327	None	0.451082404	8940
THYM	TOP3B	RASMAPK	0.582692	None	-0.157198782	8940
THYM	TOP3B	RTK	0.465436	None	0.182434762	8940
THYM	TOP3B	TSCmTOR	0.0165397	Activation	0.509718016	8940
UCEC	TOP1	Apoptosis	0.777227	None	-0.079729439	7150
UCEC	TOP1	CellCycle	0.777227	None	0.139456708	7150
UCEC	TOP1	DNADamage	0.710922	None	0.218103799	7150
UCEC	TOP1	EMT	0.579732	None	0.608967985	7150
UCEC	TOP1	Hormone AR	0.579732	None	0.285029519	7150
UCEC	TOP1	Hormone ER	0.579732	None	-0.481680272	7150
UCEC	TOP1	PI3KAKT	0.777227	None	-0.21033294	7150
UCEC	TOP1	RASMAPK	0.710922	None	-0.323309943	7150
UCEC	TOP1	RTK	0.777227	None	-0.128181309	7150
UCEC	TOP1	TSCmTOR	0.710922	None	-0.250429305	7150
UCEC	TOP1MT	Apoptosis	0.971996	None	-0.035189219	116447
UCEC	TOP1MT	CellCycle	0.287314	None	0.758694518	116447
UCEC	TOP1MT	DNADamage	0.287314	None	0.518323493	116447
UCEC	TOP1MT	EMT	0.971996	None	-0.171329101	116447
UCEC	TOP1MT	Hormone AR	0.971996	None	0.075739962	116447
UCEC	TOP1MT	Hormone ER	0.971996	None	-0.065025457	116447
UCEC	TOP1MT	PI3KAKT	0.971996	None	-0.345881646	116447
UCEC	TOP1MT	RASMAPK	0.971996	None	-0.30857214	116447
UCEC	TOP1MT	RTK	0.971996	None	-0.183891541	116447
UCEC	TOP1MT	TSCmTOR	0.971996	None	-0.00887152	116447
UCEC	TOP2A	Apoptosis	0.405308	None	0.323195861	7153
UCEC	TOP2A	CellCycle	0.000381307	Activation	1.407919462	7153
UCEC	TOP2A	DNADamage	0.131343	None	0.561941259	7153
UCEC	TOP2A	EMT	0.405308	None	0.392578441	7153
UCEC	TOP2A	Hormone AR	0.786159	None	0.076437461	7153
UCEC	TOP2A	Hormone ER	0.00992185	Inhibition	-1.07435271	7153
UCEC	TOP2A	PI3KAKT	0.405308	None	-0.626637577	7153
UCEC	TOP2A	RASMAPK	0.51156	None	-0.331894383	7153
UCEC	TOP2A	RTK	0.869614	None	0.047590467	7153
UCEC	TOP2A	TSCmTOR	0.253713	None	-0.412435533	7153
UCEC	TOP2B	Apoptosis	0.0843181	None	-0.729865504	7155
UCEC	TOP2B	CellCycle	0.712486	None	0.363901612	7155
UCEC	TOP2B	DNADamage	0.214901	None	0.505631564	7155
UCEC	TOP2B	EMT	0.983896	None	0.084524581	7155
UCEC	TOP2B	Hormone AR	0.214901	None	0.407054744	7155
UCEC	TOP2B	Hormone ER	0.953859	None	-0.151531939	7155
UCEC	TOP2B	PI3KAKT	0.953859	None	-0.281993377	7155
UCEC	TOP2B	RASMAPK	0.983896	None	-0.008139063	7155
UCEC	TOP2B	RTK	0.983896	None	-0.03179218	7155
UCEC	TOP2B	TSCmTOR	0.712486	None	-0.234255166	7155
UCEC	TOP3A	Apoptosis	0.869966	None	0.046494503	7156
UCEC	TOP3A	CellCycle	0.285911	None	0.489923869	7156
UCEC	TOP3A	DNADamage	0.247128	None	-0.452703925	7156
UCEC	TOP3A	EMT	0.49552	None	0.340595745	7156
UCEC	TOP3A	Hormone AR	0.0675896	None	-0.540066372	7156
UCEC	TOP3A	Hormone ER	0.247128	None	-0.598413193	7156
UCEC	TOP3A	PI3KAKT	0.192512	None	1.107409884	7156
UCEC	TOP3A	RASMAPK	0.514389	None	-0.33227197	7156
UCEC	TOP3A	RTK	0.612108	None	-0.173912756	7156
UCEC	TOP3A	TSCmTOR	0.262633	None	-0.386238886	7156
UCEC	TOP3B	Apoptosis	0.520175	None	-0.21247341	8940
UCEC	TOP3B	CellCycle	0.0698115	None	0.869099042	8940
UCEC	TOP3B	DNADamage	0.00312022	Activation	0.970141853	8940
UCEC	TOP3B	EMT	0.115714	None	-0.742508621	8940
UCEC	TOP3B	Hormone AR	0.115714	None	-0.404005861	8940
UCEC	TOP3B	Hormone ER	0.427306	None	-0.368081134	8940
UCEC	TOP3B	PI3KAKT	0.520175	None	0.394988714	8940
UCEC	TOP3B	RASMAPK	0.868295	None	-0.068059283	8940
UCEC	TOP3B	RTK	0.190853	None	0.472084834	8940
UCEC	TOP3B	TSCmTOR	0.353298	None	0.314783347	8940
UCS	TOP1	Apoptosis	0.994083	None	-0.147113745	7150
UCS	TOP1	CellCycle	0.994083	None	0.114681483	7150
UCS	TOP1	DNADamage	0.994083	None	-0.039346343	7150
UCS	TOP1	EMT	0.798243	None	-0.739027028	7150
UCS	TOP1	Hormone AR	0.994083	None	-0.234523822	7150
UCS	TOP1	Hormone ER	0.798243	None	0.373650482	7150
UCS	TOP1	PI3KAKT	0.994083	None	-0.519153285	7150
UCS	TOP1	RASMAPK	0.994083	None	0.002992571	7150
UCS	TOP1	RTK	0.798243	None	0.489795055	7150
UCS	TOP1	TSCmTOR	0.994083	None	-0.111978442	7150
UCS	TOP1MT	Apoptosis	0.76077	None	-0.106041048	116447
UCS	TOP1MT	CellCycle	0.76077	None	0.118438536	116447
UCS	TOP1MT	DNADamage	0.76077	None	0.310614995	116447
UCS	TOP1MT	EMT	0.691171	None	0.888098462	116447
UCS	TOP1MT	Hormone AR	0.691171	None	0.882113233	116447
UCS	TOP1MT	Hormone ER	0.76077	None	0.180132633	116447
UCS	TOP1MT	PI3KAKT	0.76077	None	0.499455021	116447
UCS	TOP1MT	RASMAPK	0.76077	None	0.196730283	116447
UCS	TOP1MT	RTK	0.76077	None	0.429487982	116447
UCS	TOP1MT	TSCmTOR	0.76077	None	0.207346691	116447
UCS	TOP2A	Apoptosis	0.747769	None	-0.11120459	7153
UCS	TOP2A	CellCycle	0.235326	None	0.614668816	7153
UCS	TOP2A	DNADamage	0.235326	None	1.430390158	7153
UCS	TOP2A	EMT	0.420168	None	-0.635354029	7153
UCS	TOP2A	Hormone AR	0.235326	None	1.066919767	7153
UCS	TOP2A	Hormone ER	0.420168	None	-0.324555813	7153
UCS	TOP2A	PI3KAKT	0.258722	None	-1.173016253	7153
UCS	TOP2A	RASMAPK	0.420168	None	-0.449383735	7153
UCS	TOP2A	RTK	0.498746	None	0.316660819	7153
UCS	TOP2A	TSCmTOR	0.498746	None	0.403954354	7153
UCS	TOP2B	Apoptosis	0.731188	None	-0.209126247	7155
UCS	TOP2B	CellCycle	0.731188	None	0.137827878	7155
UCS	TOP2B	DNADamage	0.731188	None	-0.229672149	7155
UCS	TOP2B	EMT	0.731188	None	-0.621076725	7155
UCS	TOP2B	Hormone AR	0.731188	None	0.316527277	7155
UCS	TOP2B	Hormone ER	0.731188	None	0.127649518	7155
UCS	TOP2B	PI3KAKT	0.731188	None	-0.465454442	7155
UCS	TOP2B	RASMAPK	0.731188	None	0.304606885	7155
UCS	TOP2B	RTK	0.731188	None	0.479094439	7155
UCS	TOP2B	TSCmTOR	0.731188	None	0.22382044	7155
UCS	TOP3A	Apoptosis	0.0333335	Activation	0.982063287	7156
UCS	TOP3A	CellCycle	0.728635	None	0.264359372	7156
UCS	TOP3A	DNADamage	0.689357	None	0.634898399	7156
UCS	TOP3A	EMT	0.489287	None	0.782506269	7156
UCS	TOP3A	Hormone AR	0.99008	None	0.059903171	7156
UCS	TOP3A	Hormone ER	0.489287	None	0.343633615	7156
UCS	TOP3A	PI3KAKT	0.489287	None	-1.016441996	7156
UCS	TOP3A	RASMAPK	0.99008	None	-0.086375511	7156
UCS	TOP3A	RTK	0.99008	None	0.005174734	7156
UCS	TOP3A	TSCmTOR	0.778429	None	-0.313629088	7156
UCS	TOP3B	Apoptosis	0.964056	None	0.304042617	8940
UCS	TOP3B	CellCycle	0.964056	None	0.062261235	8940
UCS	TOP3B	DNADamage	0.964056	None	0.836577164	8940
UCS	TOP3B	EMT	0.964056	None	0.485608171	8940
UCS	TOP3B	Hormone AR	0.964056	None	0.215723414	8940
UCS	TOP3B	Hormone ER	0.964056	None	0.034983364	8940
UCS	TOP3B	PI3KAKT	0.964056	None	0.404427688	8940
UCS	TOP3B	RASMAPK	0.964056	None	0.223594097	8940
UCS	TOP3B	RTK	0.964056	None	-0.018628396	8940
UCS	TOP3B	TSCmTOR	0.964056	None	-0.312245277	8940
UVM	TOP1	Apoptosis	0.662189	None	0.41728688	7150
UVM	TOP1	CellCycle	0.866435	None	-0.071616426	7150
UVM	TOP1	DNADamage	0.122432	None	2.077854019	7150
UVM	TOP1	EMT	0.662189	None	-0.554447867	7150
UVM	TOP1	Hormone AR	0.171497	None	1.347950318	7150
UVM	TOP1	Hormone ER	0.615984	None	0.387844305	7150
UVM	TOP1	PI3KAKT	0.627726	None	-0.877884157	7150
UVM	TOP1	RASMAPK	0.171497	None	-0.991754188	7150
UVM	TOP1	RTK	0.615984	None	-0.396347691	7150
UVM	TOP1	TSCmTOR	0.754541	None	-0.627321298	7150
UVM	TOP1MT	Apoptosis	0.782536	None	0.377124787	116447
UVM	TOP1MT	CellCycle	0.782536	None	0.461197565	116447
UVM	TOP1MT	DNADamage	0.903	None	-0.168897881	116447
UVM	TOP1MT	EMT	0.782536	None	0.431715213	116447
UVM	TOP1MT	Hormone AR	0.737864	None	-0.755794655	116447
UVM	TOP1MT	Hormone ER	0.728897	None	-0.629034594	116447
UVM	TOP1MT	PI3KAKT	0.84678	None	-0.497789871	116447
UVM	TOP1MT	RASMAPK	0.903	None	-0.05999369	116447
UVM	TOP1MT	RTK	0.782536	None	-0.30283691	116447
UVM	TOP1MT	TSCmTOR	0.903	None	0.288070966	116447
UVM	TOP2A	Apoptosis	0.586597	None	0.514825123	7153
UVM	TOP2A	CellCycle	0.318479	None	0.885022816	7153
UVM	TOP2A	DNADamage	0.586597	None	0.880152557	7153
UVM	TOP2A	EMT	0.741494	None	-0.24781119	7153
UVM	TOP2A	Hormone AR	0.318479	None	1.071910794	7153
UVM	TOP2A	Hormone ER	0.586597	None	0.312036528	7153
UVM	TOP2A	PI3KAKT	0.586597	None	-0.810125241	7153
UVM	TOP2A	RASMAPK	0.318479	None	-0.823783346	7153
UVM	TOP2A	RTK	0.741494	None	-0.142999588	7153
UVM	TOP2A	TSCmTOR	0.741494	None	-0.551877903	7153
UVM	TOP2B	Apoptosis	0.956208	None	-0.037248605	7155
UVM	TOP2B	CellCycle	0.945263	None	0.101661963	7155
UVM	TOP2B	DNADamage	0.676322	None	0.742175215	7155
UVM	TOP2B	EMT	0.664068	None	-0.674923055	7155
UVM	TOP2B	Hormone AR	0.664068	None	0.716794736	7155
UVM	TOP2B	Hormone ER	0.945263	None	0.080199983	7155
UVM	TOP2B	PI3KAKT	0.591581	None	-1.501115982	7155
UVM	TOP2B	RASMAPK	0.297653	None	-1.084612793	7155
UVM	TOP2B	RTK	0.591581	None	-0.479670626	7155
UVM	TOP2B	TSCmTOR	0.591581	None	-1.847763334	7155
UVM	TOP3A	Apoptosis	0.227389	None	0.926335219	7156
UVM	TOP3A	CellCycle	0.745324	None	0.43217112	7156
UVM	TOP3A	DNADamage	0.947019	None	-0.077990404	7156
UVM	TOP3A	EMT	0.737033	None	0.281267028	7156
UVM	TOP3A	Hormone AR	0.737033	None	0.368624768	7156
UVM	TOP3A	Hormone ER	0.775575	None	0.097101489	7156
UVM	TOP3A	PI3KAKT	0.737033	None	0.573760332	7156
UVM	TOP3A	RASMAPK	0.737033	None	0.346780668	7156
UVM	TOP3A	RTK	0.737033	None	0.263087434	7156
UVM	TOP3A	TSCmTOR	0.230462	None	1.562117025	7156
UVM	TOP3B	Apoptosis	0.819863	None	-0.132293486	8940
UVM	TOP3B	CellCycle	0.689705	None	0.311061496	8940
UVM	TOP3B	DNADamage	0.441051	None	-1.073243334	8940
UVM	TOP3B	EMT	0.689705	None	0.304301757	8940
UVM	TOP3B	Hormone AR	0.441051	None	-0.898133547	8940
UVM	TOP3B	Hormone ER	0.342984	None	-0.696653286	8940
UVM	TOP3B	PI3KAKT	0.342984	None	1.6997271	8940
UVM	TOP3B	RASMAPK	0.543976	None	0.512143658	8940
UVM	TOP3B	RTK	0.543976	None	0.361992808	8940
UVM	TOP3B	TSCmTOR	0.488443	None	1.429285142	8940
