# Supplementary material for: An integrated multi-omics analysis of topoisomerase family in pan-cancer: Friend or foe?
Source: PLoS One. 2022 Oct 26;17(10):e0274546. doi: 10.1371/journal.pone.0274546 (PMC9604985; doi:10.1371/journal.pone.0274546)
Supplement: S1 File — (ZIP) [file pone.0274546.s006.zip › data and code/16.CtrpDrugIC50AndExpTable.xlsx]

## Sheet: SheetName
symbol	drug	cor	fdr	entrez
TOP1	16-beta-bromoandrosterone	0.0368866	0.475694	7150
TOP1	1S,3R-RSL-3	-0.00230151	0.964282	7150
TOP1	3-Cl-AHPC	-0.0794692	0.0430184	7150
TOP1	968	0.111739	0.948635	7150
TOP1	A-804598	0.00439953	0.984677	7150
TOP1	AA-COCF3	-0.0402177	0.358587	7150
TOP1	ABT-199	0.0309625	0.618356	7150
TOP1	ABT-737	0.065226	0.151159	7150
TOP1	AC55649	0.0216553	0.88898	7150
TOP1	AGK-2	0.0329455	0.932065	7150
TOP1	AM-580	0.00553096	0.937553	7150
TOP1	AT-406	0.0326347	0.791164	7150
TOP1	AT13387	-0.182203	0.00143567	7150
TOP1	AT7867	0.0543514	0.204555	7150
TOP1	AZ-3146	-0.0214577	0.648369	7150
TOP1	AZD1480	0.0678807	0.362211	7150
TOP1	AZD4547	0.0955052	0.0341601	7150
TOP1	AZD6482	0.020226	0.775305	7150
TOP1	AZD7545	-0.0829058	0.0520332	7150
TOP1	AZD7762	-0.0665797	0.0923403	7150
TOP1	AZD8055	-0.0965799	0.0157291	7150
TOP1	B02	0.02409	0.586271	7150
TOP1	BCL-LZH-4	0.0777064	0.681998	7150
TOP1	BEC	0.0697402	0.999979	7150
TOP1	BI-2536	-0.0811893	0.0319096	7150
TOP1	BIBR-1532	-0.0409885	0.409279	7150
TOP1	BIRB-796	0.0163818	0.756067	7150
TOP1	BIX-01294	0.0174899	0.684549	7150
TOP1	BMS-195614	-0.0482646	0.445037	7150
TOP1	BMS-270394	0.104843	0.0158716	7150
TOP1	BMS-345541	-0.0550923	0.173091	7150
TOP1	BMS-536924	-0.0650659	0.211615	7150
TOP1	BMS-754807	-0.032958	0.509682	7150
TOP1	BRD-A02303741	-0.0284887	0.634712	7150
TOP1	BRD-A05715709	0.0541309	0.725328	7150
TOP1	BRD-A71883111	-0.0236207	0.63019	7150
TOP1	BRD-A86708339	-0.174032	0.00281286	7150
TOP1	BRD-A94377914	0.0152692	0.816029	7150
TOP1	BRD-K01737880	-0.26873	0.129973	7150
TOP1	BRD-K02251932	-0.0155567	0.799678	7150
TOP1	BRD-K02492147	0.0305501	0.635422	7150
TOP1	BRD-K04800985	0.0521439	0.99881	7150
TOP1	BRD-K09344309	-0.23919	0.363884	7150
TOP1	BRD-K09587429	0.0892948	0.138131	7150
TOP1	BRD-K11533227	-0.0559216	0.213027	7150
TOP1	BRD-K13999467	0.0187678	0.708388	7150
TOP1	BRD-K14844214	0.0106614	0.913644	7150
TOP1	BRD-K16147474	0.029806	0.947374	7150
TOP1	BRD-K17060750	0.0290229	0.603543	7150
TOP1	BRD-K19103580	-0.00486582	0.938959	7150
TOP1	BRD-K24690302	-0.0226674	0.640049	7150
TOP1	BRD-K26531177	0.0293386	0.512356	7150
TOP1	BRD-K27224038	0.146419	0.47432	7150
TOP1	BRD-K27986637	0.136312	0.329268	7150
TOP1	BRD-K28456706	7.098e-05	0.998795	7150
TOP1	BRD-K29086754	0.0861395	0.666001	7150
TOP1	BRD-K29313308	-0.0367431	0.421875	7150
TOP1	BRD-K30019337	0.171788	0.405567	7150
TOP1	BRD-K30748066	-0.0356615	0.870926	7150
TOP1	BRD-K33199242	0.0513512	0.948158	7150
TOP1	BRD-K33514849	-0.203311	0.999288	7150
TOP1	BRD-K34099515	-0.0177264	0.986407	7150
TOP1	BRD-K34222889	-0.0257957	0.533862	7150
TOP1	BRD-K34485477	0.00746318	0.998562	7150
TOP1	BRD-K35604418	-0.0899748	0.0237186	7150
TOP1	BRD-K37390332	0.0451595	0.829798	7150
TOP1	BRD-K41334119	0.119823	0.823403	7150
TOP1	BRD-K41597374	-0.0816261	0.0439681	7150
TOP1	BRD-K42260513	0.0442745	0.994633	7150
TOP1	BRD-K44224150	0.169481	0.928926	7150
TOP1	BRD-K45681478	-0.0501015	0.2815	7150
TOP1	BRD-K48334597	0.0362794	0.795615	7150
TOP1	BRD-K48477130	0.10162	0.596571	7150
TOP1	BRD-K49290616	0.0202714	0.971974	7150
TOP1	BRD-K50799972	0.048096	0.501475	7150
TOP1	BRD-K51490254	-0.0585205	0.176391	7150
TOP1	BRD-K51831558	-0.00857375	0.922077	7150
TOP1	BRD-K52037352	0.0433756	0.51814	7150
TOP1	BRD-K55116708	0.0105078	0.850528	7150
TOP1	BRD-K61166597	-0.104714	0.00873039	7150
TOP1	BRD-K63431240	-0.0507097	0.259482	7150
TOP1	BRD-K64610608	-0.0414855	0.727463	7150
TOP1	BRD-K66453893	-0.0154758	0.71193	7150
TOP1	BRD-K66532283	-0.0965813	0.0166907	7150
TOP1	BRD-K70511574	-0.0161199	0.704432	7150
TOP1	BRD-K71781559	-0.0203848	0.993922	7150
TOP1	BRD-K75293299	0.072891	0.781166	7150
TOP1	BRD-K78574327	0.072052	0.970056	7150
TOP1	BRD-K80183349	-0.0714612	0.0757791	7150
TOP1	BRD-K84807411	0.154173	0.50972	7150
TOP1	BRD-K85133207	-0.0494612	0.27904	7150
TOP1	BRD-K86535717	0.012663	0.981857	7150
TOP1	BRD-K88742110	-0.0472152	0.279347	7150
TOP1	BRD-K90370028	0.0463762	0.92622	7150
TOP1	BRD-K92856060	-0.105494	0.0100858	7150
TOP1	BRD-K96431673	-0.00986632	0.99821	7150
TOP1	BRD-K96970199	-0.00826104	0.998764	7150
TOP1	BRD-K97651142	-0.126833	0.00185394	7150
TOP1	BRD-K99006945	0.179625	0.00907949	7150
TOP1	BRD-M00053801	0.0248257	0.844481	7150
TOP1	BRD1378	-0.0135169	0.93145	7150
TOP1	BRD1812	-0.139653	0.000378361	7150
TOP1	BRD1835	-0.0262137	0.624428	7150
TOP1	BRD4132	-0.0213836	0.770699	7150
TOP1	BRD5468	-0.0469173	0.591507	7150
TOP1	BRD6340	-0.0354737	0.400547	7150
TOP1	BRD8899	0.101966	0.27706	7150
TOP1	BRD8958	0.0106263	0.989112	7150
TOP1	BRD9647	0.0088296	0.894042	7150
TOP1	BRD9876	-0.0289563	0.672785	7150
TOP1	BYL-719	-0.0193107	0.819981	7150
TOP1	Bax channel blocker	-0.0478145	0.307537	7150
TOP1	C6-ceramide	0.0116197	0.942325	7150
TOP1	CAL-101	0.078412	0.152337	7150
TOP1	CAY10576	0.128758	0.0481069	7150
TOP1	CAY10594	0.02297	0.734417	7150
TOP1	CAY10618	-0.0502793	0.229223	7150
TOP1	CBB-1007	0.126104	0.340915	7150
TOP1	CCT036477	0.0680066	0.0911784	7150
TOP1	CD-1530	-0.0104732	0.880563	7150
TOP1	CD-437	-0.0826562	0.034463	7150
TOP1	CHIR-99021	-0.0465184	0.296066	7150
TOP1	CHM-1	-0.0411671	0.302244	7150
TOP1	CI-976	0.00364217	0.98547	7150
TOP1	CID-5951923	-0.0439609	0.620693	7150
TOP1	CIL41	-0.0180532	0.83396	7150
TOP1	CIL55	0.168516	0.369908	7150
TOP1	CIL55A	0.034419	0.607896	7150
TOP1	CIL56	0.0126885	0.857848	7150
TOP1	CIL70	-0.0705018	0.24255	7150
TOP1	COL-3	-0.208081	2.81605e-06	7150
TOP1	CR-1-31B	-0.114607	0.00221741	7150
TOP1	Ch-55	0.0859305	0.0614634	7150
TOP1	Compound 1541A	0.0698306	0.234443	7150
TOP1	Compound 23 citrate	-0.0756956	0.0585085	7150
TOP1	Compound 7d-cis	-0.0156871	0.751287	7150
TOP1	DBeQ	0.0059154	0.90727	7150
TOP1	DNMDP	0.0706552	0.296224	7150
TOP1	ELCPK	0.11312	0.0599986	7150
TOP1	ETP-46464	-0.0493148	0.385934	7150
TOP1	EX-527	-0.0582061	0.601377	7150
TOP1	FGIN-1-27	0.0588518	0.671624	7150
TOP1	FQI-1	0.0909599	0.109028	7150
TOP1	FQI-2	0.0075107	0.862267	7150
TOP1	FSC231	0.0689869	0.99945	7150
TOP1	GANT-61	0.0127187	0.86854	7150
TOP1	GDC-0879	-0.105048	0.0280974	7150
TOP1	GDC-0941	-0.0147538	0.78596	7150
TOP1	GMX-1778	-0.0349417	0.434562	7150
TOP1	GSK-3 inhibitor IX	-0.000723119	0.989003	7150
TOP1	GSK-J4	-0.252905	0.0945188	7150
TOP1	GSK1059615	-0.0136324	0.972728	7150
TOP1	GSK2636771	0.0911465	0.286951	7150
TOP1	GSK4112	0.0134266	0.826214	7150
TOP1	GSK461364	-0.0453969	0.255794	7150
TOP1	GSK525762A	-0.0632102	0.105437	7150
TOP1	GW-405833	-0.0570603	0.15341	7150
TOP1	GW-843682X	-0.0172461	0.708147	7150
TOP1	HBX-41108	-0.0531449	0.362437	7150
TOP1	HC-067047	0.00547325	0.947673	7150
TOP1	HLI 373	-0.0340488	0.450662	7150
TOP1	I-BET151	-0.0778591	0.0417931	7150
TOP1	IC-87114	0.0247377	0.758596	7150
TOP1	IPR-456	0.0549966	0.680969	7150
TOP1	ISOX	-0.0535902	0.180281	7150
TOP1	IU1	-0.0101817	0.935278	7150
TOP1	JQ-1	-0.0370198	0.357869	7150
TOP1	JW-480	0.062621	0.721667	7150
TOP1	JW-55	0.0610646	0.651861	7150
TOP1	JW-74	0.0663888	0.434248	7150
TOP1	KH-CB19	0.121981	0.296574	7150
TOP1	KHS101	-0.0629485	0.146943	7150
TOP1	KPT185	-0.0700625	0.133777	7150
TOP1	KU 0060648	0.00376115	0.938327	7150
TOP1	KU-0063794	-0.0770313	0.0603395	7150
TOP1	KU-55933	-0.0131017	0.794309	7150
TOP1	KU-60019	-0.0820487	0.0392671	7150
TOP1	KW-2449	-0.000405724	0.992679	7150
TOP1	KX2-391	-0.0272683	0.50917	7150
TOP1	Ki8751	0.0935634	0.0289532	7150
TOP1	Ko-143	-0.0817192	0.0436475	7150
TOP1	L-685458	-0.0607241	0.295518	7150
TOP1	LE-135	-0.059484	0.181269	7150
TOP1	LRRK2-IN-1	-0.0692687	0.141108	7150
TOP1	LY-2157299	-0.00493806	0.991507	7150
TOP1	LY-2183240	-0.0469454	0.233363	7150
TOP1	MG-132	-0.086159	0.301737	7150
TOP1	MGCD-265	0.00256548	0.956506	7150
TOP1	MI-1	0.0135469	0.905752	7150
TOP1	MI-2	-0.0473096	0.513179	7150
TOP1	MK-0752	0.0257545	0.756166	7150
TOP1	MK-1775	0.00648615	0.885675	7150
TOP1	MK-2206	-0.0144812	0.772124	7150
TOP1	ML006	-0.0141215	0.820663	7150
TOP1	ML029	-0.0363737	0.445916	7150
TOP1	ML031	-0.0362467	0.433118	7150
TOP1	ML050	0.00551696	0.915164	7150
TOP1	ML083	0.00475027	0.979792	7150
TOP1	ML162	0.00993144	0.842443	7150
TOP1	ML203	0.0278687	0.626547	7150
TOP1	ML210	0.0033829	0.945765	7150
TOP1	ML239	-0.0482222	0.281288	7150
TOP1	ML258	-0.0540247	0.602357	7150
TOP1	ML311	-0.0404288	0.312414	7150
TOP1	ML312	0.0842701	0.961818	7150
TOP1	ML320	-0.0258002	0.623096	7150
TOP1	ML334 diastereomer	-0.0131124	0.892769	7150
TOP1	MLN2238	-0.045372	0.270127	7150
TOP1	MLN2480	-0.039364	0.739338	7150
TOP1	MST-312	-0.107386	0.00544443	7150
TOP1	Mdivi-1	-0.0328256	0.468151	7150
TOP1	Merck60	-0.106605	0.0051823	7150
TOP1	N9-isopropylolomoucine	-0.0237721	0.595018	7150
TOP1	NPC-26	-0.0253824	0.850298	7150
TOP1	NSC 74859	-0.0360412	0.520762	7150
TOP1	NSC19630	-0.00278888	0.962714	7150
TOP1	NSC23766	-0.0350137	0.423139	7150
TOP1	NSC30930	0.0763072	0.243622	7150
TOP1	NSC48300	-0.0192651	0.653523	7150
TOP1	NSC632839	-0.0380341	0.34848	7150
TOP1	NSC95397	-0.0415953	0.336099	7150
TOP1	NVP-231	-0.0362161	0.38277	7150
TOP1	NVP-ADW742	-0.00404813	0.940982	7150
TOP1	NVP-BEZ235	-0.075941	0.134257	7150
TOP1	NVP-BSK805	0.0414513	0.327172	7150
TOP1	NVP-TAE684	0.0255773	0.63906	7150
TOP1	O-6-benzylguanine	0.0519131	0.702234	7150
TOP1	OSI-027	-0.0344063	0.457956	7150
TOP1	OSI-930	-0.0841378	0.0594452	7150
TOP1	PAC-1	-0.0957068	0.0168445	7150
TOP1	PD 153035	0.0513667	0.403473	7150
TOP1	PD318088	-0.0685413	0.142735	7150
TOP1	PDMP	-0.00947098	0.850802	7150
TOP1	PF-184	-0.0422613	0.310067	7150
TOP1	PF-3758309	-0.152914	0.00603187	7150
TOP1	PF-4800567 hydrochloride	0.0651811	0.999586	7150
TOP1	PF-543	-0.0448709	0.358109	7150
TOP1	PF-573228	-0.0173247	0.701361	7150
TOP1	PF-750	-0.0329981	0.520464	7150
TOP1	PHA-793887	-0.103742	0.00613856	7150
TOP1	PI-103	0.0152269	0.750124	7150
TOP1	PIK-93	0.0445038	0.310457	7150
TOP1	PL-DI	-0.00534544	0.904319	7150
TOP1	PLX-4720	-0.0175563	0.851189	7150
TOP1	PRIMA-1	-0.0199606	0.645088	7150
TOP1	PRIMA-1-Met	0.0382186	0.62752	7150
TOP1	PRL-3 inhibitor I	-0.00566193	0.975998	7150
TOP1	PX-12	-0.067397	0.0853087	7150
TOP1	PYR-41	0.0140071	0.824416	7150
TOP1	QS-11	0.00495924	0.988306	7150
TOP1	QW-BI-011	0.0332436	0.756601	7150
TOP1	R428	0.0493295	0.362012	7150
TOP1	RAF265	-0.114317	0.0246018	7150
TOP1	RG-108	0.0491181	0.296495	7150
TOP1	RITA	0.0470215	0.283646	7150
TOP1	RO4929097	-0.0602188	0.441012	7150
TOP1	Repligen 136	-0.0596312	0.177632	7150
TOP1	SB-225002	-0.0473222	0.228758	7150
TOP1	SB-431542	0.0317877	0.78127	7150
TOP1	SB-525334	-0.0405863	0.457213	7150
TOP1	SB-743921	-0.0255935	0.526066	7150
TOP1	SCH-529074	-0.0180048	0.741916	7150
TOP1	SCH-79797	-0.0789134	0.0463303	7150
TOP1	SGX-523	0.0421774	0.497032	7150
TOP1	SID 26681509	-0.0156498	0.771888	7150
TOP1	SJ-172550	-0.0183137	0.898296	7150
TOP1	SKI-II	-0.014725	0.780875	7150
TOP1	SMER-3	-0.0165546	0.75207	7150
TOP1	SN-38	-0.0913334	0.0390821	7150
TOP1	SNS-032	-0.0235942	0.601339	7150
TOP1	SNX-2112	-0.100863	0.00750652	7150
TOP1	SR-II-138A	-0.108013	0.00371678	7150
TOP1	SR1001	0.0154335	0.862431	7150
TOP1	SR8278	-0.311921	0.339221	7150
TOP1	SRT-1720	0.0234706	0.643063	7150
TOP1	STF-31	-0.0308059	0.489495	7150
TOP1	SU11274	-0.0817041	0.0448225	7150
TOP1	SZ4TA2	0.104543	0.294314	7150
TOP1	StemRegenin 1	-0.0572985	0.168401	7150
TOP1	TG-100-115	0.018868	0.762491	7150
TOP1	TG-101348	0.0263516	0.55745	7150
TOP1	TGX-221	0.048215	0.5109	7150
TOP1	TPCA-1	-0.0217201	0.623089	7150
TOP1	TW-37	-0.0911523	0.0242752	7150
TOP1	UNC0321	0.0124682	0.937623	7150
TOP1	UNC0638	0.0340014	0.466486	7150
TOP1	VAF-347	-0.00778258	0.923435	7150
TOP1	VER-155008	-0.0897985	0.0308988	7150
TOP1	VU0155056	0.00625279	0.993015	7150
TOP1	WAY-362450	0.0366311	0.998521	7150
TOP1	WP1130	-0.0204103	0.652731	7150
TOP1	WZ4002	0.0869698	0.183426	7150
TOP1	WZ8040	0.0424424	0.434611	7150
TOP1	XL765	0.0792085	0.139642	7150
TOP1	YK 4-279	0.0266041	0.520093	7150
TOP1	YM-155	-0.0915812	0.0482955	7150
TOP1	ZSTK474	0.0485416	0.379235	7150
TOP1	abiraterone	-0.158687	0.190533	7150
TOP1	afatinib	-0.00791012	0.892374	7150
TOP1	alisertib	-0.0164464	0.705783	7150
TOP1	alvocidib	-0.101778	0.0817511	7150
TOP1	apicidin	-0.0643095	0.0981517	7150
TOP1	austocystin D	-0.0163399	0.766166	7150
TOP1	avicin D	-0.0235132	0.837066	7150
TOP1	avrainvillamide	0.0328737	0.540733	7150
TOP1	axitinib	0.0384503	0.355747	7150
TOP1	azacitidine	-0.0765474	0.103199	7150
TOP1	bafilomycin A1	-0.178662	0.688928	7150
TOP1	barasertib	0.0047693	0.919403	7150
TOP1	bardoxolone methyl	-0.0779494	0.0669631	7150
TOP1	belinostat	-0.179373	0.00106292	7150
TOP1	bendamustine	-0.0416515	0.355601	7150
TOP1	betulinic acid	-0.00929291	0.969669	7150
TOP1	bexarotene	-0.0806417	0.0611811	7150
TOP1	birinapant	-0.0348752	0.621328	7150
TOP1	blebbistatin	0.0454042	0.953975	7150
TOP1	bleomycin A2	-0.0258432	0.685621	7150
TOP1	bortezomib	-0.0287201	0.504236	7150
TOP1	bosutinib	-0.0251854	0.578308	7150
TOP1	brefeldin A	-0.0508872	0.274056	7150
TOP1	brivanib	-0.1217	0.002319	7150
TOP1	cabozantinib	-0.0380383	0.468101	7150
TOP1	canertinib	0.0329684	0.518809	7150
TOP1	cediranib	0.136581	0.154543	7150
TOP1	ceranib-2	0.000419028	0.992777	7150
TOP1	cerulenin	-0.0581108	0.146005	7150
TOP1	chlorambucil	-0.0529576	0.196368	7150
TOP1	ciclopirox	-0.148009	7.0426e-05	7150
TOP1	ciclosporin	0.0339389	0.566409	7150
TOP1	cimetidine	0.150818	0.904323	7150
TOP1	clofarabine	-0.0672743	0.0810458	7150
TOP1	crizotinib	-0.0475704	0.248065	7150
TOP1	cucurbitacin I	0.0981653	0.0159865	7150
TOP1	curcumin	-0.050282	0.212673	7150
TOP1	cyanoquinoline 11	-0.00893848	0.941077	7150
TOP1	cyclophosphamide	-0.032789	0.993392	7150
TOP1	cytarabine hydrochloride	-0.0929904	0.0144841	7150
TOP1	cytochalasin B	0.0600366	0.241761	7150
TOP1	dabrafenib	-0.0872563	0.239509	7150
TOP1	dacarbazine	-0.100517	0.00995018	7150
TOP1	daporinad	-0.0724671	0.111471	7150
TOP1	darinaparsin	0.0468718	0.507379	7150
TOP1	dasatinib	0.0209771	0.710599	7150
TOP1	decitabine	-0.11677	0.00197314	7150
TOP1	dexamethasone	-0.0325985	0.47306	7150
TOP1	dinaciclib	-0.0894889	0.120051	7150
TOP1	docetaxel	-0.0899094	0.143012	7150
TOP1	doxorubicin	-0.0406795	0.302405	7150
TOP1	elocalcitol	-0.0927228	0.0178698	7150
TOP1	entinostat	-0.0667683	0.0922707	7150
TOP1	epigallocatechin-3-monogallate	-0.0434805	0.370405	7150
TOP1	erastin	-0.0711978	0.0973727	7150
TOP1	erismodegib	-0.0832833	0.227259	7150
TOP1	erlotinib	-0.0345589	0.485279	7150
TOP1	etomoxir	0.0104915	0.990256	7150
TOP1	etoposide	-0.034675	0.392206	7150
TOP1	fingolimod	-0.0310201	0.466658	7150
TOP1	fluorouracil	-0.0884902	0.0231917	7150
TOP1	fluvastatin	0.0494084	0.361071	7150
TOP1	foretinib	0.0292661	0.538929	7150
TOP1	fulvestrant	0.00490495	0.993689	7150
TOP1	fumonisin B1	0.0717022	0.186822	7150
TOP1	gefitinib	0.0241993	0.689627	7150
TOP1	gemcitabine	-0.101695	0.0115303	7150
TOP1	gossypol	-0.0927219	0.0216425	7150
TOP1	hyperforin	-0.0444155	0.615307	7150
TOP1	ibrutinib	0.0167042	0.812747	7150
TOP1	ifosfamide	-0.112966	0.498774	7150
TOP1	imatinib	-0.0296322	0.525188	7150
TOP1	importazole	0.0236584	0.739684	7150
TOP1	indisulam	-0.0319158	0.456777	7150
TOP1	isoevodiamine	0.00192889	0.965688	7150
TOP1	isoliquiritigenin	-0.102338	0.244037	7150
TOP1	isonicotinohydroxamic acid	-0.0580866	0.963692	7150
TOP1	istradefylline	-0.0575345	0.724877	7150
TOP1	itraconazole	0.0181731	0.838887	7150
TOP1	lapatinib	0.0454741	0.336305	7150
TOP1	lenvatinib	0.111469	0.00829025	7150
TOP1	leptomycin B	-0.0765748	0.0440971	7150
TOP1	linifanib	-0.0805434	0.0403719	7150
TOP1	linsitinib	-0.0500398	0.265235	7150
TOP1	lomeguatrib	0.0254636	0.681589	7150
TOP1	lovastatin	0.045425	0.394264	7150
TOP1	manumycin A	-0.0728962	0.0611717	7150
TOP1	marinopyrrole A	-0.0777224	0.133154	7150
TOP1	masitinib	0.0257543	0.576915	7150
TOP1	methotrexate	-0.183903	4.2605e-06	7150
TOP1	methylstat	-0.0217238	0.689404	7150
TOP1	mitomycin	-0.0294535	0.481186	7150
TOP1	momelotinib	0.00630766	0.897085	7150
TOP1	myricetin	-0.0660884	0.523887	7150
TOP1	myriocin	0.063643	0.896043	7150
TOP1	nakiterpiosin	-0.0249049	0.554418	7150
TOP1	narciclasine	-0.0771693	0.0489471	7150
TOP1	navitoclax	0.0627607	0.147349	7150
TOP1	necrostatin-1	-0.0613807	0.196626	7150
TOP1	necrostatin-7	-0.0935465	0.0326681	7150
TOP1	necrosulfonamide	-0.0853797	0.0768462	7150
TOP1	nelarabine	-0.0579046	0.76573	7150
TOP1	neopeltolide	-0.0337289	0.760422	7150
TOP1	neratinib	-0.0184052	0.717785	7150
TOP1	neuronal differentiation inducer III	-0.0804136	0.0395401	7150
TOP1	niclosamide	-0.00368054	0.947166	7150
TOP1	nilotinib	0.0130132	0.905898	7150
TOP1	nintedanib	0.0313548	0.604492	7150
TOP1	nutlin-3	0.0334957	0.444005	7150
TOP1	obatoclax	-0.0645612	0.103278	7150
TOP1	olaparib	0.0413571	0.333017	7150
TOP1	oligomycin A	-0.0848112	0.034744	7150
TOP1	omacetaxine mepesuccinate	-0.0307718	0.533621	7150
TOP1	ouabain	-0.0278959	0.498456	7150
TOP1	paclitaxel	-0.019816	0.644644	7150
TOP1	palmostatin B	0.0806488	0.422032	7150
TOP1	pandacostat	-0.0213437	0.678451	7150
TOP1	panobinostat	-0.0608753	0.118201	7150
TOP1	parbendazole	-0.0171103	0.676043	7150
TOP1	parthenolide	-0.026931	0.673635	7150
TOP1	pazopanib	0.00688388	0.882834	7150
TOP1	pevonedistat	-0.0738518	0.0698948	7150
TOP1	phloretin	-0.0679663	0.0909546	7150
TOP1	pifithrin-alpha	-0.0282483	0.68874	7150
TOP1	pifithrin-mu	-0.0543272	0.188588	7150
TOP1	piperlongumine	-0.0522405	0.183536	7150
TOP1	pitstop2	0.0579496	0.760839	7150
TOP1	pluripotin	-0.0155602	0.795147	7150
TOP1	procarbazine	-0.0908462	0.53607	7150
TOP1	prochlorperazine	0.0330351	0.515369	7150
TOP1	purmorphamine	-0.0465225	0.340166	7150
TOP1	pyrazolanthrone	-0.00401969	0.955086	7150
TOP1	quizartinib	0.071084	0.209311	7150
TOP1	regorafenib	0.011678	0.848176	7150
TOP1	rigosertib	-0.0139487	0.750059	7150
TOP1	ruxolitinib	-0.0438438	0.325413	7150
TOP1	salermide	-0.0371079	0.732413	7150
TOP1	saracatinib	0.00775917	0.904619	7150
TOP1	selumetinib	-0.0576454	0.246902	7150
TOP1	semagacestat	0.0222967	0.895992	7150
TOP1	serdemetan	0.00198641	0.965998	7150
TOP1	sildenafil	-0.0647189	0.57542	7150
TOP1	silmitasertib	0.0312868	0.735298	7150
TOP1	simvastatin	0.0415293	0.501476	7150
TOP1	sirolimus	-0.0546871	0.182317	7150
TOP1	sitagliptin	0.0584172	0.997718	7150
TOP1	skepinone-L	-0.0837037	0.186383	7150
TOP1	sorafenib	-0.0304621	0.519708	7150
TOP1	sotrastaurin	-0.0723824	0.129753	7150
TOP1	spautin-1	-0.0714725	0.136622	7150
TOP1	staurosporine	0.219108	0.0265332	7150
TOP1	sunitinib	0.0267188	0.54505	7150
TOP1	tacedinaline	-0.114231	0.0140366	7150
TOP1	tacrolimus	0.00814052	0.876976	7150
TOP1	tamatinib	0.0820664	0.244662	7150
TOP1	tamoxifen	0.0186002	0.822235	7150
TOP1	tandutinib	0.0376934	0.429284	7150
TOP1	tanespimycin	-0.0770482	0.127528	7150
TOP1	temozolomide	-0.0838104	0.15762	7150
TOP1	temsirolimus	0.00896531	0.910283	7150
TOP1	teniposide	-0.061641	0.276424	7150
TOP1	thalidomide	0.0773803	0.654025	7150
TOP1	tigecycline	-0.0672277	0.283589	7150
TOP1	tipifarnib-P1	-0.0719784	0.0720132	7150
TOP1	tipifarnib-P2	0.0672661	0.24548	7150
TOP1	tivantinib	-0.116338	0.0427569	7150
TOP1	tivozanib	0.00446527	0.943708	7150
TOP1	topotecan	-0.0890772	0.0195694	7150
TOP1	tosedostat	-0.105052	0.0121397	7150
TOP1	tozasertib	-0.240132	0.131893	7150
TOP1	trametinib	-0.135533	0.0479929	7150
TOP1	tretinoin	-0.00917622	0.851755	7150
TOP1	triazolothiadiazine	-0.0191196	0.639451	7150
TOP1	trifluoperazine	-0.00628539	0.92608	7150
TOP1	triptolide	-0.0696484	0.0825442	7150
TOP1	tubastatin A	0.0932031	0.130785	7150
TOP1	valdecoxib	-0.0878458	0.029648	7150
TOP1	vandetanib	0.0822207	0.0899092	7150
TOP1	veliparib	0.03156	0.717233	7150
TOP1	vemurafenib	0.0606461	0.270955	7150
TOP1	vincristine	-0.0415862	0.282727	7150
TOP1	vorapaxar	0.0448087	0.363687	7150
TOP1	vorinostat	-0.0472905	0.238728	7150
TOP1	zebularine	-0.0783245	0.050836	7150
TOP1MT	16-beta-bromoandrosterone	-0.0772081	0.102139	116447
TOP1MT	1S,3R-RSL-3	-0.0272729	0.539561	116447
TOP1MT	3-Cl-AHPC	-0.244472	4.29108e-11	116447
TOP1MT	968	-0.037182	0.99209	116447
TOP1MT	A-804598	0.0929616	0.474261	116447
TOP1MT	AA-COCF3	-0.168287	3.1943e-05	116447
TOP1MT	ABT-199	-0.0775363	0.167792	116447
TOP1MT	ABT-737	-0.0531042	0.254502	116447
TOP1MT	AC55649	-0.0338968	0.802944	116447
TOP1MT	AGK-2	-0.0689199	0.851319	116447
TOP1MT	AM-580	-0.0972483	0.0428717	116447
TOP1MT	AT-406	-0.0227325	0.864109	116447
TOP1MT	AT13387	-0.132708	0.0227305	116447
TOP1MT	AT7867	-0.133849	0.000743541	116447
TOP1MT	AZ-3146	-0.276622	1.07096e-12	116447
TOP1MT	AZD1480	-0.018708	0.833464	116447
TOP1MT	AZD4547	-0.0532406	0.270904	116447
TOP1MT	AZD6482	0.0961491	0.060246	116447
TOP1MT	AZD7545	-0.214162	1.43453e-07	116447
TOP1MT	AZD7762	-0.258397	2.26346e-12	116447
TOP1MT	AZD8055	-0.127029	0.00129087	116447
TOP1MT	B02	-0.155862	7.5467e-05	116447
TOP1MT	BCL-LZH-4	0.100086	0.569246	116447
TOP1MT	BEC	0.000494227	0.999979	116447
TOP1MT	BI-2536	-0.305838	1.07915e-17	116447
TOP1MT	BIBR-1532	-0.076711	0.0901817	116447
TOP1MT	BIRB-796	-0.157046	0.000221357	116447
TOP1MT	BIX-01294	-0.113102	0.00358636	116447
TOP1MT	BMS-195614	-0.0573096	0.346441	116447
TOP1MT	BMS-270394	-0.0274782	0.5948	116447
TOP1MT	BMS-345541	-0.270231	8.28558e-13	116447
TOP1MT	BMS-536924	-0.190395	2.5608e-05	116447
TOP1MT	BMS-754807	-0.120282	0.0041037	116447
TOP1MT	BRD-A02303741	-0.036484	0.526099	116447
TOP1MT	BRD-A05715709	0.0956122	0.506927	116447
TOP1MT	BRD-A71883111	-0.143717	0.000459099	116447
TOP1MT	BRD-A86708339	-0.190002	0.00103864	116447
TOP1MT	BRD-A94377914	-0.236541	8.43191e-06	116447
TOP1MT	BRD-K01737880	-0.266817	0.133238	116447
TOP1MT	BRD-K02251932	-0.104505	0.0280505	116447
TOP1MT	BRD-K02492147	0.118443	0.0308807	116447
TOP1MT	BRD-K04800985	0.00816765	0.999785	116447
TOP1MT	BRD-K09344309	-0.0325404	0.968433	116447
TOP1MT	BRD-K09587429	0.0198064	0.796239	116447
TOP1MT	BRD-K11533227	-0.152332	0.000261308	116447
TOP1MT	BRD-K13999467	-0.175307	1.4859e-05	116447
TOP1MT	BRD-K14844214	-0.0644649	0.337442	116447
TOP1MT	BRD-K16147474	0.0202902	0.965615	116447
TOP1MT	BRD-K17060750	0.0437923	0.406967	116447
TOP1MT	BRD-K19103580	-0.116705	0.0107197	116447
TOP1MT	BRD-K24690302	-0.0904274	0.0312086	116447
TOP1MT	BRD-K26531177	-0.144407	0.000327872	116447
TOP1MT	BRD-K27224038	-0.182651	0.343548	116447
TOP1MT	BRD-K27986637	-0.228567	0.0981845	116447
TOP1MT	BRD-K28456706	-0.148016	0.000223104	116447
TOP1MT	BRD-K29086754	-0.118591	0.502911	116447
TOP1MT	BRD-K29313308	-0.122692	0.0028946	116447
TOP1MT	BRD-K30019337	-0.150316	0.500769	116447
TOP1MT	BRD-K30748066	-0.376616	0.0190928	116447
TOP1MT	BRD-K33199242	0.00185191	0.997356	116447
TOP1MT	BRD-K33514849	-0.107739	0.999288	116447
TOP1MT	BRD-K34099515	-0.0272178	0.981415	116447
TOP1MT	BRD-K34222889	-0.226519	9.34933e-10	116447
TOP1MT	BRD-K34485477	-0.0315329	0.998562	116447
TOP1MT	BRD-K35604418	-0.199599	1.97756e-07	116447
TOP1MT	BRD-K37390332	0.0179957	0.960003	116447
TOP1MT	BRD-K41334119	-0.149331	0.778961	116447
TOP1MT	BRD-K41597374	-0.251113	3.75995e-11	116447
TOP1MT	BRD-K42260513	0.00454989	0.998533	116447
TOP1MT	BRD-K44224150	-0.0767398	0.980436	116447
TOP1MT	BRD-K45681478	-0.0393799	0.410017	116447
TOP1MT	BRD-K48334597	-0.221515	0.0296099	116447
TOP1MT	BRD-K48477130	0.0573635	0.778837	116447
TOP1MT	BRD-K49290616	0.0161075	0.977151	116447
TOP1MT	BRD-K50799972	-0.141409	0.0211896	116447
TOP1MT	BRD-K51490254	-0.0321134	0.477755	116447
TOP1MT	BRD-K51831558	0.0461678	0.539367	116447
TOP1MT	BRD-K52037352	-0.07275	0.24121	116447
TOP1MT	BRD-K55116708	-0.175224	2.789e-05	116447
TOP1MT	BRD-K61166597	-0.210565	5.45297e-08	116447
TOP1MT	BRD-K63431240	-0.238257	2.59892e-09	116447
TOP1MT	BRD-K64610608	0.106557	0.344693	116447
TOP1MT	BRD-K66453893	-0.24067	7.75131e-11	116447
TOP1MT	BRD-K66532283	-0.177278	5.93397e-06	116447
TOP1MT	BRD-K70511574	-0.283043	1.20033e-14	116447
TOP1MT	BRD-K71781559	0.0502523	0.978698	116447
TOP1MT	BRD-K75293299	-0.0410686	0.890334	116447
TOP1MT	BRD-K78574327	-0.0583751	0.970056	116447
TOP1MT	BRD-K80183349	-0.207219	5.14732e-08	116447
TOP1MT	BRD-K84807411	-0.135538	0.559034	116447
TOP1MT	BRD-K85133207	-0.108317	0.011242	116447
TOP1MT	BRD-K86535717	-0.013591	0.981251	116447
TOP1MT	BRD-K88742110	-0.0851405	0.0408647	116447
TOP1MT	BRD-K90370028	-0.000998556	0.999053	116447
TOP1MT	BRD-K92856060	-0.0990636	0.0161473	116447
TOP1MT	BRD-K96431673	-0.098119	0.985799	116447
TOP1MT	BRD-K96970199	-0.152766	0.998764	116447
TOP1MT	BRD-K97651142	-0.226097	1.18836e-08	116447
TOP1MT	BRD-K99006945	0.111659	0.10954	116447
TOP1MT	BRD-M00053801	-0.00849903	0.954637	116447
TOP1MT	BRD1378	0.00217411	0.99313	116447
TOP1MT	BRD1812	-0.215343	2.0047e-08	116447
TOP1MT	BRD1835	-0.151889	0.000660577	116447
TOP1MT	BRD4132	-0.0799249	0.185281	116447
TOP1MT	BRD5468	-0.0194334	0.861191	116447
TOP1MT	BRD6340	-0.17055	1.1602e-05	116447
TOP1MT	BRD8899	0.0507924	0.634448	116447
TOP1MT	BRD8958	-0.0340179	0.982209	116447
TOP1MT	BRD9647	-0.0523222	0.319002	116447
TOP1MT	BRD9876	-0.0406378	0.528829	116447
TOP1MT	BYL-719	-0.0133338	0.881572	116447
TOP1MT	Bax channel blocker	-0.191789	3.83584e-06	116447
TOP1MT	C6-ceramide	-0.00630025	0.970332	116447
TOP1MT	CAL-101	0.00675744	0.939273	116447
TOP1MT	CAY10576	0.0342145	0.662894	116447
TOP1MT	CAY10594	-0.12122	0.0220046	116447
TOP1MT	CAY10618	-0.209223	2.49177e-08	116447
TOP1MT	CBB-1007	0.117681	0.379606	116447
TOP1MT	CCT036477	-0.0760301	0.0570343	116447
TOP1MT	CD-1530	-0.0810074	0.118859	116447
TOP1MT	CD-437	-0.254082	6.00715e-12	116447
TOP1MT	CHIR-99021	-0.151864	0.000163262	116447
TOP1MT	CHM-1	-0.252796	5.48744e-12	116447
TOP1MT	CI-976	0.0251407	0.887287	116447
TOP1MT	CID-5951923	0.0574969	0.486578	116447
TOP1MT	CIL41	-0.0069189	0.941803	116447
TOP1MT	CIL55	-0.0410055	0.86584	116447
TOP1MT	CIL55A	-0.227322	6.4553e-05	116447
TOP1MT	CIL56	-0.133694	0.0235668	116447
TOP1MT	CIL70	-0.119132	0.0369896	116447
TOP1MT	COL-3	-0.330796	2.2639e-14	116447
TOP1MT	CR-1-31B	-0.236094	9.85959e-11	116447
TOP1MT	Ch-55	-0.0484867	0.335384	116447
TOP1MT	Compound 1541A	-0.127708	0.0161261	116447
TOP1MT	Compound 23 citrate	-0.281608	7.09655e-14	116447
TOP1MT	Compound 7d-cis	-0.104891	0.0146451	116447
TOP1MT	DBeQ	-0.110195	0.00936295	116447
TOP1MT	DNMDP	0.035195	0.648254	116447
TOP1MT	ELCPK	-0.202994	0.000371729	116447
TOP1MT	ETP-46464	-0.173149	0.00047443	116447
TOP1MT	EX-527	0.0790918	0.443342	116447
TOP1MT	FGIN-1-27	0.0449089	0.753323	116447
TOP1MT	FQI-1	-0.311288	2.11553e-09	116447
TOP1MT	FQI-2	-0.294776	3.30608e-16	116447
TOP1MT	FSC231	0.110922	0.99945	116447
TOP1MT	GANT-61	-0.0214138	0.7614	116447
TOP1MT	GDC-0879	-0.195662	6.36238e-06	116447
TOP1MT	GDC-0941	-0.0938085	0.0306256	116447
TOP1MT	GMX-1778	-0.139305	0.000408199	116447
TOP1MT	GSK-3 inhibitor IX	-0.169936	2.7414e-05	116447
TOP1MT	GSK-J4	-0.350439	0.0154754	116447
TOP1MT	GSK1059615	-0.0226019	0.947881	116447
TOP1MT	GSK2636771	0.0515813	0.600539	116447
TOP1MT	GSK4112	-0.133983	0.00271644	116447
TOP1MT	GSK461364	-0.301969	1.5205e-16	116447
TOP1MT	GSK525762A	-0.253244	4.98953e-12	116447
TOP1MT	GW-405833	-0.29939	4.67622e-16	116447
TOP1MT	GW-843682X	-0.238842	7.4514e-10	116447
TOP1MT	HBX-41108	-0.0663748	0.240892	116447
TOP1MT	HC-067047	-0.115167	0.0319651	116447
TOP1MT	HLI 373	-0.146051	0.000255121	116447
TOP1MT	I-BET151	-0.224177	9.47338e-10	116447
TOP1MT	IC-87114	-0.0307569	0.684853	116447
TOP1MT	IPR-456	-0.0104693	0.960771	116447
TOP1MT	ISOX	-0.243305	5.1091e-11	116447
TOP1MT	IU1	-0.0812364	0.319784	116447
TOP1MT	JQ-1	-0.247366	1.5016e-11	116447
TOP1MT	JW-480	-0.0593542	0.745951	116447
TOP1MT	JW-55	0.227557	0.0623835	116447
TOP1MT	JW-74	0.0221115	0.841903	116447
TOP1MT	KH-CB19	0.1316	0.254967	116447
TOP1MT	KHS101	-0.196396	1.06733e-06	116447
TOP1MT	KPT185	-0.175792	7.0385e-05	116447
TOP1MT	KU 0060648	-0.160801	3.8384e-05	116447
TOP1MT	KU-0063794	-0.123852	0.00199088	116447
TOP1MT	KU-55933	-0.152984	0.000198082	116447
TOP1MT	KU-60019	-0.190562	5.27186e-07	116447
TOP1MT	KW-2449	-0.243617	3.61708e-11	116447
TOP1MT	KX2-391	-0.246991	2.70279e-11	116447
TOP1MT	Ki8751	-0.100909	0.0174806	116447
TOP1MT	Ko-143	-0.244221	1.64403e-10	116447
TOP1MT	L-685458	-0.160114	0.00308055	116447
TOP1MT	LE-135	-0.0934138	0.0293219	116447
TOP1MT	LRRK2-IN-1	-0.220632	6.93031e-07	116447
TOP1MT	LY-2157299	-0.0684951	0.780694	116447
TOP1MT	LY-2183240	-0.257976	1.74749e-12	116447
TOP1MT	MG-132	-0.0831079	0.322269	116447
TOP1MT	MGCD-265	-0.174216	4.83313e-06	116447
TOP1MT	MI-1	-0.0386299	0.668097	116447
TOP1MT	MI-2	-0.109521	0.0959664	116447
TOP1MT	MK-0752	0.0852474	0.213944	116447
TOP1MT	MK-1775	-0.277519	9.4182e-14	116447
TOP1MT	MK-2206	-0.0762183	0.0792457	116447
TOP1MT	ML006	-0.0946347	0.0647955	116447
TOP1MT	ML029	-0.184334	8.0491e-06	116447
TOP1MT	ML031	-0.107873	0.0115481	116447
TOP1MT	ML050	-0.00878161	0.861808	116447
TOP1MT	ML083	0.15457	0.280959	116447
TOP1MT	ML162	0.0222411	0.637377	116447
TOP1MT	ML203	0.02301	0.693152	116447
TOP1MT	ML210	-0.0599319	0.15589	116447
TOP1MT	ML239	-0.0275441	0.564964	116447
TOP1MT	ML258	-0.0831941	0.388819	116447
TOP1MT	ML311	-0.280772	8.21746e-15	116447
TOP1MT	ML312	-0.0177025	0.994988	116447
TOP1MT	ML320	-0.0830148	0.0655963	116447
TOP1MT	ML334 diastereomer	0.0730819	0.287912	116447
TOP1MT	MLN2238	-0.174874	4.69431e-06	116447
TOP1MT	MLN2480	-0.0761816	0.435898	116447
TOP1MT	MST-312	-0.162511	1.9969e-05	116447
TOP1MT	Mdivi-1	-0.239429	1.57552e-09	116447
TOP1MT	Merck60	-0.252896	5.39771e-12	116447
TOP1MT	N9-isopropylolomoucine	-0.280358	5.24564e-13	116447
TOP1MT	NPC-26	-0.0680676	0.501088	116447
TOP1MT	NSC 74859	-0.149739	0.0016196	116447
TOP1MT	NSC19630	-0.0881226	0.0717149	116447
TOP1MT	NSC23766	-0.108615	0.00688068	116447
TOP1MT	NSC30930	0.0656943	0.324567	116447
TOP1MT	NSC48300	-0.152165	6.6129e-05	116447
TOP1MT	NSC632839	-0.207206	2.77408e-08	116447
TOP1MT	NSC95397	-0.188747	2.26558e-06	116447
TOP1MT	NVP-231	-0.298017	5.71366e-16	116447
TOP1MT	NVP-ADW742	-0.139309	0.000813371	116447
TOP1MT	NVP-BEZ235	-0.0958484	0.0543515	116447
TOP1MT	NVP-BSK805	-0.187635	9.48594e-07	116447
TOP1MT	NVP-TAE684	-0.150098	0.000426114	116447
TOP1MT	O-6-benzylguanine	-0.0806795	0.505316	116447
TOP1MT	OSI-027	-0.1405	0.000503283	116447
TOP1MT	OSI-930	-0.186401	1.0714e-05	116447
TOP1MT	PAC-1	-0.203729	1.2427e-07	116447
TOP1MT	PD 153035	-0.0712543	0.219288	116447
TOP1MT	PD318088	-0.180825	1.0004e-05	116447
TOP1MT	PDMP	-0.201751	5.07071e-07	116447
TOP1MT	PF-184	-0.170757	8.92972e-06	116447
TOP1MT	PF-3758309	-0.254703	2.58629e-06	116447
TOP1MT	PF-4800567 hydrochloride	0.0472782	0.999586	116447
TOP1MT	PF-543	-0.135491	0.00190091	116447
TOP1MT	PF-573228	-0.236582	3.32617e-10	116447
TOP1MT	PF-750	-0.130772	0.00349487	116447
TOP1MT	PHA-793887	-0.289625	1.42752e-15	116447
TOP1MT	PI-103	-0.00101563	0.984487	116447
TOP1MT	PIK-93	-0.0970417	0.0183217	116447
TOP1MT	PL-DI	-0.220088	4.08301e-09	116447
TOP1MT	PLX-4720	-0.058106	0.404931	116447
TOP1MT	PRIMA-1	-0.120035	0.00225404	116447
TOP1MT	PRIMA-1-Met	-0.113216	0.0906264	116447
TOP1MT	PRL-3 inhibitor I	0.0394396	0.77775	116447
TOP1MT	PX-12	-0.230145	6.24702e-10	116447
TOP1MT	PYR-41	0.00401599	0.954713	116447
TOP1MT	QS-11	-0.000803117	0.999467	116447
TOP1MT	QW-BI-011	-0.170122	0.0487244	116447
TOP1MT	R428	-0.187585	7.925e-05	116447
TOP1MT	RAF265	-0.194667	8.6797e-05	116447
TOP1MT	RG-108	-0.113555	0.00700318	116447
TOP1MT	RITA	-0.171539	1.5106e-05	116447
TOP1MT	RO4929097	-0.0705638	0.358267	116447
TOP1MT	Repligen 136	-0.173878	2.0933e-05	116447
TOP1MT	SB-225002	-0.21378	4.94482e-09	116447
TOP1MT	SB-431542	-0.049067	0.616504	116447
TOP1MT	SB-525334	-0.0999352	0.0332123	116447
TOP1MT	SB-743921	-0.247168	8.36542e-12	116447
TOP1MT	SCH-529074	-0.0416226	0.40243	116447
TOP1MT	SCH-79797	-0.295561	1.06646e-15	116447
TOP1MT	SGX-523	0.118983	0.0186229	116447
TOP1MT	SID 26681509	-0.101728	0.0211563	116447
TOP1MT	SJ-172550	-0.0840998	0.378965	116447
TOP1MT	SKI-II	-0.130988	0.00180125	116447
TOP1MT	SMER-3	-0.0850306	0.0594322	116447
TOP1MT	SN-38	-0.157513	0.000202252	116447
TOP1MT	SNS-032	-0.222007	2.05518e-08	116447
TOP1MT	SNX-2112	-0.222225	1.29926e-09	116447
TOP1MT	SR-II-138A	-0.263669	2.25263e-13	116447
TOP1MT	SR1001	-0.0365249	0.631174	116447
TOP1MT	SR8278	-0.14392	0.663432	116447
TOP1MT	SRT-1720	-0.092119	0.0359541	116447
TOP1MT	STF-31	-0.17811	4.48985e-06	116447
TOP1MT	SU11274	-0.198091	3.45846e-07	116447
TOP1MT	SZ4TA2	0.176182	0.0534424	116447
TOP1MT	StemRegenin 1	-0.236842	6.39798e-10	116447
TOP1MT	TG-100-115	0.0149673	0.816092	116447
TOP1MT	TG-101348	-0.221916	6.3971e-09	116447
TOP1MT	TGX-221	0.0477334	0.516606	116447
TOP1MT	TPCA-1	-0.264105	1.29752e-12	116447
TOP1MT	TW-37	-0.226327	5.64051e-09	116447
TOP1MT	UNC0321	-0.0169707	0.910226	116447
TOP1MT	UNC0638	-0.061606	0.159133	116447
TOP1MT	VAF-347	0.0757173	0.224898	116447
TOP1MT	VER-155008	-0.217777	6.44055e-08	116447
TOP1MT	VU0155056	-0.0220809	0.958858	116447
TOP1MT	WAY-362450	-0.0141684	0.998521	116447
TOP1MT	WP1130	-0.185409	1.80942e-06	116447
TOP1MT	WZ4002	-0.063353	0.366871	116447
TOP1MT	WZ8040	-0.0535822	0.307288	116447
TOP1MT	XL765	0.0362213	0.569196	116447
TOP1MT	YK 4-279	-0.245845	2.02647e-11	116447
TOP1MT	YM-155	-0.0270893	0.610417	116447
TOP1MT	ZSTK474	-0.0311065	0.598043	116447
TOP1MT	abiraterone	0.08504	0.539228	116447
TOP1MT	afatinib	-0.136869	0.00158709	116447
TOP1MT	alisertib	-0.230187	6.85688e-10	116447
TOP1MT	alvocidib	-0.222315	7.1244e-05	116447
TOP1MT	apicidin	-0.213645	6.10924e-09	116447
TOP1MT	austocystin D	-0.0818822	0.0764315	116447
TOP1MT	avicin D	-0.0606302	0.514418	116447
TOP1MT	avrainvillamide	-0.114975	0.0167576	116447
TOP1MT	axitinib	-0.162637	1.7826e-05	116447
TOP1MT	azacitidine	-0.0626958	0.189608	116447
TOP1MT	bafilomycin A1	-0.313809	0.435218	116447
TOP1MT	barasertib	-0.252003	1.50909e-11	116447
TOP1MT	bardoxolone methyl	-0.198888	9.42416e-07	116447
TOP1MT	belinostat	-0.232674	1.6209e-05	116447
TOP1MT	bendamustine	-0.116134	0.00580951	116447
TOP1MT	betulinic acid	-0.0821902	0.572243	116447
TOP1MT	bexarotene	-0.0690353	0.113224	116447
TOP1MT	birinapant	-0.0957111	0.0930945	116447
TOP1MT	blebbistatin	0.0674624	0.921293	116447
TOP1MT	bleomycin A2	-0.047175	0.409006	116447
TOP1MT	bortezomib	-0.139376	0.000351573	116447
TOP1MT	bosutinib	-0.237269	1.18937e-09	116447
TOP1MT	brefeldin A	-0.106073	0.0142982	116447
TOP1MT	brivanib	-0.244874	3.70496e-10	116447
TOP1MT	cabozantinib	-0.0886607	0.0532004	116447
TOP1MT	canertinib	-0.0775004	0.0880071	116447
TOP1MT	cediranib	0.0180346	0.91197	116447
TOP1MT	ceranib-2	-0.237811	7.5055e-11	116447
TOP1MT	cerulenin	-0.182079	1.46109e-06	116447
TOP1MT	chlorambucil	-0.220349	4.98575e-09	116447
TOP1MT	ciclopirox	-0.219568	2.08146e-09	116447
TOP1MT	ciclosporin	-0.0798045	0.125735	116447
TOP1MT	cimetidine	-0.0118024	0.99519	116447
TOP1MT	clofarabine	-0.254946	2.07389e-12	116447
TOP1MT	crizotinib	-0.264665	1.15353e-12	116447
TOP1MT	cucurbitacin I	-0.104693	0.0098162	116447
TOP1MT	curcumin	-0.224868	1.76111e-09	116447
TOP1MT	cyanoquinoline 11	-0.144191	0.0622198	116447
TOP1MT	cyclophosphamide	0.0681686	0.993392	116447
TOP1MT	cytarabine hydrochloride	-0.281209	9.71517e-15	116447
TOP1MT	cytochalasin B	-0.088598	0.0656218	116447
TOP1MT	dabrafenib	-0.215935	0.000878888	116447
TOP1MT	dacarbazine	-0.253504	1.37089e-11	116447
TOP1MT	daporinad	-0.192995	3.89625e-06	116447
TOP1MT	darinaparsin	-0.0917162	0.153409	116447
TOP1MT	dasatinib	-0.000552351	0.993221	116447
TOP1MT	decitabine	-0.263458	4.36515e-13	116447
TOP1MT	dexamethasone	0.00863791	0.862358	116447
TOP1MT	dinaciclib	-0.246973	5.98624e-06	116447
TOP1MT	docetaxel	-0.206766	0.000314224	116447
TOP1MT	doxorubicin	-0.21383	4.43261e-09	116447
TOP1MT	elocalcitol	-0.272932	4.08918e-13	116447
TOP1MT	entinostat	-0.181605	1.60641e-06	116447
TOP1MT	epigallocatechin-3-monogallate	-0.14228	0.000864294	116447
TOP1MT	erastin	-0.0768348	0.0708516	116447
TOP1MT	erismodegib	0.0391161	0.637798	116447
TOP1MT	erlotinib	-0.0985418	0.021265	116447
TOP1MT	etomoxir	-0.0994438	0.948445	116447
TOP1MT	etoposide	-0.183389	8.41132e-07	116447
TOP1MT	fingolimod	-0.135259	0.000519343	116447
TOP1MT	fluorouracil	-0.285996	1.26237e-14	116447
TOP1MT	fluvastatin	0.0344312	0.552478	116447
TOP1MT	foretinib	-0.150263	0.000169063	116447
TOP1MT	fulvestrant	-0.194165	0.503362	116447
TOP1MT	fumonisin B1	-0.0335795	0.603619	116447
TOP1MT	gefitinib	-0.102442	0.0256173	116447
TOP1MT	gemcitabine	-0.203581	1.69574e-07	116447
TOP1MT	gossypol	-0.161899	3.8884e-05	116447
TOP1MT	hyperforin	-0.0631475	0.428543	116447
TOP1MT	ibrutinib	-0.0648532	0.270254	116447
TOP1MT	ifosfamide	-0.00643155	0.982294	116447
TOP1MT	imatinib	-0.135834	0.00088397	116447
TOP1MT	importazole	-0.139854	0.0123091	116447
TOP1MT	indisulam	-0.257898	1.08609e-11	116447
TOP1MT	isoevodiamine	-0.22643	8.82341e-10	116447
TOP1MT	isoliquiritigenin	-0.181739	0.0293849	116447
TOP1MT	isonicotinohydroxamic acid	0.0282136	0.992739	116447
TOP1MT	istradefylline	0.0120612	0.957297	116447
TOP1MT	itraconazole	-0.133178	0.0293091	116447
TOP1MT	lapatinib	-0.131875	0.00170331	116447
TOP1MT	lenvatinib	-0.00733853	0.899639	116447
TOP1MT	leptomycin B	-0.284545	2.07658e-15	116447
TOP1MT	linifanib	-0.298146	6.08496e-16	116447
TOP1MT	linsitinib	-0.175564	1.5257e-05	116447
TOP1MT	lomeguatrib	-0.129411	0.011135	116447
TOP1MT	lovastatin	0.00422229	0.951624	116447
TOP1MT	manumycin A	-0.209262	1.84753e-08	116447
TOP1MT	marinopyrrole A	-0.233907	1.32329e-06	116447
TOP1MT	masitinib	-0.146868	0.000245467	116447
TOP1MT	methotrexate	-0.290204	1.64284e-13	116447
TOP1MT	methylstat	-0.117085	0.0143421	116447
TOP1MT	mitomycin	-0.183846	1.00616e-06	116447
TOP1MT	momelotinib	-0.20079	3.15913e-07	116447
TOP1MT	myricetin	0.0393595	0.728884	116447
TOP1MT	myriocin	-0.0396118	0.94168	116447
TOP1MT	nakiterpiosin	-0.279586	2.9073e-14	116447
TOP1MT	narciclasine	-0.31986	3.43096e-18	116447
TOP1MT	navitoclax	-0.100357	0.0153823	116447
TOP1MT	necrostatin-1	-0.0846138	0.064144	116447
TOP1MT	necrostatin-7	-0.0626414	0.171253	116447
TOP1MT	necrosulfonamide	-0.230979	3.93339e-07	116447
TOP1MT	nelarabine	-0.00865326	0.985681	116447
TOP1MT	neopeltolide	-0.257052	0.00263267	116447
TOP1MT	neratinib	-0.116995	0.00465196	116447
TOP1MT	neuronal differentiation inducer III	-0.233161	4.00093e-10	116447
TOP1MT	niclosamide	-0.0915452	0.0314505	116447
TOP1MT	nilotinib	-0.0687589	0.338289	116447
TOP1MT	nintedanib	-0.0850533	0.0908494	116447
TOP1MT	nutlin-3	-0.17783	4.71189e-06	116447
TOP1MT	obatoclax	-0.211746	1.39784e-08	116447
TOP1MT	olaparib	-0.116182	0.00315911	116447
TOP1MT	oligomycin A	-0.212968	3.18604e-08	116447
TOP1MT	omacetaxine mepesuccinate	-0.219068	7.17331e-07	116447
TOP1MT	ouabain	-0.175365	2.78694e-06	116447
TOP1MT	paclitaxel	-0.205545	4.42306e-08	116447
TOP1MT	palmostatin B	-0.0629935	0.552162	116447
TOP1MT	pandacostat	-0.136527	0.00267734	116447
TOP1MT	panobinostat	-0.215985	4.27281e-09	116447
TOP1MT	parbendazole	-0.248306	6.91822e-12	116447
TOP1MT	parthenolide	0.0519392	0.369425	116447
TOP1MT	pazopanib	-0.181531	2.1886e-06	116447
TOP1MT	pevonedistat	-0.280578	1.22597e-13	116447
TOP1MT	phloretin	-0.243189	1.13131e-10	116447
TOP1MT	pifithrin-alpha	-0.102962	0.0518794	116447
TOP1MT	pifithrin-mu	-0.198946	1.84227e-07	116447
TOP1MT	piperlongumine	-0.242102	4.2787e-11	116447
TOP1MT	pitstop2	-0.00151593	0.99537	116447
TOP1MT	pluripotin	-0.174372	4.7661e-05	116447
TOP1MT	procarbazine	-0.0451574	0.800574	116447
TOP1MT	prochlorperazine	-0.171462	3.6159e-05	116447
TOP1MT	purmorphamine	-0.132467	0.00332053	116447
TOP1MT	pyrazolanthrone	-0.193355	1.2393e-05	116447
TOP1MT	quizartinib	-0.00273665	0.972975	116447
TOP1MT	regorafenib	-0.126554	0.00609144	116447
TOP1MT	rigosertib	-0.240075	1.85081e-10	116447
TOP1MT	ruxolitinib	-0.21547	3.81689e-08	116447
TOP1MT	salermide	-0.0501143	0.614747	116447
TOP1MT	saracatinib	-0.0618374	0.197686	116447
TOP1MT	selumetinib	-0.161049	0.000152101	116447
TOP1MT	semagacestat	-0.00745766	0.972644	116447
TOP1MT	serdemetan	-0.146886	0.000209566	116447
TOP1MT	sildenafil	-0.0165077	0.917327	116447
TOP1MT	silmitasertib	-0.0205271	0.837939	116447
TOP1MT	simvastatin	0.0344695	0.589556	116447
TOP1MT	sirolimus	-0.0983998	0.012559	116447
TOP1MT	sitagliptin	0.0577874	0.997718	116447
TOP1MT	skepinone-L	-0.11857	0.0539929	116447
TOP1MT	sorafenib	-0.147508	0.000381581	116447
TOP1MT	sotrastaurin	-0.245515	4.02175e-08	116447
TOP1MT	spautin-1	-0.150315	0.00143462	116447
TOP1MT	staurosporine	-0.0153343	0.937484	116447
TOP1MT	sunitinib	-0.234017	8.36242e-10	116447
TOP1MT	tacedinaline	-0.24063	6.47764e-08	116447
TOP1MT	tacrolimus	-0.163534	5.5418e-05	116447
TOP1MT	tamatinib	-0.0501244	0.541011	116447
TOP1MT	tamoxifen	-0.0595296	0.353344	116447
TOP1MT	tandutinib	-0.0484632	0.293487	116447
TOP1MT	tanespimycin	-0.125728	0.00869043	116447
TOP1MT	temozolomide	-0.017202	0.830592	116447
TOP1MT	temsirolimus	-0.06771	0.294229	116447
TOP1MT	teniposide	-0.279749	5.7496e-08	116447
TOP1MT	thalidomide	0.13758	0.353246	116447
TOP1MT	tigecycline	-0.114958	0.0528642	116447
TOP1MT	tipifarnib-P1	-0.122307	0.00176606	116447
TOP1MT	tipifarnib-P2	-0.314099	9.64246e-10	116447
TOP1MT	tivantinib	-0.243676	8.05248e-06	116447
TOP1MT	tivozanib	-0.0870485	0.0594285	116447
TOP1MT	topotecan	-0.213439	5.44848e-09	116447
TOP1MT	tosedostat	-0.161055	7.3098e-05	116447
TOP1MT	tozasertib	-0.256904	0.103798	116447
TOP1MT	trametinib	-0.172316	0.00896507	116447
TOP1MT	tretinoin	-0.131535	0.00100971	116447
TOP1MT	triazolothiadiazine	-0.252854	2.68358e-12	116447
TOP1MT	trifluoperazine	-0.174719	0.000107147	116447
TOP1MT	triptolide	-0.22731	1.90412e-09	116447
TOP1MT	tubastatin A	-0.142669	0.0155537	116447
TOP1MT	valdecoxib	-0.25564	3.32069e-11	116447
TOP1MT	vandetanib	-0.0269329	0.64271	116447
TOP1MT	veliparib	-0.0894113	0.200063	116447
TOP1MT	vemurafenib	0.0123988	0.860526	116447
TOP1MT	vincristine	-0.268079	5.59062e-14	116447
TOP1MT	vorapaxar	-0.107911	0.0150129	116447
TOP1MT	vorinostat	-0.279498	3.16311e-14	116447
TOP1MT	zebularine	-0.203171	1.15685e-07	116447
TOP2A	16-beta-bromoandrosterone	-0.081808	0.0816679	7153
TOP2A	1S,3R-RSL-3	-0.12271	0.00183257	7153
TOP2A	3-Cl-AHPC	-0.213147	1.11281e-08	7153
TOP2A	968	-0.0357901	0.99209	7153
TOP2A	A-804598	-0.016158	0.938543	7153
TOP2A	AA-COCF3	-0.0681052	0.10728	7153
TOP2A	ABT-199	-0.139324	0.00881658	7153
TOP2A	ABT-737	-0.107037	0.0131506	7153
TOP2A	AC55649	-0.0945375	0.393412	7153
TOP2A	AGK-2	-0.0532946	0.891122	7153
TOP2A	AM-580	-0.0992294	0.0381741	7153
TOP2A	AT-406	-0.0945602	0.313071	7153
TOP2A	AT13387	-0.110005	0.0619841	7153
TOP2A	AT7867	-0.104951	0.00941579	7153
TOP2A	AZ-3146	-0.0955035	0.0208415	7153
TOP2A	AZD1480	-0.0771964	0.289782	7153
TOP2A	AZD4547	-0.0884348	0.0519445	7153
TOP2A	AZD6482	-0.0303439	0.638465	7153
TOP2A	AZD7545	-0.09504	0.0244524	7153
TOP2A	AZD7762	-0.148087	8.9775e-05	7153
TOP2A	AZD8055	-0.0426078	0.31042	7153
TOP2A	B02	-0.0947156	0.0191967	7153
TOP2A	BCL-LZH-4	0.0216756	0.934631	7153
TOP2A	BEC	0.128795	0.999979	7153
TOP2A	BI-2536	-0.17845	1.12156e-06	7153
TOP2A	BIBR-1532	-0.110548	0.0106856	7153
TOP2A	BIRB-796	-0.0600547	0.193704	7153
TOP2A	BIX-01294	-0.0425464	0.29988	7153
TOP2A	BMS-195614	-0.10178	0.0678311	7153
TOP2A	BMS-270394	-0.0620633	0.178149	7153
TOP2A	BMS-345541	-0.0193363	0.651369	7153
TOP2A	BMS-536924	-0.0762088	0.131668	7153
TOP2A	BMS-754807	-0.0752074	0.0921582	7153
TOP2A	BRD-A02303741	-0.0186275	0.769558	7153
TOP2A	BRD-A05715709	0.0619485	0.678969	7153
TOP2A	BRD-A71883111	-0.0757434	0.0805019	7153
TOP2A	BRD-A86708339	-0.0497677	0.434796	7153
TOP2A	BRD-A94377914	-0.0964327	0.0904331	7153
TOP2A	BRD-K01737880	-0.446736	0.00807242	7153
TOP2A	BRD-K02251932	-0.0452932	0.397328	7153
TOP2A	BRD-K02492147	0.0325006	0.61185	7153
TOP2A	BRD-K04800985	-0.00828573	0.999785	7153
TOP2A	BRD-K09344309	-0.028207	0.975897	7153
TOP2A	BRD-K09587429	0.0156248	0.841887	7153
TOP2A	BRD-K11533227	-0.0502194	0.267454	7153
TOP2A	BRD-K13999467	-0.122495	0.00303821	7153
TOP2A	BRD-K14844214	-0.00788931	0.937461	7153
TOP2A	BRD-K16147474	0.0346226	0.927527	7153
TOP2A	BRD-K17060750	0.0134604	0.826291	7153
TOP2A	BRD-K19103580	-0.0416536	0.428482	7153
TOP2A	BRD-K24690302	-0.0423049	0.34954	7153
TOP2A	BRD-K26531177	-0.107453	0.00855737	7153
TOP2A	BRD-K27224038	0.0595439	0.833657	7153
TOP2A	BRD-K27986637	-0.0984398	0.511151	7153
TOP2A	BRD-K28456706	-0.106589	0.00928268	7153
TOP2A	BRD-K29086754	-0.155064	0.34272	7153
TOP2A	BRD-K29313308	-0.0730868	0.0883937	7153
TOP2A	BRD-K30019337	-0.0136928	0.978717	7153
TOP2A	BRD-K30748066	-0.25484	0.128982	7153
TOP2A	BRD-K33199242	-0.0357221	0.960067	7153
TOP2A	BRD-K33514849	-0.0384421	0.999288	7153
TOP2A	BRD-K34099515	-0.112094	0.848128	7153
TOP2A	BRD-K34222889	-0.124672	0.00106115	7153
TOP2A	BRD-K34485477	0.00617022	0.998562	7153
TOP2A	BRD-K35604418	-0.12702	0.00116302	7153
TOP2A	BRD-K37390332	-0.0223715	0.943794	7153
TOP2A	BRD-K41334119	0.0169747	0.987138	7153
TOP2A	BRD-K41597374	-0.138358	0.000400705	7153
TOP2A	BRD-K42260513	-0.00282217	0.998533	7153
TOP2A	BRD-K44224150	-0.0329042	0.994574	7153
TOP2A	BRD-K45681478	-0.102429	0.0181077	7153
TOP2A	BRD-K48334597	-0.122524	0.257812	7153
TOP2A	BRD-K48477130	0.0496233	0.809796	7153
TOP2A	BRD-K49290616	-0.00863371	0.991204	7153
TOP2A	BRD-K50799972	-0.0538231	0.438157	7153
TOP2A	BRD-K51490254	-0.104618	0.012227	7153
TOP2A	BRD-K51831558	-0.0912147	0.19093	7153
TOP2A	BRD-K52037352	-0.0336607	0.630061	7153
TOP2A	BRD-K55116708	-0.114618	0.00759743	7153
TOP2A	BRD-K61166597	-0.132218	0.000821032	7153
TOP2A	BRD-K63431240	0.00255365	0.963493	7153
TOP2A	BRD-K64610608	0.0208981	0.878957	7153
TOP2A	BRD-K66453893	-0.1659	1.0386e-05	7153
TOP2A	BRD-K66532283	-0.120465	0.00251833	7153
TOP2A	BRD-K70511574	-0.146808	0.000105869	7153
TOP2A	BRD-K71781559	-0.0105514	0.996572	7153
TOP2A	BRD-K75293299	0.0306415	0.925207	7153
TOP2A	BRD-K78574327	-0.0166168	0.989983	7153
TOP2A	BRD-K80183349	-0.087602	0.0277576	7153
TOP2A	BRD-K84807411	0.033809	0.920991	7153
TOP2A	BRD-K85133207	-0.034166	0.469747	7153
TOP2A	BRD-K86535717	0.0925505	0.760023	7153
TOP2A	BRD-K88742110	-0.0885052	0.0330408	7153
TOP2A	BRD-K90370028	-0.0691421	0.85948	7153
TOP2A	BRD-K92856060	-0.106774	0.00917126	7153
TOP2A	BRD-K96431673	0.0413095	0.994886	7153
TOP2A	BRD-K96970199	0.0324894	0.998764	7153
TOP2A	BRD-K97651142	-0.0995779	0.0158943	7153
TOP2A	BRD-K99006945	0.0823674	0.251102	7153
TOP2A	BRD-M00053801	-0.0168166	0.900987	7153
TOP2A	BRD1378	-0.00533192	0.973555	7153
TOP2A	BRD1812	-0.100913	0.0117457	7153
TOP2A	BRD1835	-0.0942067	0.0399694	7153
TOP2A	BRD4132	-0.0767764	0.203074	7153
TOP2A	BRD5468	0.0243901	0.818784	7153
TOP2A	BRD6340	-0.0961089	0.0155385	7153
TOP2A	BRD8899	-0.0260991	0.830928	7153
TOP2A	BRD8958	0.0383169	0.982209	7153
TOP2A	BRD9647	-0.0965698	0.042022	7153
TOP2A	BRD9876	-0.0367051	0.577474	7153
TOP2A	BYL-719	-0.0364013	0.634815	7153
TOP2A	Bax channel blocker	-0.0854529	0.0530423	7153
TOP2A	C6-ceramide	-0.0823352	0.418498	7153
TOP2A	CAL-101	-0.0183165	0.811742	7153
TOP2A	CAY10576	0.0556176	0.439781	7153
TOP2A	CAY10594	0.0314118	0.628705	7153
TOP2A	CAY10618	-0.176	3.44925e-06	7153
TOP2A	CBB-1007	-0.0117187	0.963618	7153
TOP2A	CCT036477	-0.106806	0.0063392	7153
TOP2A	CD-1530	-0.0845014	0.102566	7153
TOP2A	CD-437	-0.244282	4.10563e-11	7153
TOP2A	CHIR-99021	-0.0825224	0.04993	7153
TOP2A	CHM-1	-0.129182	0.000622474	7153
TOP2A	CI-976	-0.042402	0.77872	7153
TOP2A	CID-5951923	0.0573599	0.487991	7153
TOP2A	CIL41	-0.176889	0.00576603	7153
TOP2A	CIL55	0.0514444	0.832089	7153
TOP2A	CIL55A	-0.0594651	0.348488	7153
TOP2A	CIL56	-0.110423	0.0647317	7153
TOP2A	CIL70	-0.149752	0.00733644	7153
TOP2A	COL-3	-0.180199	5.631e-05	7153
TOP2A	CR-1-31B	-0.11915	0.00144645	7153
TOP2A	Ch-55	-0.074979	0.109437	7153
TOP2A	Compound 1541A	-0.0319461	0.653065	7153
TOP2A	Compound 23 citrate	-0.0808314	0.0427597	7153
TOP2A	Compound 7d-cis	-0.165912	7.06e-05	7153
TOP2A	DBeQ	-0.0389326	0.395765	7153
TOP2A	DNMDP	0.0143423	0.87639	7153
TOP2A	ELCPK	-0.131732	0.0261139	7153
TOP2A	ETP-46464	-0.0724611	0.181089	7153
TOP2A	EX-527	0.0102576	0.948264	7153
TOP2A	FGIN-1-27	0.07017	0.600283	7153
TOP2A	FQI-1	-0.155476	0.00430958	7153
TOP2A	FQI-2	-0.144784	0.000109622	7153
TOP2A	FSC231	0.055647	0.99945	7153
TOP2A	GANT-61	0.0146818	0.844524	7153
TOP2A	GDC-0879	0.0332551	0.58191	7153
TOP2A	GDC-0941	-0.011817	0.830824	7153
TOP2A	GMX-1778	-0.123408	0.00190439	7153
TOP2A	GSK-3 inhibitor IX	-0.0591659	0.174707	7153
TOP2A	GSK-J4	-0.328356	0.0247886	7153
TOP2A	GSK1059615	-0.0450602	0.878182	7153
TOP2A	GSK2636771	0.0129355	0.922858	7153
TOP2A	GSK4112	-0.0616104	0.208606	7153
TOP2A	GSK461364	-0.198258	1.14412e-07	7153
TOP2A	GSK525762A	-0.0363816	0.36893	7153
TOP2A	GW-405833	-0.0930613	0.0169492	7153
TOP2A	GW-843682X	-0.153319	0.000114347	7153
TOP2A	HBX-41108	-0.102563	0.0542792	7153
TOP2A	HC-067047	-0.038298	0.556568	7153
TOP2A	HLI 373	-0.0487211	0.266064	7153
TOP2A	I-BET151	-0.0589465	0.128445	7153
TOP2A	IC-87114	0.0153504	0.862519	7153
TOP2A	IPR-456	-0.0255105	0.88574	7153
TOP2A	ISOX	-0.136001	0.000356175	7153
TOP2A	IU1	-0.0862084	0.28636	7153
TOP2A	JQ-1	-0.0731768	0.059004	7153
TOP2A	JW-480	-0.0846457	0.634323	7153
TOP2A	JW-55	-0.0227036	0.88373	7153
TOP2A	JW-74	-0.0699117	0.403624	7153
TOP2A	KH-CB19	0.0159687	0.906175	7153
TOP2A	KHS101	-0.0844262	0.0463307	7153
TOP2A	KPT185	-0.149728	0.000803678	7153
TOP2A	KU 0060648	-0.0439593	0.305434	7153
TOP2A	KU-0063794	-0.0407373	0.34121	7153
TOP2A	KU-55933	-0.105434	0.0121681	7153
TOP2A	KU-60019	-0.162475	2.1793e-05	7153
TOP2A	KW-2449	-0.203095	4.58023e-08	7153
TOP2A	KX2-391	-0.140614	0.000216869	7153
TOP2A	Ki8751	-0.141237	0.000599558	7153
TOP2A	Ko-143	-0.0807409	0.0463332	7153
TOP2A	L-685458	-0.0704797	0.211789	7153
TOP2A	LE-135	-0.128432	0.0022226	7153
TOP2A	LRRK2-IN-1	-0.128545	0.00487781	7153
TOP2A	LY-2157299	0.0598779	0.814548	7153
TOP2A	LY-2183240	-0.170947	4.43289e-06	7153
TOP2A	MG-132	-0.0354951	0.716445	7153
TOP2A	MGCD-265	-0.145207	0.000154671	7153
TOP2A	MI-1	-0.0196825	0.849302	7153
TOP2A	MI-2	-0.0387741	0.600561	7153
TOP2A	MK-0752	0.0362175	0.64012	7153
TOP2A	MK-1775	-0.138424	0.000341585	7153
TOP2A	MK-2206	-0.0245044	0.611219	7153
TOP2A	ML006	-0.0426154	0.439728	7153
TOP2A	ML029	-0.0474567	0.306694	7153
TOP2A	ML031	-0.145153	0.000555851	7153
TOP2A	ML050	-0.118004	0.00438747	7153
TOP2A	ML083	0.0636589	0.567372	7153
TOP2A	ML162	-0.116828	0.00383586	7153
TOP2A	ML203	-0.0522399	0.322031	7153
TOP2A	ML210	-0.115205	0.00420102	7153
TOP2A	ML239	-0.160865	5.3226e-05	7153
TOP2A	ML258	-0.00135161	0.993812	7153
TOP2A	ML311	-0.148733	6.7227e-05	7153
TOP2A	ML312	-0.000473731	0.999187	7153
TOP2A	ML320	-0.0735343	0.109235	7153
TOP2A	ML334 diastereomer	0.0713791	0.302584	7153
TOP2A	MLN2238	-0.045345	0.270443	7153
TOP2A	MLN2480	-0.0240169	0.857219	7153
TOP2A	MST-312	-0.139066	0.000281908	7153
TOP2A	Mdivi-1	-0.106923	0.0093966	7153
TOP2A	Merck60	-0.130832	0.000535547	7153
TOP2A	N9-isopropylolomoucine	-0.0680072	0.101726	7153
TOP2A	NPC-26	-0.0504081	0.635855	7153
TOP2A	NSC 74859	-0.0447231	0.40882	7153
TOP2A	NSC19630	-0.134467	0.00445678	7153
TOP2A	NSC23766	-0.0694413	0.0928405	7153
TOP2A	NSC30930	0.054797	0.422704	7153
TOP2A	NSC48300	-0.081353	0.0391195	7153
TOP2A	NSC632839	-0.0898799	0.0203485	7153
TOP2A	NSC95397	-0.152467	0.000156781	7153
TOP2A	NVP-231	-0.140354	0.000241757	7153
TOP2A	NVP-ADW742	-0.0111234	0.836384	7153
TOP2A	NVP-BEZ235	-0.0424109	0.427051	7153
TOP2A	NVP-BSK805	-0.0743837	0.0661136	7153
TOP2A	NVP-TAE684	-0.0766652	0.0954718	7153
TOP2A	O-6-benzylguanine	-0.04297	0.762635	7153
TOP2A	OSI-027	-0.0706629	0.0997791	7153
TOP2A	OSI-930	-0.19379	4.52161e-06	7153
TOP2A	PAC-1	-0.0959525	0.0165708	7153
TOP2A	PD 153035	0.0522534	0.394026	7153
TOP2A	PD318088	0.157772	0.000142471	7153
TOP2A	PDMP	-0.046703	0.299658	7153
TOP2A	PF-184	-0.161567	2.767e-05	7153
TOP2A	PF-3758309	-0.0813556	0.158647	7153
TOP2A	PF-4800567 hydrochloride	-0.0164805	0.999586	7153
TOP2A	PF-543	-0.0374724	0.450958	7153
TOP2A	PF-573228	-0.135275	0.00048524	7153
TOP2A	PF-750	-0.0703251	0.137667	7153
TOP2A	PHA-793887	-0.0951228	0.012294	7153
TOP2A	PI-103	-0.0699796	0.0953834	7153
TOP2A	PIK-93	-0.0698648	0.0973235	7153
TOP2A	PL-DI	-0.118836	0.00203953	7153
TOP2A	PLX-4720	-0.0166151	0.859826	7153
TOP2A	PRIMA-1	-0.139921	0.000340974	7153
TOP2A	PRIMA-1-Met	-0.127335	0.0529694	7153
TOP2A	PRL-3 inhibitor I	-0.0602031	0.615781	7153
TOP2A	PX-12	-0.15515	4.1236e-05	7153
TOP2A	PYR-41	-0.0524361	0.330275	7153
TOP2A	QS-11	-0.0433294	0.886174	7153
TOP2A	QW-BI-011	-0.134185	0.131313	7153
TOP2A	R428	-0.0568309	0.286405	7153
TOP2A	RAF265	-0.107442	0.0358526	7153
TOP2A	RG-108	-0.0784475	0.0748665	7153
TOP2A	RITA	-0.0188376	0.692273	7153
TOP2A	RO4929097	-0.0572687	0.466663	7153
TOP2A	Repligen 136	-0.128448	0.00204984	7153
TOP2A	SB-225002	-0.159833	1.575e-05	7153
TOP2A	SB-431542	0.0305557	0.792376	7153
TOP2A	SB-525334	-0.0457766	0.392228	7153
TOP2A	SB-743921	-0.128805	0.000542457	7153
TOP2A	SCH-529074	-0.0135875	0.810504	7153
TOP2A	SCH-79797	-0.163606	1.6834e-05	7153
TOP2A	SGX-523	-0.0287805	0.671615	7153
TOP2A	SID 26681509	-0.146017	0.000657447	7153
TOP2A	SJ-172550	0.00936303	0.954404	7153
TOP2A	SKI-II	-0.157734	0.000142542	7153
TOP2A	SMER-3	-0.151779	0.000428278	7153
TOP2A	SN-38	-0.196349	2.67584e-06	7153
TOP2A	SNS-032	-0.0301136	0.497853	7153
TOP2A	SNX-2112	-0.0985787	0.00905132	7153
TOP2A	SR-II-138A	-0.13461	0.000268719	7153
TOP2A	SR1001	-0.0446788	0.538065	7153
TOP2A	SR8278	-0.154435	0.632842	7153
TOP2A	SRT-1720	-0.0107337	0.842344	7153
TOP2A	STF-31	-0.178677	4.15937e-06	7153
TOP2A	SU11274	-0.108827	0.00651148	7153
TOP2A	SZ4TA2	-0.0419776	0.747942	7153
TOP2A	StemRegenin 1	-0.129748	0.00101643	7153
TOP2A	TG-100-115	-0.0567097	0.277313	7153
TOP2A	TG-101348	-0.0997212	0.0130708	7153
TOP2A	TGX-221	0.0174585	0.857925	7153
TOP2A	TPCA-1	-0.127494	0.000991579	7153
TOP2A	TW-37	-0.116187	0.0036798	7153
TOP2A	UNC0321	0.0430458	0.703077	7153
TOP2A	UNC0638	-0.0225227	0.64199	7153
TOP2A	VAF-347	0.0223269	0.76894	7153
TOP2A	VER-155008	-0.086216	0.0387719	7153
TOP2A	VU0155056	0.0361985	0.920015	7153
TOP2A	WAY-362450	-0.051883	0.998521	7153
TOP2A	WP1130	-0.135749	0.000596283	7153
TOP2A	WZ4002	0.0051001	0.959889	7153
TOP2A	WZ8040	-0.0425677	0.433204	7153
TOP2A	XL765	-0.120569	0.0165266	7153
TOP2A	YK 4-279	-0.143304	0.000141094	7153
TOP2A	YM-155	-0.121525	0.00722502	7153
TOP2A	ZSTK474	-0.017625	0.782429	7153
TOP2A	abiraterone	0.0561513	0.713827	7153
TOP2A	afatinib	0.0134699	0.811904	7153
TOP2A	alisertib	-0.181708	1.47372e-06	7153
TOP2A	alvocidib	-0.0440967	0.475712	7153
TOP2A	apicidin	-0.12675	0.000748823	7153
TOP2A	austocystin D	0.0531363	0.274226	7153
TOP2A	avicin D	-0.0550094	0.563174	7153
TOP2A	avrainvillamide	-0.116865	0.0149225	7153
TOP2A	axitinib	-0.192378	3.00602e-07	7153
TOP2A	azacitidine	-0.0763025	0.104406	7153
TOP2A	bafilomycin A1	0.0441151	0.952606	7153
TOP2A	barasertib	-0.14555	0.000155345	7153
TOP2A	bardoxolone methyl	-0.116554	0.00513658	7153
TOP2A	belinostat	-0.166229	0.00253105	7153
TOP2A	bendamustine	-0.0988524	0.0201178	7153
TOP2A	betulinic acid	0.0169025	0.937059	7153
TOP2A	bexarotene	-0.136209	0.0011164	7153
TOP2A	birinapant	0.0174657	0.830954	7153
TOP2A	blebbistatin	0.079784	0.901572	7153
TOP2A	bleomycin A2	-0.0745974	0.153881	7153
TOP2A	bortezomib	-0.0419174	0.318921	7153
TOP2A	bosutinib	-0.0449914	0.295888	7153
TOP2A	brefeldin A	-0.0408165	0.390857	7153
TOP2A	brivanib	-0.101707	0.0114576	7153
TOP2A	cabozantinib	-0.0956065	0.0355913	7153
TOP2A	canertinib	-0.0135897	0.806644	7153
TOP2A	cediranib	-0.0154754	0.925752	7153
TOP2A	ceranib-2	-0.160805	1.5773e-05	7153
TOP2A	cerulenin	-0.14204	0.000204715	7153
TOP2A	chlorambucil	-0.188333	7.10111e-07	7153
TOP2A	ciclopirox	-0.157987	2.1162e-05	7153
TOP2A	ciclosporin	0.000118847	0.998776	7153
TOP2A	cimetidine	-0.0110013	0.99519	7153
TOP2A	clofarabine	-0.190608	2.17793e-07	7153
TOP2A	crizotinib	-0.0961363	0.0143604	7153
TOP2A	cucurbitacin I	-0.0609992	0.150049	7153
TOP2A	curcumin	-0.132217	0.000564212	7153
TOP2A	cyanoquinoline 11	-0.09958	0.222782	7153
TOP2A	cyclophosphamide	0.0580427	0.993392	7153
TOP2A	cytarabine hydrochloride	-0.165475	8.6367e-06	7153
TOP2A	cytochalasin B	-0.121228	0.0090608	7153
TOP2A	dabrafenib	0.0900439	0.22238	7153
TOP2A	dacarbazine	-0.0911445	0.0199652	7153
TOP2A	daporinad	-0.161302	0.000139555	7153
TOP2A	darinaparsin	-0.141758	0.019236	7153
TOP2A	dasatinib	-0.0290455	0.588633	7153
TOP2A	decitabine	-0.142922	0.000133621	7153
TOP2A	dexamethasone	-0.116464	0.00503565	7153
TOP2A	dinaciclib	-0.0624274	0.288893	7153
TOP2A	docetaxel	-0.155227	0.00817456	7153
TOP2A	doxorubicin	-0.204976	1.98548e-08	7153
TOP2A	elocalcitol	-0.0828183	0.0351866	7153
TOP2A	entinostat	-0.119227	0.00199013	7153
TOP2A	epigallocatechin-3-monogallate	-0.110191	0.0116334	7153
TOP2A	erastin	-0.140324	0.000496609	7153
TOP2A	erismodegib	0.012633	0.912295	7153
TOP2A	erlotinib	-0.00292873	0.96085	7153
TOP2A	etomoxir	0.0309899	0.962574	7153
TOP2A	etoposide	-0.272347	8.87285e-14	7153
TOP2A	fingolimod	-0.0856713	0.0314253	7153
TOP2A	fluorouracil	-0.0684092	0.0828418	7153
TOP2A	fluvastatin	-0.0894509	0.0671747	7153
TOP2A	foretinib	-0.110081	0.00723098	7153
TOP2A	fulvestrant	-0.0925081	0.795764	7153
TOP2A	fumonisin B1	0.0106959	0.89417	7153
TOP2A	gefitinib	0.0661806	0.184654	7153
TOP2A	gemcitabine	-0.190016	1.14691e-06	7153
TOP2A	gossypol	-0.128011	0.00128463	7153
TOP2A	hyperforin	-0.0346326	0.721544	7153
TOP2A	ibrutinib	-0.0213687	0.755714	7153
TOP2A	ifosfamide	0.0232	0.925014	7153
TOP2A	imatinib	-0.0440073	0.32691	7153
TOP2A	importazole	0.00397815	0.968055	7153
TOP2A	indisulam	-0.122112	0.00197658	7153
TOP2A	isoevodiamine	-0.161884	1.5841e-05	7153
TOP2A	isoliquiritigenin	-0.149662	0.0777944	7153
TOP2A	isonicotinohydroxamic acid	0.00776928	0.992739	7153
TOP2A	istradefylline	-0.0599266	0.715865	7153
TOP2A	itraconazole	-0.0819924	0.196529	7153
TOP2A	lapatinib	0.0269451	0.590526	7153
TOP2A	lenvatinib	-0.0970242	0.0237118	7153
TOP2A	leptomycin B	-0.110757	0.00309074	7153
TOP2A	linifanib	-0.0995218	0.0104354	7153
TOP2A	linsitinib	-0.0306614	0.516705	7153
TOP2A	lomeguatrib	-0.0642305	0.238782	7153
TOP2A	lovastatin	-0.0535816	0.299145	7153
TOP2A	manumycin A	-0.162274	1.5951e-05	7153
TOP2A	marinopyrrole A	-0.0591676	0.263223	7153
TOP2A	masitinib	-0.0452942	0.301216	7153
TOP2A	methotrexate	-0.145368	0.000318978	7153
TOP2A	methylstat	-0.15436	0.000985581	7153
TOP2A	mitomycin	-0.21538	7.68204e-09	7153
TOP2A	momelotinib	-0.105664	0.00908833	7153
TOP2A	myricetin	-0.0585108	0.578115	7153
TOP2A	myriocin	0.064428	0.895453	7153
TOP2A	nakiterpiosin	-0.155683	3.9524e-05	7153
TOP2A	narciclasine	-0.123038	0.00137503	7153
TOP2A	navitoclax	-0.0903969	0.0304631	7153
TOP2A	necrostatin-1	-0.101194	0.0244441	7153
TOP2A	necrostatin-7	-0.101872	0.0190814	7153
TOP2A	necrosulfonamide	-0.151422	0.00117157	7153
TOP2A	nelarabine	-0.0285656	0.91579	7153
TOP2A	neopeltolide	-0.28906	0.000657744	7153
TOP2A	neratinib	-0.00438159	0.939255	7153
TOP2A	neuronal differentiation inducer III	-0.0395549	0.329984	7153
TOP2A	niclosamide	-0.126256	0.00220326	7153
TOP2A	nilotinib	-0.0576393	0.442501	7153
TOP2A	nintedanib	-0.141612	0.00289059	7153
TOP2A	nutlin-3	-0.0299285	0.49748	7153
TOP2A	obatoclax	-0.0711471	0.071311	7153
TOP2A	olaparib	-0.157459	4.405e-05	7153
TOP2A	oligomycin A	-0.094474	0.0180915	7153
TOP2A	omacetaxine mepesuccinate	-0.081921	0.0773472	7153
TOP2A	ouabain	-0.0929259	0.0155318	7153
TOP2A	paclitaxel	-0.159785	2.6347e-05	7153
TOP2A	palmostatin B	-0.0147651	0.922858	7153
TOP2A	pandacostat	-0.0234784	0.645413	7153
TOP2A	panobinostat	-0.0993916	0.00897727	7153
TOP2A	parbendazole	-0.135417	0.000264513	7153
TOP2A	parthenolide	-0.0394069	0.515611	7153
TOP2A	pazopanib	-0.160165	3.3591e-05	7153
TOP2A	pevonedistat	-0.126643	0.00128474	7153
TOP2A	phloretin	-0.170826	8.29817e-06	7153
TOP2A	pifithrin-alpha	-0.0845145	0.122952	7153
TOP2A	pifithrin-mu	-0.131294	0.000754793	7153
TOP2A	piperlongumine	-0.120103	0.00149319	7153
TOP2A	pitstop2	-0.0328063	0.884722	7153
TOP2A	pluripotin	-0.0493994	0.329987	7153
TOP2A	procarbazine	0.0534452	0.743491	7153
TOP2A	prochlorperazine	0.0200697	0.70955	7153
TOP2A	purmorphamine	-0.0577226	0.226826	7153
TOP2A	pyrazolanthrone	-0.089783	0.0527664	7153
TOP2A	quizartinib	-0.0566834	0.338931	7153
TOP2A	regorafenib	-0.0944298	0.0463051	7153
TOP2A	rigosertib	-0.119596	0.00213224	7153
TOP2A	ruxolitinib	-0.157094	7.6408e-05	7153
TOP2A	salermide	-0.0786925	0.375363	7153
TOP2A	saracatinib	-0.0194611	0.737894	7153
TOP2A	selumetinib	0.178641	2.0973e-05	7153
TOP2A	semagacestat	-0.00511516	0.982244	7153
TOP2A	serdemetan	-0.0628152	0.129771	7153
TOP2A	sildenafil	-0.023835	0.867776	7153
TOP2A	silmitasertib	-0.0783882	0.3196	7153
TOP2A	simvastatin	-0.0480296	0.421257	7153
TOP2A	sirolimus	-0.0845961	0.0333277	7153
TOP2A	sitagliptin	0.0597446	0.997718	7153
TOP2A	skepinone-L	-0.119771	0.0514892	7153
TOP2A	sorafenib	-0.0835335	0.0524739	7153
TOP2A	sotrastaurin	-0.107263	0.0215699	7153
TOP2A	spautin-1	-0.0506197	0.303515	7153
TOP2A	staurosporine	-0.037378	0.81577	7153
TOP2A	sunitinib	-0.0992608	0.0131084	7153
TOP2A	tacedinaline	-0.104975	0.0246863	7153
TOP2A	tacrolimus	-0.141496	0.000543616	7153
TOP2A	tamatinib	-0.0483829	0.557782	7153
TOP2A	tamoxifen	-0.00276441	0.976653	7153
TOP2A	tandutinib	0.00295287	0.955861	7153
TOP2A	tanespimycin	-0.00788866	0.908103	7153
TOP2A	temozolomide	-0.0465037	0.47997	7153
TOP2A	temsirolimus	-0.0551177	0.407574	7153
TOP2A	teniposide	-0.326561	1.5191e-10	7153
TOP2A	thalidomide	-0.0676081	0.715992	7153
TOP2A	tigecycline	-0.113759	0.0557255	7153
TOP2A	tipifarnib-P1	-0.0372298	0.370461	7153
TOP2A	tipifarnib-P2	-0.102057	0.0677491	7153
TOP2A	tivantinib	-0.15792	0.00498274	7153
TOP2A	tivozanib	-0.137597	0.00177681	7153
TOP2A	topotecan	-0.196078	9.43179e-08	7153
TOP2A	tosedostat	-0.094859	0.0246058	7153
TOP2A	tozasertib	-0.229531	0.153139	7153
TOP2A	trametinib	0.191841	0.00299091	7153
TOP2A	tretinoin	-0.14573	0.000244032	7153
TOP2A	triazolothiadiazine	-0.13976	0.000164528	7153
TOP2A	trifluoperazine	-0.00899141	0.892955	7153
TOP2A	triptolide	-0.0139413	0.751006	7153
TOP2A	tubastatin A	-0.0243201	0.734023	7153
TOP2A	valdecoxib	-0.0966993	0.0160933	7153
TOP2A	vandetanib	0.0887477	0.0634314	7153
TOP2A	veliparib	-0.0365087	0.668137	7153
TOP2A	vemurafenib	0.0409965	0.487266	7153
TOP2A	vincristine	-0.126744	0.000573231	7153
TOP2A	vorapaxar	-0.0454181	0.356407	7153
TOP2A	vorinostat	-0.120075	0.00174844	7153
TOP2A	zebularine	-0.122993	0.0017001	7153
TOP2B	16-beta-bromoandrosterone	-0.16379	0.000267631	7155
TOP2B	1S,3R-RSL-3	-0.252795	1.96222e-11	7155
TOP2B	3-Cl-AHPC	-0.327995	3.0205e-19	7155
TOP2B	968	-0.020484	0.997163	7155
TOP2B	A-804598	-0.032884	0.860644	7155
TOP2B	AA-COCF3	-0.230815	1.28547e-08	7155
TOP2B	ABT-199	-0.257044	6.00313e-07	7155
TOP2B	ABT-737	-0.244389	2.06349e-09	7155
TOP2B	AC55649	-0.0548355	0.646008	7155
TOP2B	AGK-2	-0.0222024	0.960072	7155
TOP2B	AM-580	-0.148394	0.00137538	7155
TOP2B	AT-406	-0.150317	0.102725	7155
TOP2B	AT13387	-0.286366	3.00801e-07	7155
TOP2B	AT7867	-0.315891	6.59588e-17	7155
TOP2B	AZ-3146	-0.23023	3.77049e-09	7155
TOP2B	AZD1480	-0.320472	1.54156e-07	7155
TOP2B	AZD4547	-0.24585	2.00173e-09	7155
TOP2B	AZD6482	-0.075208	0.162188	7155
TOP2B	AZD7545	-0.211795	1.88652e-07	7155
TOP2B	AZD7762	-0.326518	3.79122e-19	7155
TOP2B	AZD8055	-0.238182	8.68972e-10	7155
TOP2B	B02	-0.301663	3.09708e-15	7155
TOP2B	BCL-LZH-4	0.045071	0.847366	7155
TOP2B	BEC	0.0419223	0.999979	7155
TOP2B	BI-2536	-0.465599	1.24143e-41	7155
TOP2B	BIBR-1532	-0.184668	1.0259e-05	7155
TOP2B	BIRB-796	-0.189287	6.97158e-06	7155
TOP2B	BIX-01294	-0.283908	2.02989e-14	7155
TOP2B	BMS-195614	-0.0925936	0.0985039	7155
TOP2B	BMS-270394	-0.168402	5.7882e-05	7155
TOP2B	BMS-345541	-0.296668	2.89231e-15	7155
TOP2B	BMS-536924	-0.083587	0.0928867	7155
TOP2B	BMS-754807	-0.210382	1.59562e-07	7155
TOP2B	BRD-A02303741	-0.125884	0.0107919	7155
TOP2B	BRD-A05715709	0.062159	0.677547	7155
TOP2B	BRD-A71883111	-0.200599	6.7005e-07	7155
TOP2B	BRD-A86708339	-0.336149	1.58991e-09	7155
TOP2B	BRD-A94377914	-0.385816	5.67273e-14	7155
TOP2B	BRD-K01737880	-0.316783	0.0681897	7155
TOP2B	BRD-K02251932	-0.123745	0.00848163	7155
TOP2B	BRD-K02492147	0.126394	0.0211096	7155
TOP2B	BRD-K04800985	-0.0339641	0.99881	7155
TOP2B	BRD-K09344309	-0.038128	0.957128	7155
TOP2B	BRD-K09587429	0.0715951	0.249564	7155
TOP2B	BRD-K11533227	-0.191038	3.99428e-06	7155
TOP2B	BRD-K13999467	-0.224309	2.36237e-08	7155
TOP2B	BRD-K14844214	-0.0867178	0.168524	7155
TOP2B	BRD-K16147474	0.0591385	0.89019	7155
TOP2B	BRD-K17060750	0.138943	0.00256399	7155
TOP2B	BRD-K19103580	-0.114369	0.0125785	7155
TOP2B	BRD-K24690302	-0.22963	6.91707e-09	7155
TOP2B	BRD-K26531177	-0.347537	1.3825e-19	7155
TOP2B	BRD-K27224038	-0.054231	0.847402	7155
TOP2B	BRD-K27986637	-0.14977	0.280008	7155
TOP2B	BRD-K28456706	-0.232407	3.17387e-09	7155
TOP2B	BRD-K29086754	-0.11293	0.528371	7155
TOP2B	BRD-K29313308	-0.259	9.2297e-11	7155
TOP2B	BRD-K30019337	-0.029093	0.941676	7155
TOP2B	BRD-K30748066	-0.300662	0.0674451	7155
TOP2B	BRD-K33199242	0.00590808	0.993616	7155
TOP2B	BRD-K33514849	-0.163639	0.999288	7155
TOP2B	BRD-K34099515	-0.081675	0.90378	7155
TOP2B	BRD-K34222889	-0.41975	3.64348e-32	7155
TOP2B	BRD-K34485477	-0.0752478	0.998562	7155
TOP2B	BRD-K35604418	-0.325047	4.97607e-18	7155
TOP2B	BRD-K37390332	-0.0556604	0.751015	7155
TOP2B	BRD-K41334119	-0.0244612	0.977976	7155
TOP2B	BRD-K41597374	-0.288621	2.43019e-14	7155
TOP2B	BRD-K42260513	-0.0222854	0.998533	7155
TOP2B	BRD-K44224150	0.111188	0.943149	7155
TOP2B	BRD-K45681478	-0.185492	8.01017e-06	7155
TOP2B	BRD-K48334597	-0.174729	0.0891753	7155
TOP2B	BRD-K48477130	0.0172194	0.940791	7155
TOP2B	BRD-K49290616	0.0576275	0.896835	7155
TOP2B	BRD-K50799972	-0.0940469	0.130765	7155
TOP2B	BRD-K51490254	-0.215359	1.1497e-07	7155
TOP2B	BRD-K51831558	-0.206658	0.00200524	7155
TOP2B	BRD-K52037352	-0.0952983	0.113353	7155
TOP2B	BRD-K55116708	-0.197352	2.28443e-06	7155
TOP2B	BRD-K61166597	-0.352474	1.14548e-20	7155
TOP2B	BRD-K63431240	-0.159078	8.1779e-05	7155
TOP2B	BRD-K64610608	0.059827	0.585094	7155
TOP2B	BRD-K66453893	-0.42129	3.66918e-32	7155
TOP2B	BRD-K66532283	-0.294052	1.63635e-14	7155
TOP2B	BRD-K70511574	-0.438373	5.08061e-35	7155
TOP2B	BRD-K71781559	-0.00514366	0.99712	7155
TOP2B	BRD-K75293299	0.0381489	0.899983	7155
TOP2B	BRD-K78574327	0.0634698	0.970056	7155
TOP2B	BRD-K80183349	-0.305251	3.11313e-16	7155
TOP2B	BRD-K84807411	-0.0444502	0.887688	7155
TOP2B	BRD-K85133207	-0.17109	4.335e-05	7155
TOP2B	BRD-K86535717	0.165728	0.573468	7155
TOP2B	BRD-K88742110	-0.251476	1.75187e-10	7155
TOP2B	BRD-K90370028	-0.0811265	0.834691	7155
TOP2B	BRD-K92856060	-0.31729	1.82762e-16	7155
TOP2B	BRD-K96431673	0.0806299	0.985799	7155
TOP2B	BRD-K96970199	0.00852433	0.998764	7155
TOP2B	BRD-K97651142	-0.2563	1.03809e-10	7155
TOP2B	BRD-K99006945	0.0383305	0.626122	7155
TOP2B	BRD-M00053801	-0.0568422	0.583242	7155
TOP2B	BRD1378	-0.0576453	0.561279	7155
TOP2B	BRD1812	-0.340565	1.2148e-19	7155
TOP2B	BRD1835	-0.129444	0.00394816	7155
TOP2B	BRD4132	-0.0740268	0.221025	7155
TOP2B	BRD5468	-0.0533421	0.524203	7155
TOP2B	BRD6340	-0.220466	1.05878e-08	7155
TOP2B	BRD8899	0.052904	0.621179	7155
TOP2B	BRD8958	-0.0039181	0.996001	7155
TOP2B	BRD9647	-0.135775	0.00299503	7155
TOP2B	BRD9876	-0.111557	0.0473148	7155
TOP2B	BYL-719	-0.0859007	0.170723	7155
TOP2B	Bax channel blocker	-0.225055	4.56579e-08	7155
TOP2B	C6-ceramide	0.023555	0.8638	7155
TOP2B	CAL-101	-0.059328	0.311779	7155
TOP2B	CAY10576	0.0542083	0.452753	7155
TOP2B	CAY10594	-0.0493552	0.407053	7155
TOP2B	CAY10618	-0.347234	2.61853e-21	7155
TOP2B	CBB-1007	-0.00388318	0.99062	7155
TOP2B	CCT036477	-0.369355	3.75374e-24	7155
TOP2B	CD-1530	-0.11506	0.0230066	7155
TOP2B	CD-437	-0.403043	2.25375e-29	7155
TOP2B	CHIR-99021	-0.27107	7.36183e-12	7155
TOP2B	CHM-1	-0.423621	6.58905e-33	7155
TOP2B	CI-976	0.0156306	0.939165	7155
TOP2B	CID-5951923	0.0687421	0.396142	7155
TOP2B	CIL41	-0.157234	0.0147443	7155
TOP2B	CIL55	-0.129429	0.538222	7155
TOP2B	CIL55A	-0.274631	1.36395e-06	7155
TOP2B	CIL56	-0.210637	0.000241605	7155
TOP2B	CIL70	-0.361829	6.79278e-12	7155
TOP2B	COL-3	-0.384403	3.45446e-19	7155
TOP2B	CR-1-31B	-0.377435	2.05954e-26	7155
TOP2B	Ch-55	-0.173225	4.835e-05	7155
TOP2B	Compound 1541A	-0.145122	0.00584339	7155
TOP2B	Compound 23 citrate	-0.31205	7.11826e-17	7155
TOP2B	Compound 7d-cis	-0.296485	2.4172e-13	7155
TOP2B	DBeQ	-0.212106	1.70397e-07	7155
TOP2B	DNMDP	-0.00457579	0.966474	7155
TOP2B	ELCPK	-0.389274	1.24554e-12	7155
TOP2B	ETP-46464	-0.255504	1.6391e-07	7155
TOP2B	EX-527	-0.0191029	0.896715	7155
TOP2B	FGIN-1-27	0.213008	0.0559893	7155
TOP2B	FQI-1	-0.393724	1.72577e-14	7155
TOP2B	FQI-2	-0.416678	2.99951e-32	7155
TOP2B	FSC231	0.0664681	0.99945	7155
TOP2B	GANT-61	-0.0575765	0.321207	7155
TOP2B	GDC-0879	-0.0397953	0.494529	7155
TOP2B	GDC-0941	-0.18232	9.4175e-06	7155
TOP2B	GMX-1778	-0.294637	8.40676e-15	7155
TOP2B	GSK-3 inhibitor IX	-0.259172	1.76167e-10	7155
TOP2B	GSK-J4	-0.495557	0.000335672	7155
TOP2B	GSK1059615	-0.0308572	0.926489	7155
TOP2B	GSK2636771	0.0427231	0.679662	7155
TOP2B	GSK4112	-0.0999167	0.0296446	7155
TOP2B	GSK461364	-0.484465	2.4654e-43	7155
TOP2B	GSK525762A	-0.338191	8.29707e-21	7155
TOP2B	GW-405833	-0.330017	2.16098e-19	7155
TOP2B	GW-843682X	-0.319066	6.97342e-17	7155
TOP2B	HBX-41108	-0.173383	0.000583156	7155
TOP2B	HC-067047	-0.0898855	0.105771	7155
TOP2B	HLI 373	-0.286251	1.68211e-13	7155
TOP2B	I-BET151	-0.349247	1.64935e-22	7155
TOP2B	IC-87114	0.0515892	0.438165	7155
TOP2B	IPR-456	0.0153709	0.941392	7155
TOP2B	ISOX	-0.391033	1.38708e-27	7155
TOP2B	IU1	-0.0790483	0.334393	7155
TOP2B	JQ-1	-0.368526	8.33445e-25	7155
TOP2B	JW-480	-0.0370894	0.839799	7155
TOP2B	JW-55	0.152838	0.201802	7155
TOP2B	JW-74	-0.123772	0.0932576	7155
TOP2B	KH-CB19	0.0828292	0.447067	7155
TOP2B	KHS101	-0.214254	9.1628e-08	7155
TOP2B	KPT185	-0.39413	5.68112e-21	7155
TOP2B	KU 0060648	-0.262018	6.8664e-12	7155
TOP2B	KU-0063794	-0.218648	3.1409e-08	7155
TOP2B	KU-55933	-0.189941	3.27341e-06	7155
TOP2B	KU-60019	-0.276647	1.51655e-13	7155
TOP2B	KW-2449	-0.406996	3.78706e-30	7155
TOP2B	KX2-391	-0.469664	2.1197e-40	7155
TOP2B	Ki8751	-0.268451	2.04885e-11	7155
TOP2B	Ko-143	-0.26028	8.55919e-12	7155
TOP2B	L-685458	-0.0982867	0.0663041	7155
TOP2B	LE-135	-0.213069	2.99268e-07	7155
TOP2B	LRRK2-IN-1	-0.41262	3.19929e-22	7155
TOP2B	LY-2157299	0.18578	0.344062	7155
TOP2B	LY-2183240	-0.472672	5.40912e-42	7155
TOP2B	MG-132	-0.285483	7.8057e-05	7155
TOP2B	MGCD-265	-0.310761	8.57811e-17	7155
TOP2B	MI-1	0.0474391	0.577497	7155
TOP2B	MI-2	-0.195177	0.00179601	7155
TOP2B	MK-0752	0.104546	0.142517	7155
TOP2B	MK-1775	-0.386576	4.02221e-26	7155
TOP2B	MK-2206	-0.247862	8.51559e-10	7155
TOP2B	ML006	-0.0857397	0.0931838	7155
TOP2B	ML029	-0.236716	6.49599e-09	7155
TOP2B	ML031	-0.303522	1.4314e-13	7155
TOP2B	ML050	-0.226566	1.48743e-08	7155
TOP2B	ML083	0.0622152	0.577456	7155
TOP2B	ML162	-0.232936	1.3089e-09	7155
TOP2B	ML203	-0.108153	0.0317414	7155
TOP2B	ML210	-0.295438	7.94813e-15	7155
TOP2B	ML239	-0.223262	9.7699e-09	7155
TOP2B	ML258	-0.0383402	0.730877	7155
TOP2B	ML311	-0.410955	2.06728e-31	7155
TOP2B	ML312	0.138897	0.95729	7155
TOP2B	ML320	-0.208338	8.69522e-07	7155
TOP2B	ML334 diastereomer	0.126747	0.0457504	7155
TOP2B	MLN2238	-0.286362	2.69221e-14	7155
TOP2B	MLN2480	-0.136441	0.0997866	7155
TOP2B	MST-312	-0.329877	4.51672e-19	7155
TOP2B	Mdivi-1	-0.249778	3.04683e-10	7155
TOP2B	Merck60	-0.390489	1.06927e-27	7155
TOP2B	N9-isopropylolomoucine	-0.240406	7.4949e-10	7155
TOP2B	NPC-26	-0.0608052	0.552417	7155
TOP2B	NSC 74859	-0.157173	0.000989204	7155
TOP2B	NSC19630	-0.325441	3.50537e-13	7155
TOP2B	NSC23766	-0.251436	6.27112e-11	7155
TOP2B	NSC30930	0.0864601	0.183859	7155
TOP2B	NSC48300	-0.348577	1.43582e-21	7155
TOP2B	NSC632839	-0.335834	2.8291e-20	7155
TOP2B	NSC95397	-0.412481	3.10129e-27	7155
TOP2B	NVP-231	-0.386033	2.20691e-26	7155
TOP2B	NVP-ADW742	-0.161236	9.0645e-05	7155
TOP2B	NVP-BEZ235	-0.256911	4.9841e-08	7155
TOP2B	NVP-BSK805	-0.289574	1.26964e-14	7155
TOP2B	NVP-TAE684	-0.178055	2.2682e-05	7155
TOP2B	O-6-benzylguanine	-0.0921244	0.436689	7155
TOP2B	OSI-027	-0.259674	8.01995e-11	7155
TOP2B	OSI-930	-0.380783	1.19101e-20	7155
TOP2B	PAC-1	-0.365654	9.68493e-23	7155
TOP2B	PD 153035	0.109689	0.0414162	7155
TOP2B	PD318088	0.0931394	0.0366076	7155
TOP2B	PDMP	-0.237837	2.45315e-09	7155
TOP2B	PF-184	-0.378073	1.64149e-24	7155
TOP2B	PF-3758309	-0.334697	3.17974e-10	7155
TOP2B	PF-4800567 hydrochloride	0.0615634	0.999586	7155
TOP2B	PF-543	-0.111408	0.0119371	7155
TOP2B	PF-573228	-0.322759	3.96988e-18	7155
TOP2B	PF-750	-0.197917	6.48067e-06	7155
TOP2B	PHA-793887	-0.366936	1.03807e-24	7155
TOP2B	PI-103	-0.228601	3.59495e-09	7155
TOP2B	PIK-93	-0.296662	3.07183e-14	7155
TOP2B	PL-DI	-0.459206	2.96105e-38	7155
TOP2B	PLX-4720	0.0130098	0.890357	7155
TOP2B	PRIMA-1	-0.462389	4.37009e-37	7155
TOP2B	PRIMA-1-Met	-0.197577	0.00169731	7155
TOP2B	PRL-3 inhibitor I	-0.00171462	0.992279	7155
TOP2B	PX-12	-0.523848	1.86772e-51	7155
TOP2B	PYR-41	-0.13415	0.00617159	7155
TOP2B	QS-11	-0.112428	0.644152	7155
TOP2B	QW-BI-011	-0.395091	9.96187e-07	7155
TOP2B	R428	-0.270267	8.55094e-09	7155
TOP2B	RAF265	-0.23958	1.77231e-06	7155
TOP2B	RG-108	-0.256764	5.6528e-10	7155
TOP2B	RITA	-0.266428	6.61276e-12	7155
TOP2B	RO4929097	-0.0455103	0.5715	7155
TOP2B	Repligen 136	-0.315443	1.72038e-15	7155
TOP2B	SB-225002	-0.426903	2.18387e-34	7155
TOP2B	SB-431542	0.010043	0.949435	7155
TOP2B	SB-525334	-0.159267	0.000387179	7155
TOP2B	SB-743921	-0.43053	4.42289e-35	7155
TOP2B	SCH-529074	-0.169005	9.1786e-05	7155
TOP2B	SCH-79797	-0.316579	7.2116e-18	7155
TOP2B	SGX-523	0.078057	0.155288	7155
TOP2B	SID 26681509	-0.277283	2.75218e-11	7155
TOP2B	SJ-172550	-0.0718642	0.465488	7155
TOP2B	SKI-II	-0.233545	1.00544e-08	7155
TOP2B	SMER-3	-0.292432	3.36713e-12	7155
TOP2B	SN-38	-0.302261	1.69323e-13	7155
TOP2B	SNS-032	-0.268298	7.89478e-12	7155
TOP2B	SNX-2112	-0.350112	1.45562e-22	7155
TOP2B	SR-II-138A	-0.384032	7.02569e-28	7155
TOP2B	SR1001	-0.114923	0.0612841	7155
TOP2B	SR8278	-0.0979511	0.784977	7155
TOP2B	SRT-1720	-0.146164	0.000534488	7155
TOP2B	STF-31	-0.360913	7.2964e-22	7155
TOP2B	SU11274	-0.263135	8.26047e-12	7155
TOP2B	SZ4TA2	-0.000942455	0.995308	7155
TOP2B	StemRegenin 1	-0.214945	2.29403e-08	7155
TOP2B	TG-100-115	-0.145053	0.0014221	7155
TOP2B	TG-101348	-0.301192	1.98484e-15	7155
TOP2B	TGX-221	0.00164032	0.99048	7155
TOP2B	TPCA-1	-0.303985	2.30543e-16	7155
TOP2B	TW-37	-0.290047	5.04305e-14	7155
TOP2B	UNC0321	0.053726	0.605541	7155
TOP2B	UNC0638	-0.180387	6.44926e-06	7155
TOP2B	VAF-347	0.209261	0.000243869	7155
TOP2B	VER-155008	-0.174194	1.5368e-05	7155
TOP2B	VU0155056	0.0641325	0.807486	7155
TOP2B	WAY-362450	-0.00607775	0.998521	7155
TOP2B	WP1130	-0.320148	2.80898e-17	7155
TOP2B	WZ4002	-0.0942298	0.143456	7155
TOP2B	WZ8040	-0.0999314	0.0381548	7155
TOP2B	XL765	-0.107993	0.0339426	7155
TOP2B	YK 4-279	-0.424341	3.28895e-33	7155
TOP2B	YM-155	-0.169225	0.000125685	7155
TOP2B	ZSTK474	-0.129616	0.00811866	7155
TOP2B	abiraterone	0.189121	0.109487	7155
TOP2B	afatinib	-0.00684634	0.906341	7155
TOP2B	alisertib	-0.365061	1.50345e-23	7155
TOP2B	alvocidib	-0.335705	7.87492e-10	7155
TOP2B	apicidin	-0.387131	1.00736e-27	7155
TOP2B	austocystin D	0.0507685	0.29886	7155
TOP2B	avicin D	-0.197502	0.00628219	7155
TOP2B	avrainvillamide	-0.344226	1.319e-14	7155
TOP2B	axitinib	-0.412358	1.71922e-30	7155
TOP2B	azacitidine	-0.15037	0.00103874	7155
TOP2B	bafilomycin A1	-0.18562	0.678331	7155
TOP2B	barasertib	-0.387493	2.6318e-26	7155
TOP2B	bardoxolone methyl	-0.317585	1.32483e-15	7155
TOP2B	belinostat	-0.440806	6.3705e-18	7155
TOP2B	bendamustine	-0.257086	2.85039e-10	7155
TOP2B	betulinic acid	0.0493805	0.757484	7155
TOP2B	bexarotene	-0.210804	3.6569e-07	7155
TOP2B	birinapant	0.00886491	0.921239	7155
TOP2B	blebbistatin	0.149929	0.800156	7155
TOP2B	bleomycin A2	-0.0774354	0.135575	7155
TOP2B	bortezomib	-0.325291	6.23258e-18	7155
TOP2B	bosutinib	-0.131594	0.00102363	7155
TOP2B	brefeldin A	-0.241127	4.7395e-09	7155
TOP2B	brivanib	-0.265654	1.03762e-11	7155
TOP2B	cabozantinib	-0.181457	3.3918e-05	7155
TOP2B	canertinib	-0.0196119	0.71497	7155
TOP2B	cediranib	-0.0364442	0.800774	7155
TOP2B	ceranib-2	-0.421451	3.05629e-33	7155
TOP2B	cerulenin	-0.362455	2.86465e-23	7155
TOP2B	chlorambucil	-0.414907	5.41565e-30	7155
TOP2B	ciclopirox	-0.411874	1.66999e-31	7155
TOP2B	ciclosporin	-0.0460943	0.413493	7155
TOP2B	cimetidine	0.0050318	0.995695	7155
TOP2B	clofarabine	-0.416451	3.83743e-32	7155
TOP2B	crizotinib	-0.355801	2.95536e-22	7155
TOP2B	cucurbitacin I	-0.348774	2.20695e-20	7155
TOP2B	curcumin	-0.3261	5.91913e-19	7155
TOP2B	cyanoquinoline 11	-0.0857874	0.308966	7155
TOP2B	cyclophosphamide	0.0611299	0.993392	7155
TOP2B	cytarabine hydrochloride	-0.442775	1.69824e-36	7155
TOP2B	cytochalasin B	-0.118742	0.0107168	7155
TOP2B	dabrafenib	-0.133146	0.0541828	7155
TOP2B	dacarbazine	-0.295513	2.67168e-15	7155
TOP2B	daporinad	-0.335571	1.71793e-16	7155
TOP2B	darinaparsin	-0.246898	1.9851e-05	7155
TOP2B	dasatinib	0.0797696	0.0767729	7155
TOP2B	decitabine	-0.392956	2.02663e-28	7155
TOP2B	dexamethasone	-0.16005	9.8493e-05	7155
TOP2B	dinaciclib	-0.372262	2.11475e-12	7155
TOP2B	docetaxel	-0.365464	3.39483e-11	7155
TOP2B	doxorubicin	-0.456609	1.05144e-39	7155
TOP2B	elocalcitol	-0.272033	4.87772e-13	7155
TOP2B	entinostat	-0.362609	2.2491e-23	7155
TOP2B	epigallocatechin-3-monogallate	-0.2392	9.79012e-09	7155
TOP2B	erastin	-0.224856	1.21915e-08	7155
TOP2B	erismodegib	0.0438365	0.589973	7155
TOP2B	erlotinib	0.104932	0.0134419	7155
TOP2B	etomoxir	-0.0468108	0.948445	7155
TOP2B	etoposide	-0.433322	2.25072e-34	7155
TOP2B	fingolimod	-0.270577	8.0911e-13	7155
TOP2B	fluorouracil	-0.287004	1.012e-14	7155
TOP2B	fluvastatin	-0.0863758	0.0790683	7155
TOP2B	foretinib	-0.245609	3.51648e-10	7155
TOP2B	fulvestrant	-0.214037	0.446117	7155
TOP2B	fumonisin B1	-0.075238	0.162027	7155
TOP2B	gefitinib	0.0617521	0.220476	7155
TOP2B	gemcitabine	-0.390895	1.79703e-25	7155
TOP2B	gossypol	-0.328783	5.74603e-18	7155
TOP2B	hyperforin	0.0300046	0.768041	7155
TOP2B	ibrutinib	-0.0738911	0.199898	7155
TOP2B	ifosfamide	0.0614515	0.7522	7155
TOP2B	imatinib	-0.214171	1.16638e-07	7155
TOP2B	importazole	-0.0755783	0.196127	7155
TOP2B	indisulam	-0.396918	6.23543e-27	7155
TOP2B	isoevodiamine	-0.408696	1.82144e-30	7155
TOP2B	isoliquiritigenin	-0.357685	6.74111e-06	7155
TOP2B	isonicotinohydroxamic acid	-0.0335268	0.992739	7155
TOP2B	istradefylline	-0.0896497	0.529722	7155
TOP2B	itraconazole	-0.158437	0.0183973	7155
TOP2B	lapatinib	-0.0148062	0.777929	7155
TOP2B	lenvatinib	-0.243341	6.83035e-10	7155
TOP2B	leptomycin B	-0.375453	1.78042e-26	7155
TOP2B	linifanib	-0.294643	1.39089e-15	7155
TOP2B	linsitinib	-0.13936	0.000698409	7155
TOP2B	lomeguatrib	-0.0894671	0.0900813	7155
TOP2B	lovastatin	-0.0500478	0.338295	7155
TOP2B	manumycin A	-0.422646	2.16342e-32	7155
TOP2B	marinopyrrole A	-0.287772	1.76588e-09	7155
TOP2B	masitinib	-0.232942	2.61002e-09	7155
TOP2B	methotrexate	-0.22526	1.29832e-08	7155
TOP2B	methylstat	-0.394167	4.0623e-19	7155
TOP2B	mitomycin	-0.34675	1.2622e-21	7155
TOP2B	momelotinib	-0.281375	4.63763e-13	7155
TOP2B	myricetin	-0.00612189	0.965636	7155
TOP2B	myriocin	0.0864684	0.861666	7155
TOP2B	nakiterpiosin	-0.423468	2.69752e-32	7155
TOP2B	narciclasine	-0.42524	2.67745e-32	7155
TOP2B	navitoclax	-0.248241	2.59747e-10	7155
TOP2B	necrostatin-1	-0.180846	3.6538e-05	7155
TOP2B	necrostatin-7	-0.176341	2.6091e-05	7155
TOP2B	necrosulfonamide	-0.444129	9.78772e-25	7155
TOP2B	nelarabine	-0.0138629	0.969335	7155
TOP2B	neopeltolide	-0.350426	2.9557e-05	7155
TOP2B	neratinib	-0.0635454	0.148601	7155
TOP2B	neuronal differentiation inducer III	-0.312592	1.62787e-17	7155
TOP2B	niclosamide	-0.177007	1.1147e-05	7155
TOP2B	nilotinib	-0.0746496	0.292657	7155
TOP2B	nintedanib	-0.146044	0.00208987	7155
TOP2B	nutlin-3	-0.331893	1.0604e-18	7155
TOP2B	obatoclax	-0.314341	1.10262e-17	7155
TOP2B	olaparib	-0.32106	8.43118e-18	7155
TOP2B	oligomycin A	-0.308772	6.51648e-16	7155
TOP2B	omacetaxine mepesuccinate	-0.397811	7.80017e-21	7155
TOP2B	ouabain	-0.327519	2.09702e-19	7155
TOP2B	paclitaxel	-0.406137	2.50019e-29	7155
TOP2B	palmostatin B	-0.0514698	0.650568	7155
TOP2B	pandacostat	-0.145538	0.00142176	7155
TOP2B	panobinostat	-0.410737	1.86189e-31	7155
TOP2B	parbendazole	-0.457333	8.40775e-40	7155
TOP2B	parthenolide	-0.099321	0.058803	7155
TOP2B	pazopanib	-0.349667	9.89604e-21	7155
TOP2B	pevonedistat	-0.341893	9.25517e-20	7155
TOP2B	phloretin	-0.345256	1.3705e-20	7155
TOP2B	pifithrin-alpha	-0.142966	0.00628891	7155
TOP2B	pifithrin-mu	-0.342592	4.40707e-20	7155
TOP2B	piperlongumine	-0.442627	2.99091e-36	7155
TOP2B	pitstop2	-0.0714983	0.688527	7155
TOP2B	pluripotin	-0.102568	0.0230938	7155
TOP2B	procarbazine	0.038547	0.833349	7155
TOP2B	prochlorperazine	-0.123865	0.00363202	7155
TOP2B	purmorphamine	-0.166107	0.000208317	7155
TOP2B	pyrazolanthrone	-0.135747	0.00227684	7155
TOP2B	quizartinib	-0.117539	0.0251442	7155
TOP2B	regorafenib	-0.19747	1.9329e-05	7155
TOP2B	rigosertib	-0.435319	2.5221e-33	7155
TOP2B	ruxolitinib	-0.242651	5.13389e-10	7155
TOP2B	salermide	-0.101476	0.227651	7155
TOP2B	saracatinib	0.0865333	0.0560634	7155
TOP2B	selumetinib	0.098357	0.0302251	7155
TOP2B	semagacestat	0.0360723	0.807923	7155
TOP2B	serdemetan	-0.334695	1.13679e-18	7155
TOP2B	sildenafil	-0.038328	0.757578	7155
TOP2B	silmitasertib	-0.0606874	0.456396	7155
TOP2B	simvastatin	-0.0100215	0.894592	7155
TOP2B	sirolimus	-0.244399	9.85818e-11	7155
TOP2B	sitagliptin	0.123824	0.997718	7155
TOP2B	skepinone-L	-0.228041	0.000111115	7155
TOP2B	sorafenib	-0.18978	3.71814e-06	7155
TOP2B	sotrastaurin	-0.414059	9.89122e-22	7155
TOP2B	spautin-1	-0.160984	0.000713236	7155
TOP2B	staurosporine	-0.0704667	0.607878	7155
TOP2B	sunitinib	-0.242596	1.84249e-10	7155
TOP2B	tacedinaline	-0.44725	5.61553e-26	7155
TOP2B	tacrolimus	-0.294788	2.49893e-13	7155
TOP2B	tamatinib	-0.0498803	0.543352	7155
TOP2B	tamoxifen	-0.0596296	0.352349	7155
TOP2B	tandutinib	-0.164352	7.0503e-05	7155
TOP2B	tanespimycin	-0.0473848	0.379299	7155
TOP2B	temozolomide	-0.119078	0.0461365	7155
TOP2B	temsirolimus	-0.2384	2.7673e-05	7155
TOP2B	teniposide	-0.502619	1.90823e-24	7155
TOP2B	thalidomide	-0.0727977	0.681269	7155
TOP2B	tigecycline	-0.253208	7.8311e-06	7155
TOP2B	tipifarnib-P1	-0.254482	2.05006e-11	7155
TOP2B	tipifarnib-P2	-0.379346	1.09004e-13	7155
TOP2B	tivantinib	-0.448862	4.6737e-18	7155
TOP2B	tivozanib	-0.198818	6.83705e-06	7155
TOP2B	topotecan	-0.396147	2.87065e-29	7155
TOP2B	tosedostat	-0.256905	1.2259e-10	7155
TOP2B	tozasertib	-0.351002	0.0201961	7155
TOP2B	trametinib	0.165091	0.0129407	7155
TOP2B	tretinoin	-0.287118	1.10188e-13	7155
TOP2B	triazolothiadiazine	-0.482553	8.77628e-45	7155
TOP2B	trifluoperazine	-0.111064	0.0176906	7155
TOP2B	triptolide	-0.289116	1.22936e-14	7155
TOP2B	tubastatin A	-0.260555	3.95345e-06	7155
TOP2B	valdecoxib	-0.308788	7.13981e-16	7155
TOP2B	vandetanib	0.167815	0.000136946	7155
TOP2B	veliparib	-0.128564	0.0744013	7155
TOP2B	vemurafenib	0.114861	0.0211158	7155
TOP2B	vincristine	-0.47249	8.39612e-44	7155
TOP2B	vorapaxar	-0.16422	0.000142034	7155
TOP2B	vorinostat	-0.42854	2.44539e-33	7155
TOP2B	zebularine	-0.272207	9.54021e-13	7155
TOP3A	16-beta-bromoandrosterone	-0.106936	0.0199544	7156
TOP3A	1S,3R-RSL-3	-0.112163	0.00465618	7156
TOP3A	3-Cl-AHPC	-0.257237	3.57329e-12	7156
TOP3A	968	0.0063884	0.999953	7156
TOP3A	A-804598	-0.0429154	0.802256	7156
TOP3A	AA-COCF3	-0.142891	0.000442935	7156
TOP3A	ABT-199	-0.124319	0.0206432	7156
TOP3A	ABT-737	-0.0896402	0.0412146	7156
TOP3A	AC55649	0.00569837	0.976512	7156
TOP3A	AGK-2	-0.00383236	0.994575	7156
TOP3A	AM-580	-0.0951745	0.0480103	7156
TOP3A	AT-406	-0.0556038	0.598296	7156
TOP3A	AT13387	-0.228061	5.5001e-05	7156
TOP3A	AT7867	-0.237444	6.04193e-10	7156
TOP3A	AZ-3146	-0.124543	0.00209973	7156
TOP3A	AZD1480	-0.135988	0.0422063	7156
TOP3A	AZD4547	-0.102478	0.0218668	7156
TOP3A	AZD6482	-0.0596273	0.292775	7156
TOP3A	AZD7545	-0.188915	3.38198e-06	7156
TOP3A	AZD7762	-0.193558	2.12756e-07	7156
TOP3A	AZD8055	-0.129654	0.0010112	7156
TOP3A	B02	-0.134694	0.000683121	7156
TOP3A	BCL-LZH-4	0.0667272	0.733811	7156
TOP3A	BEC	-0.0253372	0.999979	7156
TOP3A	BI-2536	-0.315418	8.58592e-19	7156
TOP3A	BIBR-1532	-0.0993293	0.0233141	7156
TOP3A	BIRB-796	-0.0867885	0.0517303	7156
TOP3A	BIX-01294	-0.171216	6.88889e-06	7156
TOP3A	BMS-195614	-0.125563	0.0237458	7156
TOP3A	BMS-270394	-0.0693775	0.127007	7156
TOP3A	BMS-345541	-0.194095	3.98899e-07	7156
TOP3A	BMS-536924	-0.019445	0.761576	7156
TOP3A	BMS-754807	-0.0763841	0.0867795	7156
TOP3A	BRD-A02303741	-0.0856608	0.0952339	7156
TOP3A	BRD-A05715709	0.0677886	0.643526	7156
TOP3A	BRD-A71883111	-0.106711	0.0109313	7156
TOP3A	BRD-A86708339	-0.117808	0.0486997	7156
TOP3A	BRD-A94377914	-0.255186	1.35952e-06	7156
TOP3A	BRD-K01737880	-0.21375	0.25021	7156
TOP3A	BRD-K02251932	-0.12392	0.00840052	7156
TOP3A	BRD-K02492147	0.0770354	0.174546	7156
TOP3A	BRD-K04800985	-0.027162	0.99881	7156
TOP3A	BRD-K09344309	-0.0119043	0.988877	7156
TOP3A	BRD-K09587429	0.0745299	0.229347	7156
TOP3A	BRD-K11533227	-0.173472	2.9661e-05	7156
TOP3A	BRD-K13999467	-0.120859	0.00349899	7156
TOP3A	BRD-K14844214	-0.107266	0.0792117	7156
TOP3A	BRD-K16147474	-0.00898209	0.988186	7156
TOP3A	BRD-K17060750	0.0659507	0.184581	7156
TOP3A	BRD-K19103580	-0.0515305	0.310859	7156
TOP3A	BRD-K24690302	-0.14904	0.000240075	7156
TOP3A	BRD-K26531177	-0.188695	1.84702e-06	7156
TOP3A	BRD-K27224038	-0.0310201	0.923144	7156
TOP3A	BRD-K27986637	-0.0982659	0.511988	7156
TOP3A	BRD-K28456706	-0.149551	0.000189479	7156
TOP3A	BRD-K29086754	-0.0544703	0.816386	7156
TOP3A	BRD-K29313308	-0.16993	2.6029e-05	7156
TOP3A	BRD-K30019337	-0.0956408	0.709073	7156
TOP3A	BRD-K30748066	-0.293492	0.0754665	7156
TOP3A	BRD-K33199242	0.0326103	0.963835	7156
TOP3A	BRD-K33514849	-0.145224	0.999288	7156
TOP3A	BRD-K34099515	0.0387313	0.967234	7156
TOP3A	BRD-K34222889	-0.257826	2.34903e-12	7156
TOP3A	BRD-K34485477	-0.0194835	0.998562	7156
TOP3A	BRD-K35604418	-0.250331	4.36369e-11	7156
TOP3A	BRD-K37390332	-0.0559517	0.75012	7156
TOP3A	BRD-K41334119	-0.0983241	0.859455	7156
TOP3A	BRD-K41597374	-0.144034	0.0002222	7156
TOP3A	BRD-K42260513	0.0305221	0.994633	7156
TOP3A	BRD-K44224150	-0.0290274	0.994574	7156
TOP3A	BRD-K45681478	-0.129855	0.00225362	7156
TOP3A	BRD-K48334597	-0.199768	0.050828	7156
TOP3A	BRD-K48477130	-0.0292594	0.894975	7156
TOP3A	BRD-K49290616	0.0143846	0.980492	7156
TOP3A	BRD-K50799972	-0.0381742	0.617245	7156
[truncated: 887 more rows]
