# Supplementary material for: An integrated multi-omics analysis of topoisomerase family in pan-cancer: Friend or foe?
Source: PLoS One. 2022 Oct 26;17(10):e0274546. doi: 10.1371/journal.pone.0274546 (PMC9604985; doi:10.1371/journal.pone.0274546)
Supplement: S1 File — (ZIP) [file pone.0274546.s006.zip › data and code/17.GSVATable.xlsx]

## Sheet: SheetName
cancertype	barcode	type	gsva
ACC	TCGA-OR-A5J1-01A	tumor	1.05268
ACC	TCGA-OR-A5J2-01A	tumor	1.12846
ACC	TCGA-OR-A5J3-01A	tumor	1.27227
ACC	TCGA-OR-A5J5-01A	tumor	1.44589
ACC	TCGA-OR-A5J6-01A	tumor	1.10519
ACC	TCGA-OR-A5J7-01A	tumor	1.29474
ACC	TCGA-OR-A5J8-01A	tumor	1.44585
ACC	TCGA-OR-A5J9-01A	tumor	1.23837
ACC	TCGA-OR-A5JA-01A	tumor	1.4035
ACC	TCGA-OR-A5JB-01A	tumor	1.79811
ACC	TCGA-OR-A5JC-01A	tumor	1.19755
ACC	TCGA-OR-A5JD-01A	tumor	0.958345
ACC	TCGA-OR-A5JE-01A	tumor	1.2754
ACC	TCGA-OR-A5JF-01A	tumor	1.12668
ACC	TCGA-OR-A5JG-01A	tumor	1.50764
ACC	TCGA-OR-A5JI-01A	tumor	1.00593
ACC	TCGA-OR-A5JJ-01A	tumor	1.69196
ACC	TCGA-OR-A5JK-01A	tumor	1.25188
ACC	TCGA-OR-A5JL-01A	tumor	1.21292
ACC	TCGA-OR-A5JM-01A	tumor	1.5767
ACC	TCGA-OR-A5JO-01A	tumor	1.08009
ACC	TCGA-OR-A5JP-01A	tumor	1.37954
ACC	TCGA-OR-A5JQ-01A	tumor	1.35688
ACC	TCGA-OR-A5JR-01A	tumor	1.28203
ACC	TCGA-OR-A5JS-01A	tumor	1.56737
ACC	TCGA-OR-A5JT-01A	tumor	1.47258
ACC	TCGA-OR-A5JV-01A	tumor	1.36804
ACC	TCGA-OR-A5JW-01A	tumor	1.05206
ACC	TCGA-OR-A5JX-01A	tumor	0.9166
ACC	TCGA-OR-A5JY-01A	tumor	1.65202
ACC	TCGA-OR-A5JZ-01A	tumor	1.48769
ACC	TCGA-OR-A5K0-01A	tumor	1.714
ACC	TCGA-OR-A5K1-01A	tumor	1.47843
ACC	TCGA-OR-A5K2-01A	tumor	1.15298
ACC	TCGA-OR-A5K3-01A	tumor	1.14019
ACC	TCGA-OR-A5K4-01A	tumor	1.4981
ACC	TCGA-OR-A5K5-01A	tumor	1.2358
ACC	TCGA-OR-A5K6-01A	tumor	1.35743
ACC	TCGA-OR-A5K8-01A	tumor	1.10831
ACC	TCGA-OR-A5K9-01A	tumor	1.64464
ACC	TCGA-OR-A5KO-01A	tumor	1.43709
ACC	TCGA-OR-A5KT-01A	tumor	1.31711
ACC	TCGA-OR-A5KU-01A	tumor	1.10401
ACC	TCGA-OR-A5KV-01A	tumor	1.20234
ACC	TCGA-OR-A5KW-01A	tumor	1.38426
ACC	TCGA-OR-A5KX-01A	tumor	1.27873
ACC	TCGA-OR-A5KY-01A	tumor	1.42895
ACC	TCGA-OR-A5KZ-01A	tumor	1.9166
ACC	TCGA-OR-A5L3-01A	tumor	1.09227
ACC	TCGA-OR-A5L4-01A	tumor	1.35711
ACC	TCGA-OR-A5L5-01A	tumor	1.12757
ACC	TCGA-OR-A5L6-01A	tumor	1.37182
ACC	TCGA-OR-A5L8-01A	tumor	1.3954
ACC	TCGA-OR-A5L9-01A	tumor	1.0269
ACC	TCGA-OR-A5LA-01A	tumor	1.0423
ACC	TCGA-OR-A5LB-01A	tumor	1.09013
ACC	TCGA-OR-A5LC-01A	tumor	1.79324
ACC	TCGA-OR-A5LD-01A	tumor	1.74423
ACC	TCGA-OR-A5LE-01A	tumor	1.5939
ACC	TCGA-OR-A5LG-01A	tumor	1.41283
ACC	TCGA-OR-A5LH-01A	tumor	1.16216
ACC	TCGA-OR-A5LJ-01A	tumor	1.56684
ACC	TCGA-OR-A5LK-01A	tumor	1.15589
ACC	TCGA-OR-A5LL-01A	tumor	1.18551
ACC	TCGA-OR-A5LM-01A	tumor	1.15449
ACC	TCGA-OR-A5LN-01A	tumor	1.24585
ACC	TCGA-OR-A5LO-01A	tumor	1.19997
ACC	TCGA-OR-A5LP-01A	tumor	1.13966
ACC	TCGA-OR-A5LR-01A	tumor	1.27038
ACC	TCGA-OR-A5LS-01A	tumor	1.14045
ACC	TCGA-OR-A5LT-01A	tumor	1.57441
ACC	TCGA-OU-A5PI-01A	tumor	0.998994
ACC	TCGA-P6-A5OF-01A	tumor	1.45185
ACC	TCGA-P6-A5OG-01A	tumor	1.6756
ACC	TCGA-PA-A5YG-01A	tumor	1.07971
ACC	TCGA-PK-A5H8-01A	tumor	1.51218
ACC	TCGA-PK-A5H9-01A	tumor	1.05629
ACC	TCGA-PK-A5HA-01A	tumor	1.42547
ACC	TCGA-PK-A5HB-01A	tumor	1.55869
BLCA	TCGA-2F-A9KO-01A	tumor	1.37161
BLCA	TCGA-2F-A9KP-01A	tumor	1.42724
BLCA	TCGA-2F-A9KQ-01A	tumor	1.36555
BLCA	TCGA-2F-A9KR-01A	tumor	1.29476
BLCA	TCGA-2F-A9KT-01A	tumor	1.37872
BLCA	TCGA-2F-A9KW-01A	tumor	1.26305
BLCA	TCGA-4Z-AA7M-01A	tumor	1.30059
BLCA	TCGA-4Z-AA7N-01A	tumor	1.2391
BLCA	TCGA-4Z-AA7O-01A	tumor	1.2836
BLCA	TCGA-4Z-AA7Q-01A	tumor	1.26222
BLCA	TCGA-4Z-AA7R-01A	tumor	1.45079
BLCA	TCGA-4Z-AA7S-01A	tumor	1.38625
BLCA	TCGA-4Z-AA7W-01A	tumor	1.0775
BLCA	TCGA-4Z-AA7Y-01A	tumor	1.22772
BLCA	TCGA-4Z-AA80-01A	tumor	1.29097
BLCA	TCGA-4Z-AA81-01A	tumor	1.33179
BLCA	TCGA-4Z-AA82-01A	tumor	1.20232
BLCA	TCGA-4Z-AA83-01A	tumor	1.27354
BLCA	TCGA-4Z-AA84-01A	tumor	1.3613
BLCA	TCGA-4Z-AA86-01A	tumor	1.34987
BLCA	TCGA-4Z-AA87-01A	tumor	1.37117
BLCA	TCGA-4Z-AA89-01A	tumor	1.35112
BLCA	TCGA-5N-A9KI-01A	tumor	0.999347
BLCA	TCGA-5N-A9KM-01A	tumor	1.1844
BLCA	TCGA-BL-A0C8-01A	tumor	1.28439
BLCA	TCGA-BL-A13I-01A	tumor	1.26993
BLCA	TCGA-BL-A13J-01A	tumor	1.39785
BLCA	TCGA-BL-A13J-11A	normal	0.664174
BLCA	TCGA-BL-A3JM-01A	tumor	1.52015
BLCA	TCGA-BL-A5ZZ-01A	tumor	1.23312
BLCA	TCGA-BT-A0S7-01A	tumor	1.37294
BLCA	TCGA-BT-A0YX-01A	tumor	1.21686
BLCA	TCGA-BT-A20J-01A	tumor	1.28136
BLCA	TCGA-BT-A20N-01A	tumor	1.36259
BLCA	TCGA-BT-A20N-11A	normal	0.737513
BLCA	TCGA-BT-A20O-01A	tumor	1.20412
BLCA	TCGA-BT-A20P-01A	tumor	1.29074
BLCA	TCGA-BT-A20Q-01A	tumor	1.16863
BLCA	TCGA-BT-A20Q-11A	normal	0.70224
BLCA	TCGA-BT-A20R-01A	tumor	1.0858
BLCA	TCGA-BT-A20R-11A	normal	0.795278
BLCA	TCGA-BT-A20T-01A	tumor	1.22961
BLCA	TCGA-BT-A20U-01A	tumor	1.28053
BLCA	TCGA-BT-A20U-11A	normal	1.06715
BLCA	TCGA-BT-A20V-01A	tumor	1.30633
BLCA	TCGA-BT-A20W-01A	tumor	1.42988
BLCA	TCGA-BT-A20W-11A	normal	1.1259
BLCA	TCGA-BT-A20X-01A	tumor	1.17922
BLCA	TCGA-BT-A2LA-01A	tumor	1.34969
BLCA	TCGA-BT-A2LA-11A	normal	0.899447
BLCA	TCGA-BT-A2LB-01A	tumor	1.2328
BLCA	TCGA-BT-A2LB-11A	normal	1.07539
BLCA	TCGA-BT-A2LD-01A	tumor	1.23453
BLCA	TCGA-BT-A3PH-01A	tumor	1.15955
BLCA	TCGA-BT-A3PJ-01A	tumor	1.23084
BLCA	TCGA-BT-A3PK-01A	tumor	1.21117
BLCA	TCGA-BT-A42C-01A	tumor	1.33139
BLCA	TCGA-BT-A42E-01A	tumor	1.24396
BLCA	TCGA-BT-A42F-01A	tumor	1.27819
BLCA	TCGA-C4-A0EZ-01A	tumor	1.32825
BLCA	TCGA-C4-A0F0-01A	tumor	1.28936
BLCA	TCGA-C4-A0F1-01A	tumor	1.30822
BLCA	TCGA-C4-A0F6-01A	tumor	1.36572
BLCA	TCGA-C4-A0F7-01A	tumor	1.2807
BLCA	TCGA-CF-A1HR-01A	tumor	1.12977
BLCA	TCGA-CF-A1HS-01A	tumor	1.40593
BLCA	TCGA-CF-A27C-01A	tumor	1.23997
BLCA	TCGA-CF-A3MF-01A	tumor	1.43596
BLCA	TCGA-CF-A3MG-01A	tumor	1.3034
BLCA	TCGA-CF-A3MH-01A	tumor	1.34608
BLCA	TCGA-CF-A3MI-01A	tumor	1.29422
BLCA	TCGA-CF-A47S-01A	tumor	1.09533
BLCA	TCGA-CF-A47T-01A	tumor	1.41927
BLCA	TCGA-CF-A47V-01A	tumor	1.21172
BLCA	TCGA-CF-A47W-01A	tumor	1.16998
BLCA	TCGA-CF-A47X-01A	tumor	1.17999
BLCA	TCGA-CF-A47Y-01A	tumor	1.18666
BLCA	TCGA-CF-A5U8-01A	tumor	1.19363
BLCA	TCGA-CF-A5UA-01A	tumor	1.19593
BLCA	TCGA-CF-A7I0-01A	tumor	1.34708
BLCA	TCGA-CF-A8HX-01A	tumor	1.47047
BLCA	TCGA-CF-A8HY-01A	tumor	1.33121
BLCA	TCGA-CF-A9FF-01A	tumor	1.37581
BLCA	TCGA-CF-A9FH-01A	tumor	1.35867
BLCA	TCGA-CF-A9FL-01A	tumor	1.26283
BLCA	TCGA-CF-A9FM-01A	tumor	1.03012
BLCA	TCGA-CU-A0YN-01A	tumor	1.28789
BLCA	TCGA-CU-A0YN-11A	normal	1.07043
BLCA	TCGA-CU-A0YO-01A	tumor	1.14371
BLCA	TCGA-CU-A0YR-01A	tumor	1.3712
BLCA	TCGA-CU-A0YR-11A	normal	0.812182
BLCA	TCGA-CU-A3KJ-01A	tumor	1.29607
BLCA	TCGA-CU-A3QU-01A	tumor	1.26766
BLCA	TCGA-CU-A3YL-01A	tumor	1.28536
BLCA	TCGA-CU-A5W6-01A	tumor	1.15471
BLCA	TCGA-CU-A72E-01A	tumor	1.23698
BLCA	TCGA-DK-A1A3-01A	tumor	1.14486
BLCA	TCGA-DK-A1A5-01A	tumor	1.26778
BLCA	TCGA-DK-A1A6-01A	tumor	1.27755
BLCA	TCGA-DK-A1A7-01A	tumor	1.34745
BLCA	TCGA-DK-A1AA-01A	tumor	1.21641
BLCA	TCGA-DK-A1AB-01A	tumor	1.14644
BLCA	TCGA-DK-A1AC-01A	tumor	1.31462
BLCA	TCGA-DK-A1AD-01A	tumor	1.36632
BLCA	TCGA-DK-A1AE-01A	tumor	1.46117
BLCA	TCGA-DK-A1AF-01A	tumor	1.09163
BLCA	TCGA-DK-A1AG-01A	tumor	1.31976
BLCA	TCGA-DK-A2HX-01A	tumor	0.99272
BLCA	TCGA-DK-A2I1-01A	tumor	1.17102
BLCA	TCGA-DK-A2I2-01A	tumor	1.23776
BLCA	TCGA-DK-A2I4-01A	tumor	1.20994
BLCA	TCGA-DK-A2I6-01A	tumor	1.35181
BLCA	TCGA-DK-A3IK-01A	tumor	1.34491
BLCA	TCGA-DK-A3IL-01A	tumor	1.26503
BLCA	TCGA-DK-A3IM-01A	tumor	1.42746
BLCA	TCGA-DK-A3IN-01A	tumor	1.42441
BLCA	TCGA-DK-A3IQ-01A	tumor	0.999475
BLCA	TCGA-DK-A3IS-01A	tumor	1.32465
BLCA	TCGA-DK-A3IT-01A	tumor	1.32546
BLCA	TCGA-DK-A3IU-01A	tumor	1.21412
BLCA	TCGA-DK-A3IV-01A	tumor	1.13112
BLCA	TCGA-DK-A3WW-01A	tumor	1.28161
BLCA	TCGA-DK-A3WX-01A	tumor	1.31589
BLCA	TCGA-DK-A3WY-01A	tumor	1.28286
BLCA	TCGA-DK-A3X1-01A	tumor	1.30346
BLCA	TCGA-DK-A3X2-01A	tumor	1.39017
BLCA	TCGA-DK-A6AV-01A	tumor	1.33083
BLCA	TCGA-DK-A6AW-01A	tumor	1.22668
BLCA	TCGA-DK-A6B0-01A	tumor	1.1372
BLCA	TCGA-DK-A6B1-01A	tumor	1.30999
BLCA	TCGA-DK-A6B2-01A	tumor	1.24456
BLCA	TCGA-DK-A6B5-01A	tumor	1.1652
BLCA	TCGA-DK-A6B6-01A	tumor	1.28463
BLCA	TCGA-DK-AA6L-01A	tumor	1.23598
BLCA	TCGA-DK-AA6M-01A	tumor	1.31104
BLCA	TCGA-DK-AA6P-01A	tumor	1.40323
BLCA	TCGA-DK-AA6Q-01A	tumor	1.14665
BLCA	TCGA-DK-AA6R-01A	tumor	1.30772
BLCA	TCGA-DK-AA6S-01A	tumor	1.21178
BLCA	TCGA-DK-AA6T-01A	tumor	1.35022
BLCA	TCGA-DK-AA6U-01A	tumor	1.54589
BLCA	TCGA-DK-AA6W-01A	tumor	1.66417
BLCA	TCGA-DK-AA6X-01A	tumor	1.21077
BLCA	TCGA-DK-AA71-01A	tumor	1.38086
BLCA	TCGA-DK-AA74-01A	tumor	1.05646
BLCA	TCGA-DK-AA75-01A	tumor	1.48642
BLCA	TCGA-DK-AA76-01A	tumor	1.38978
BLCA	TCGA-DK-AA77-01A	tumor	1.35877
BLCA	TCGA-E5-A2PC-01A	tumor	1.2326
BLCA	TCGA-E5-A4TZ-01A	tumor	1.36837
BLCA	TCGA-E5-A4U1-01A	tumor	1.42787
BLCA	TCGA-E7-A3X6-01A	tumor	1.22884
BLCA	TCGA-E7-A3Y1-01A	tumor	1.23022
BLCA	TCGA-E7-A4IJ-01A	tumor	1.38136
BLCA	TCGA-E7-A4XJ-01A	tumor	1.29192
BLCA	TCGA-E7-A519-01A	tumor	0.941263
BLCA	TCGA-E7-A541-01A	tumor	1.36011
BLCA	TCGA-E7-A5KE-01A	tumor	1.36348
BLCA	TCGA-E7-A5KF-01A	tumor	1.26871
BLCA	TCGA-E7-A677-01A	tumor	1.21278
BLCA	TCGA-E7-A678-01A	tumor	1.01501
BLCA	TCGA-E7-A6MD-01A	tumor	1.24953
BLCA	TCGA-E7-A6ME-01A	tumor	1.23683
BLCA	TCGA-E7-A6MF-01A	tumor	0.994804
BLCA	TCGA-E7-A7DU-01A	tumor	1.32138
BLCA	TCGA-E7-A7DV-01A	tumor	1.21932
BLCA	TCGA-E7-A7PW-01A	tumor	1.39363
BLCA	TCGA-E7-A7XN-01A	tumor	1.2071
BLCA	TCGA-E7-A85H-01A	tumor	1.4518
BLCA	TCGA-E7-A8O7-01A	tumor	1.19556
BLCA	TCGA-E7-A8O8-01A	tumor	1.41577
BLCA	TCGA-E7-A97P-01A	tumor	1.20437
BLCA	TCGA-E7-A97Q-01A	tumor	1.24997
BLCA	TCGA-FD-A3B3-01A	tumor	1.22867
BLCA	TCGA-FD-A3B4-01A	tumor	1.11107
BLCA	TCGA-FD-A3B5-01A	tumor	1.20914
BLCA	TCGA-FD-A3B6-01A	tumor	1.30515
BLCA	TCGA-FD-A3B7-01A	tumor	1.1614
BLCA	TCGA-FD-A3B8-01A	tumor	1.11637
BLCA	TCGA-FD-A3N5-01A	tumor	1.32727
BLCA	TCGA-FD-A3N6-01A	tumor	1.41532
BLCA	TCGA-FD-A3NA-01A	tumor	1.20563
BLCA	TCGA-FD-A3SJ-01A	tumor	1.43385
BLCA	TCGA-FD-A3SL-01A	tumor	1.03857
BLCA	TCGA-FD-A3SM-01A	tumor	1.22475
BLCA	TCGA-FD-A3SN-01A	tumor	1.22322
BLCA	TCGA-FD-A3SO-01A	tumor	1.23401
BLCA	TCGA-FD-A3SP-01A	tumor	1.17637
BLCA	TCGA-FD-A3SQ-01A	tumor	1.09035
BLCA	TCGA-FD-A3SR-01A	tumor	1.10189
BLCA	TCGA-FD-A3SS-01A	tumor	1.15743
BLCA	TCGA-FD-A43N-01A	tumor	1.33091
BLCA	TCGA-FD-A43P-01A	tumor	1.30502
BLCA	TCGA-FD-A43S-01A	tumor	0.902841
BLCA	TCGA-FD-A43U-01A	tumor	1.06313
BLCA	TCGA-FD-A43X-01A	tumor	1.30638
BLCA	TCGA-FD-A43Y-01A	tumor	1.1804
BLCA	TCGA-FD-A5BR-01A	tumor	1.2711
BLCA	TCGA-FD-A5BS-01A	tumor	1.07157
BLCA	TCGA-FD-A5BT-01A	tumor	1.06406
BLCA	TCGA-FD-A5BU-01A	tumor	1.18238
BLCA	TCGA-FD-A5BV-01A	tumor	1.28401
BLCA	TCGA-FD-A5BX-01A	tumor	1.14676
BLCA	TCGA-FD-A5BY-01A	tumor	1.11928
BLCA	TCGA-FD-A5BZ-01A	tumor	1.22715
BLCA	TCGA-FD-A5C0-01A	tumor	1.38785
BLCA	TCGA-FD-A5C1-01A	tumor	1.10939
BLCA	TCGA-FD-A62N-01A	tumor	1.09132
BLCA	TCGA-FD-A62O-01A	tumor	1.42191
BLCA	TCGA-FD-A62P-01A	tumor	1.27893
BLCA	TCGA-FD-A62S-01A	tumor	1.28739
BLCA	TCGA-FD-A6TA-01A	tumor	1.2624
BLCA	TCGA-FD-A6TB-01A	tumor	1.14266
BLCA	TCGA-FD-A6TC-01A	tumor	1.22903
BLCA	TCGA-FD-A6TD-01A	tumor	1.21023
BLCA	TCGA-FD-A6TE-01A	tumor	1.39722
BLCA	TCGA-FD-A6TF-01A	tumor	1.21439
BLCA	TCGA-FD-A6TG-01A	tumor	1.22739
BLCA	TCGA-FD-A6TH-01A	tumor	1.31026
BLCA	TCGA-FD-A6TI-01A	tumor	0.973243
BLCA	TCGA-FD-A6TK-01A	tumor	1.15753
BLCA	TCGA-FJ-A3Z7-01A	tumor	0.979795
BLCA	TCGA-FJ-A3Z9-01A	tumor	1.31098
BLCA	TCGA-FJ-A3ZE-01A	tumor	1.28184
BLCA	TCGA-FJ-A3ZF-01A	tumor	1.37551
BLCA	TCGA-FJ-A871-01A	tumor	1.39855
BLCA	TCGA-FT-A3EE-01A	tumor	1.33066
BLCA	TCGA-FT-A61P-01A	tumor	1.27576
BLCA	TCGA-G2-A2EC-01A	tumor	1.06248
BLCA	TCGA-G2-A2EF-01A	tumor	1.3168
BLCA	TCGA-G2-A2EJ-01A	tumor	1.09464
BLCA	TCGA-G2-A2EK-01A	tumor	1.33964
BLCA	TCGA-G2-A2EL-01A	tumor	1.4425
BLCA	TCGA-G2-A2EO-01A	tumor	1.2588
BLCA	TCGA-G2-A2ES-01A	tumor	1.3564
BLCA	TCGA-G2-A3IB-01A	tumor	1.30338
BLCA	TCGA-G2-A3IE-01A	tumor	1.44428
BLCA	TCGA-G2-A3VY-01A	tumor	1.39351
BLCA	TCGA-G2-AA3B-01A	tumor	1.32546
BLCA	TCGA-G2-AA3C-01A	tumor	1.17022
BLCA	TCGA-G2-AA3D-01A	tumor	1.36053
BLCA	TCGA-G2-AA3F-01A	tumor	1.35619
BLCA	TCGA-GC-A3BM-01A	tumor	1.30124
BLCA	TCGA-GC-A3BM-11A	normal	0.958632
BLCA	TCGA-GC-A3I6-01A	tumor	1.24372
BLCA	TCGA-GC-A3OO-01A	tumor	1.21226
BLCA	TCGA-GC-A3RB-01A	tumor	1.40678
BLCA	TCGA-GC-A3RC-01A	tumor	1.32222
BLCA	TCGA-GC-A3RD-01A	tumor	1.34224
BLCA	TCGA-GC-A3WC-01A	tumor	1.32269
BLCA	TCGA-GC-A3WC-11A	normal	0.806504
BLCA	TCGA-GC-A3YS-01A	tumor	1.31035
BLCA	TCGA-GC-A4ZW-01A	tumor	1.29607
BLCA	TCGA-GC-A6I1-01A	tumor	1.21199
BLCA	TCGA-GC-A6I3-01A	tumor	1.12377
BLCA	TCGA-GC-A6I3-11A	normal	1.01792
BLCA	TCGA-GD-A2C5-01A	tumor	1.37973
BLCA	TCGA-GD-A2C5-11A	normal	1.12727
BLCA	TCGA-GD-A3OP-01A	tumor	1.19001
BLCA	TCGA-GD-A3OP-11A	normal	0.892501
BLCA	TCGA-GD-A3OQ-01A	tumor	1.22008
BLCA	TCGA-GD-A3OQ-11A	normal	0.845307
BLCA	TCGA-GD-A3OS-01A	tumor	1.41714
BLCA	TCGA-GD-A6C6-01A	tumor	1.10539
BLCA	TCGA-GD-A76B-01A	tumor	1.23949
BLCA	TCGA-GU-A42P-01A	tumor	1.21539
BLCA	TCGA-GU-A42Q-01A	tumor	1.2849
BLCA	TCGA-GU-A42R-01A	tumor	1.2543
BLCA	TCGA-GU-A762-01A	tumor	1.13871
BLCA	TCGA-GU-A763-01A	tumor	1.2069
BLCA	TCGA-GU-A764-01A	tumor	1.16196
BLCA	TCGA-GU-A766-01A	tumor	1.16318
BLCA	TCGA-GU-A767-01A	tumor	1.31089
BLCA	TCGA-GU-AATO-01A	tumor	1.25014
BLCA	TCGA-GU-AATP-01A	tumor	1.22304
BLCA	TCGA-GU-AATQ-01A	tumor	1.35251
BLCA	TCGA-GV-A3JV-01A	tumor	1.39296
BLCA	TCGA-GV-A3JW-01A	tumor	1.44261
BLCA	TCGA-GV-A3JX-01A	tumor	1.27647
BLCA	TCGA-GV-A3JZ-01A	tumor	1.51899
BLCA	TCGA-GV-A3QF-01A	tumor	1.22633
BLCA	TCGA-GV-A3QG-01A	tumor	1.22597
BLCA	TCGA-GV-A3QH-01A	tumor	1.5914
BLCA	TCGA-GV-A3QI-01A	tumor	1.33212
BLCA	TCGA-GV-A3QK-01B	tumor	1.37697
BLCA	TCGA-GV-A40E-01A	tumor	1.28534
BLCA	TCGA-GV-A40G-01A	tumor	1.3812
BLCA	TCGA-GV-A6ZA-01A	tumor	1.41763
BLCA	TCGA-H4-A2HO-01A	tumor	1.04146
BLCA	TCGA-H4-A2HQ-01A	tumor	1.4772
BLCA	TCGA-HQ-A2OE-01A	tumor	1.43889
BLCA	TCGA-HQ-A2OF-01A	tumor	1.4012
BLCA	TCGA-HQ-A5ND-01A	tumor	1.1753
BLCA	TCGA-HQ-A5NE-01A	tumor	1.07439
BLCA	TCGA-K4-A3WS-01A	tumor	1.27901
BLCA	TCGA-K4-A3WU-01B	tumor	1.16539
BLCA	TCGA-K4-A3WV-01A	tumor	1.53752
BLCA	TCGA-K4-A3WV-11A	normal	0.848068
BLCA	TCGA-K4-A4AB-01B	tumor	0.957545
BLCA	TCGA-K4-A4AC-01A	tumor	1.36364
BLCA	TCGA-K4-A54R-01A	tumor	1.37426
BLCA	TCGA-K4-A54R-11A	normal	0.847783
BLCA	TCGA-K4-A5RH-01A	tumor	1.24126
BLCA	TCGA-K4-A5RI-01A	tumor	1.20253
BLCA	TCGA-K4-A5RI-11A	normal	0.953431
BLCA	TCGA-K4-A5RJ-01A	tumor	1.13791
BLCA	TCGA-K4-A6FZ-01A	tumor	1.20372
BLCA	TCGA-K4-A6MB-01A	tumor	1.24151
BLCA	TCGA-K4-A83P-01A	tumor	1.14502
BLCA	TCGA-K4-AAQO-01A	tumor	1.25264
BLCA	TCGA-KQ-A41N-01A	tumor	1.11722
BLCA	TCGA-KQ-A41O-01A	tumor	1.55204
BLCA	TCGA-KQ-A41P-01A	tumor	1.29793
BLCA	TCGA-KQ-A41Q-01A	tumor	1.40926
BLCA	TCGA-KQ-A41R-01A	tumor	1.34915
BLCA	TCGA-KQ-A41S-01A	tumor	1.23685
BLCA	TCGA-LC-A66R-01A	tumor	1.25652
BLCA	TCGA-LT-A5Z6-01A	tumor	1.44521
BLCA	TCGA-LT-A8JT-01A	tumor	1.30115
BLCA	TCGA-MV-A51V-01A	tumor	1.29122
BLCA	TCGA-PQ-A6FI-01A	tumor	1.37226
BLCA	TCGA-PQ-A6FN-01A	tumor	1.24265
BLCA	TCGA-R3-A69X-01A	tumor	1.19662
BLCA	TCGA-S5-A6DX-01A	tumor	1.06408
BLCA	TCGA-S5-AA26-01A	tumor	1.37773
BLCA	TCGA-SY-A9G0-01A	tumor	1.16235
BLCA	TCGA-SY-A9G5-01A	tumor	1.17247
BLCA	TCGA-UY-A78K-01A	tumor	1.17338
BLCA	TCGA-UY-A78L-01A	tumor	1.20111
BLCA	TCGA-UY-A78M-01A	tumor	1.31056
BLCA	TCGA-UY-A78N-01A	tumor	1.52338
BLCA	TCGA-UY-A78O-01A	tumor	1.41686
BLCA	TCGA-UY-A78P-01A	tumor	1.12313
BLCA	TCGA-UY-A8OB-01A	tumor	1.16944
BLCA	TCGA-UY-A8OC-01A	tumor	1.22537
BLCA	TCGA-UY-A8OD-01A	tumor	1.12224
BLCA	TCGA-UY-A9PA-01A	tumor	1.13216
BLCA	TCGA-UY-A9PB-01A	tumor	1.3421
BLCA	TCGA-UY-A9PD-01A	tumor	1.29765
BLCA	TCGA-UY-A9PE-01A	tumor	1.4983
BLCA	TCGA-UY-A9PF-01A	tumor	0.991633
BLCA	TCGA-UY-A9PH-01A	tumor	1.1767
BLCA	TCGA-XF-A8HB-01A	tumor	1.35383
BLCA	TCGA-XF-A8HC-01A	tumor	1.25494
BLCA	TCGA-XF-A8HD-01A	tumor	1.15242
BLCA	TCGA-XF-A8HE-01A	tumor	1.24212
BLCA	TCGA-XF-A8HF-01A	tumor	1.26271
BLCA	TCGA-XF-A8HG-01A	tumor	1.30412
BLCA	TCGA-XF-A8HH-01A	tumor	1.21412
BLCA	TCGA-XF-A8HI-01A	tumor	1.31471
BLCA	TCGA-XF-A9SH-01A	tumor	1.17426
BLCA	TCGA-XF-A9SI-01A	tumor	1.23578
BLCA	TCGA-XF-A9SJ-01A	tumor	1.06827
BLCA	TCGA-XF-A9SK-01A	tumor	1.01083
BLCA	TCGA-XF-A9SL-01A	tumor	0.90033
BLCA	TCGA-XF-A9SM-01A	tumor	1.2697
BLCA	TCGA-XF-A9SP-01A	tumor	1.09761
BLCA	TCGA-XF-A9ST-01A	tumor	1.54372
BLCA	TCGA-XF-A9SU-01A	tumor	1.25038
BLCA	TCGA-XF-A9SV-01A	tumor	1.39108
BLCA	TCGA-XF-A9SW-01A	tumor	1.0131
BLCA	TCGA-XF-A9SX-01A	tumor	1.03339
BLCA	TCGA-XF-A9SY-01A	tumor	1.28459
BLCA	TCGA-XF-A9SZ-01A	tumor	0.925512
BLCA	TCGA-XF-A9T0-01A	tumor	1.5996
BLCA	TCGA-XF-A9T2-01A	tumor	1.35109
BLCA	TCGA-XF-A9T3-01A	tumor	1.05132
BLCA	TCGA-XF-A9T4-01A	tumor	1.21091
BLCA	TCGA-XF-A9T5-01A	tumor	1.33167
BLCA	TCGA-XF-A9T6-01A	tumor	1.37165
BLCA	TCGA-XF-A9T8-01A	tumor	1.21314
BLCA	TCGA-XF-AAME-01A	tumor	1.13265
BLCA	TCGA-XF-AAMG-01A	tumor	1.33788
BLCA	TCGA-XF-AAMH-01A	tumor	1.23575
BLCA	TCGA-XF-AAMJ-01A	tumor	1.11465
BLCA	TCGA-XF-AAML-01A	tumor	1.49009
BLCA	TCGA-XF-AAMQ-01A	tumor	1.332
BLCA	TCGA-XF-AAMR-01A	tumor	1.1628
BLCA	TCGA-XF-AAMT-01A	tumor	1.13882
BLCA	TCGA-XF-AAMW-01A	tumor	1.26545
BLCA	TCGA-XF-AAMX-01A	tumor	1.55062
BLCA	TCGA-XF-AAMY-01A	tumor	1.27097
BLCA	TCGA-XF-AAMZ-01A	tumor	1.47034
BLCA	TCGA-XF-AAN0-01A	tumor	1.22728
BLCA	TCGA-XF-AAN1-01A	tumor	1.34151
BLCA	TCGA-XF-AAN2-01A	tumor	1.34014
BLCA	TCGA-XF-AAN3-01A	tumor	1.12468
BLCA	TCGA-XF-AAN4-01A	tumor	0.997469
BLCA	TCGA-XF-AAN5-01A	tumor	1.32955
BLCA	TCGA-XF-AAN7-01A	tumor	1.25019
BLCA	TCGA-XF-AAN8-01A	tumor	0.855961
BLCA	TCGA-YC-A89H-01A	tumor	1.2997
BLCA	TCGA-YC-A8S6-01A	tumor	1.21857
BLCA	TCGA-YC-A9TC-01A	tumor	1.31046
BLCA	TCGA-YF-AA3L-01A	tumor	1.19186
BLCA	TCGA-YF-AA3M-01A	tumor	1.28944
BLCA	TCGA-ZF-A9R0-01A	tumor	1.35322
BLCA	TCGA-ZF-A9R1-01A	tumor	1.38594
BLCA	TCGA-ZF-A9R2-01A	tumor	1.40015
BLCA	TCGA-ZF-A9R3-01A	tumor	1.20974
BLCA	TCGA-ZF-A9R4-01A	tumor	1.4073
BLCA	TCGA-ZF-A9R5-01A	tumor	1.21473
BLCA	TCGA-ZF-A9R7-01A	tumor	1.12801
BLCA	TCGA-ZF-A9R9-01A	tumor	1.16723
BLCA	TCGA-ZF-A9RC-01A	tumor	1.47166
BLCA	TCGA-ZF-A9RD-01A	tumor	1.08722
BLCA	TCGA-ZF-A9RE-01A	tumor	1.29981
BLCA	TCGA-ZF-A9RF-01A	tumor	1.34523
BLCA	TCGA-ZF-A9RL-01A	tumor	1.346
BLCA	TCGA-ZF-A9RM-01A	tumor	1.28604
BLCA	TCGA-ZF-A9RN-01A	tumor	1.38914
BLCA	TCGA-ZF-AA4N-01A	tumor	1.40697
BLCA	TCGA-ZF-AA4R-01A	tumor	1.2981
BLCA	TCGA-ZF-AA4T-01A	tumor	1.41155
BLCA	TCGA-ZF-AA4U-01A	tumor	1.34926
BLCA	TCGA-ZF-AA4V-01A	tumor	1.13776
BLCA	TCGA-ZF-AA4W-01A	tumor	1.12316
BLCA	TCGA-ZF-AA4X-01A	tumor	1.34219
BLCA	TCGA-ZF-AA51-01A	tumor	1.30544
BLCA	TCGA-ZF-AA52-01A	tumor	1.16532
BLCA	TCGA-ZF-AA53-01A	tumor	1.18291
BLCA	TCGA-ZF-AA54-01A	tumor	1.32831
BLCA	TCGA-ZF-AA56-01A	tumor	1.15403
BLCA	TCGA-ZF-AA58-01A	tumor	1.30323
BLCA	TCGA-ZF-AA5H-01A	tumor	1.25501
BLCA	TCGA-ZF-AA5N-01A	tumor	1.25569
BLCA	TCGA-ZF-AA5P-01A	tumor	1.11832
BRCA	TCGA-3C-AAAU-01A	tumor	1.17981
BRCA	TCGA-3C-AALI-01A	tumor	1.11116
BRCA	TCGA-3C-AALJ-01A	tumor	1.21416
BRCA	TCGA-3C-AALK-01A	tumor	0.950001
BRCA	TCGA-4H-AAAK-01A	tumor	1.13398
BRCA	TCGA-5L-AAT0-01A	tumor	0.922066
BRCA	TCGA-5L-AAT1-01A	tumor	0.896752
BRCA	TCGA-5T-A9QA-01A	tumor	1.32256
BRCA	TCGA-A1-A0SB-01A	tumor	1.13319
BRCA	TCGA-A1-A0SD-01A	tumor	0.97381
BRCA	TCGA-A1-A0SE-01A	tumor	1.07652
BRCA	TCGA-A1-A0SF-01A	tumor	1.00862
BRCA	TCGA-A1-A0SG-01A	tumor	1.00056
BRCA	TCGA-A1-A0SH-01A	tumor	0.924788
BRCA	TCGA-A1-A0SI-01A	tumor	1.03163
BRCA	TCGA-A1-A0SJ-01A	tumor	1.0715
BRCA	TCGA-A1-A0SK-01A	tumor	1.42195
BRCA	TCGA-A1-A0SM-01A	tumor	0.92821
BRCA	TCGA-A1-A0SN-01A	tumor	1.22709
BRCA	TCGA-A1-A0SO-01A	tumor	1.15285
BRCA	TCGA-A1-A0SP-01A	tumor	1.2513
BRCA	TCGA-A1-A0SQ-01A	tumor	0.990432
BRCA	TCGA-A2-A04N-01A	tumor	1.08988
BRCA	TCGA-A2-A04P-01A	tumor	1.05346
BRCA	TCGA-A2-A04Q-01A	tumor	1.15016
BRCA	TCGA-A2-A04R-01A	tumor	1.20009
BRCA	TCGA-A2-A04T-01A	tumor	1.30104
BRCA	TCGA-A2-A04U-01A	tumor	1.2849
BRCA	TCGA-A2-A04V-01A	tumor	1.03945
BRCA	TCGA-A2-A04W-01A	tumor	1.03668
BRCA	TCGA-A2-A04X-01A	tumor	0.996044
BRCA	TCGA-A2-A04Y-01A	tumor	1.03997
BRCA	TCGA-A2-A0CK-01A	tumor	1.04594
BRCA	TCGA-A2-A0CL-01A	tumor	1.16009
BRCA	TCGA-A2-A0CM-01A	tumor	1.26475
BRCA	TCGA-A2-A0CO-01A	tumor	0.802015
BRCA	TCGA-A2-A0CP-01A	tumor	0.851905
BRCA	TCGA-A2-A0CQ-01A	tumor	0.996451
BRCA	TCGA-A2-A0CR-01A	tumor	0.767015
BRCA	TCGA-A2-A0CS-01A	tumor	0.937523
BRCA	TCGA-A2-A0CT-01A	tumor	1.03117
BRCA	TCGA-A2-A0CU-01A	tumor	1.02627
BRCA	TCGA-A2-A0CV-01A	tumor	0.742687
BRCA	TCGA-A2-A0CW-01A	tumor	1.10252
BRCA	TCGA-A2-A0CX-01A	tumor	1.23979
BRCA	TCGA-A2-A0CY-01A	tumor	1.25516
BRCA	TCGA-A2-A0CZ-01A	tumor	0.849287
BRCA	TCGA-A2-A0D0-01A	tumor	1.28705
BRCA	TCGA-A2-A0D1-01A	tumor	1.31325
BRCA	TCGA-A2-A0D2-01A	tumor	1.24874
BRCA	TCGA-A2-A0D3-01A	tumor	0.925745
BRCA	TCGA-A2-A0D4-01A	tumor	1.20872
BRCA	TCGA-A2-A0EM-01A	tumor	0.990482
BRCA	TCGA-A2-A0EN-01A	tumor	0.879013
BRCA	TCGA-A2-A0EO-01A	tumor	0.961526
BRCA	TCGA-A2-A0EP-01A	tumor	0.897168
BRCA	TCGA-A2-A0EQ-01A	tumor	1.3139
BRCA	TCGA-A2-A0ER-01A	tumor	1.06858
BRCA	TCGA-A2-A0ES-01A	tumor	0.915997
BRCA	TCGA-A2-A0ET-01A	tumor	1.18652
BRCA	TCGA-A2-A0EU-01A	tumor	1.09552
BRCA	TCGA-A2-A0EV-01A	tumor	1.03737
BRCA	TCGA-A2-A0EW-01A	tumor	0.875274
BRCA	TCGA-A2-A0EX-01A	tumor	0.9225
BRCA	TCGA-A2-A0EY-01A	tumor	1.09635
BRCA	TCGA-A2-A0ST-01A	tumor	1.13015
BRCA	TCGA-A2-A0SU-01A	tumor	1.02591
BRCA	TCGA-A2-A0SV-01A	tumor	1.10367
BRCA	TCGA-A2-A0SW-01A	tumor	1.01682
BRCA	TCGA-A2-A0SX-01A	tumor	1.15914
BRCA	TCGA-A2-A0SY-01A	tumor	1.15312
BRCA	TCGA-A2-A0T0-01A	tumor	1.3154
BRCA	TCGA-A2-A0T1-01A	tumor	0.990569
BRCA	TCGA-A2-A0T2-01A	tumor	0.89783
BRCA	TCGA-A2-A0T3-01A	tumor	1.22664
BRCA	TCGA-A2-A0T4-01A	tumor	1.06463
BRCA	TCGA-A2-A0T5-01A	tumor	1.16112
BRCA	TCGA-A2-A0T6-01A	tumor	0.815318
BRCA	TCGA-A2-A0T7-01A	tumor	1.08379
BRCA	TCGA-A2-A0YC-01A	tumor	1.11773
BRCA	TCGA-A2-A0YD-01A	tumor	0.95412
BRCA	TCGA-A2-A0YE-01A	tumor	1.11627
BRCA	TCGA-A2-A0YF-01A	tumor	0.958391
BRCA	TCGA-A2-A0YG-01A	tumor	1.10662
BRCA	TCGA-A2-A0YH-01A	tumor	1.14004
BRCA	TCGA-A2-A0YI-01A	tumor	0.851313
BRCA	TCGA-A2-A0YJ-01A	tumor	1.23155
BRCA	TCGA-A2-A0YK-01A	tumor	0.896317
BRCA	TCGA-A2-A0YL-01A	tumor	1.00061
BRCA	TCGA-A2-A0YM-01A	tumor	1.2943
BRCA	TCGA-A2-A0YT-01A	tumor	1.17019
BRCA	TCGA-A2-A1FV-01A	tumor	1.0828
BRCA	TCGA-A2-A1FW-01A	tumor	1.14701
BRCA	TCGA-A2-A1FX-01A	tumor	1.20579
BRCA	TCGA-A2-A1FZ-01A	tumor	0.950212
BRCA	TCGA-A2-A1G0-01A	tumor	0.912394
BRCA	TCGA-A2-A1G1-01A	tumor	1.10027
BRCA	TCGA-A2-A1G4-01A	tumor	1.15923
BRCA	TCGA-A2-A1G6-01A	tumor	0.709357
BRCA	TCGA-A2-A259-01A	tumor	1.00003
BRCA	TCGA-A2-A25A-01A	tumor	0.888537
BRCA	TCGA-A2-A25B-01A	tumor	1.12227
BRCA	TCGA-A2-A25C-01A	tumor	1.11135
BRCA	TCGA-A2-A25D-01A	tumor	1.09868
BRCA	TCGA-A2-A25E-01A	tumor	1.18184
BRCA	TCGA-A2-A25F-01A	tumor	1.09644
BRCA	TCGA-A2-A3KC-01A	tumor	1.15264
BRCA	TCGA-A2-A3KD-01A	tumor	1.12455
BRCA	TCGA-A2-A3XS-01A	tumor	1.29799
BRCA	TCGA-A2-A3XT-01A	tumor	1.11385
BRCA	TCGA-A2-A3XU-01A	tumor	1.11434
BRCA	TCGA-A2-A3XV-01A	tumor	0.857619
BRCA	TCGA-A2-A3XW-01A	tumor	0.929845
BRCA	TCGA-A2-A3XX-01A	tumor	1.33875
BRCA	TCGA-A2-A3XY-01A	tumor	1.19322
BRCA	TCGA-A2-A3XZ-01A	tumor	1.15526
BRCA	TCGA-A2-A3Y0-01A	tumor	1.2368
BRCA	TCGA-A2-A4RW-01A	tumor	1.15144
BRCA	TCGA-A2-A4RX-01A	tumor	1.20164
BRCA	TCGA-A2-A4RY-01A	tumor	0.936731
BRCA	TCGA-A2-A4S0-01A	tumor	0.87291
BRCA	TCGA-A2-A4S1-01A	tumor	0.802352
BRCA	TCGA-A2-A4S2-01A	tumor	1.02661
BRCA	TCGA-A2-A4S3-01A	tumor	1.14895
BRCA	TCGA-A7-A0CD-01A	tumor	1.09848
BRCA	TCGA-A7-A0CE-01A	tumor	1.13192
BRCA	TCGA-A7-A0CE-11A	normal	0.803878
BRCA	TCGA-A7-A0CG-01A	tumor	0.944449
BRCA	TCGA-A7-A0CH-01A	tumor	0.9975
BRCA	TCGA-A7-A0CH-11A	normal	0.669542
BRCA	TCGA-A7-A0CJ-01A	tumor	1.19168
BRCA	TCGA-A7-A0D9-01A	tumor	1.15518
BRCA	TCGA-A7-A0D9-11A	normal	0.579462
BRCA	TCGA-A7-A0DA-01A	tumor	1.06449
BRCA	TCGA-A7-A0DB-01A	tumor	0.914011
BRCA	TCGA-A7-A0DB-11A	normal	0.814963
BRCA	TCGA-A7-A0DC-01A	tumor	1.16905
BRCA	TCGA-A7-A0DC-11A	normal	0.789714
BRCA	TCGA-A7-A13D-01A	tumor	1.23385
BRCA	TCGA-A7-A13E-01A	tumor	1.20356
BRCA	TCGA-A7-A13E-11A	normal	0.611373
BRCA	TCGA-A7-A13F-01A	tumor	1.16384
BRCA	TCGA-A7-A13F-11A	normal	0.662013
BRCA	TCGA-A7-A13G-01A	tumor	0.970974
BRCA	TCGA-A7-A13G-11A	normal	0.569127
BRCA	TCGA-A7-A13H-01A	tumor	0.941325
BRCA	TCGA-A7-A26E-01A	tumor	0.977244
BRCA	TCGA-A7-A26F-01A	tumor	1.11088
BRCA	TCGA-A7-A26G-01A	tumor	1.02295
BRCA	TCGA-A7-A26H-01A	tumor	1.01873
BRCA	TCGA-A7-A26I-01A	tumor	1.01265
BRCA	TCGA-A7-A26J-01A	tumor	1.15533
BRCA	TCGA-A7-A2KD-01A	tumor	1.20612
BRCA	TCGA-A7-A3IY-01A	tumor	0.943041
BRCA	TCGA-A7-A3IZ-01A	tumor	1.14751
BRCA	TCGA-A7-A3J0-01A	tumor	1.13716
BRCA	TCGA-A7-A3J1-01A	tumor	0.982865
BRCA	TCGA-A7-A3RF-01A	tumor	0.969888
BRCA	TCGA-A7-A425-01A	tumor	0.984413
BRCA	TCGA-A7-A426-01A	tumor	0.894844
BRCA	TCGA-A7-A4SA-01A	tumor	1.10298
BRCA	TCGA-A7-A4SB-01A	tumor	1.15475
BRCA	TCGA-A7-A4SC-01A	tumor	1.00461
BRCA	TCGA-A7-A4SD-01A	tumor	1.22141
BRCA	TCGA-A7-A4SE-01A	tumor	1.20734
BRCA	TCGA-A7-A4SF-01A	tumor	1.27981
BRCA	TCGA-A7-A56D-01A	tumor	0.799217
BRCA	TCGA-A7-A5ZV-01A	tumor	1.2165
BRCA	TCGA-A7-A5ZW-01A	tumor	0.834295
BRCA	TCGA-A7-A5ZX-01A	tumor	0.753631
BRCA	TCGA-A7-A6VV-01A	tumor	1.24598
BRCA	TCGA-A7-A6VW-01A	tumor	1.06572
BRCA	TCGA-A7-A6VX-01A	tumor	1.017
BRCA	TCGA-A7-A6VY-01A	tumor	1.21969
BRCA	TCGA-A8-A06N-01A	tumor	1.14762
BRCA	TCGA-A8-A06O-01A	tumor	1.25555
BRCA	TCGA-A8-A06P-01A	tumor	0.912519
BRCA	TCGA-A8-A06Q-01A	tumor	1.19331
BRCA	TCGA-A8-A06R-01A	tumor	1.15782
BRCA	TCGA-A8-A06T-01A	tumor	1.02899
BRCA	TCGA-A8-A06U-01A	tumor	1.15364
BRCA	TCGA-A8-A06X-01A	tumor	1.05826
BRCA	TCGA-A8-A06Y-01A	tumor	1.03703
BRCA	TCGA-A8-A06Z-01A	tumor	1.09403
BRCA	TCGA-A8-A075-01A	tumor	1.07907
BRCA	TCGA-A8-A076-01A	tumor	1.13139
BRCA	TCGA-A8-A079-01A	tumor	1.34227
BRCA	TCGA-A8-A07B-01A	tumor	1.2519
BRCA	TCGA-A8-A07C-01A	tumor	1.2263
BRCA	TCGA-A8-A07E-01A	tumor	1.06356
BRCA	TCGA-A8-A07F-01A	tumor	1.09301
BRCA	TCGA-A8-A07G-01A	tumor	0.928456
BRCA	TCGA-A8-A07I-01A	tumor	1.08464
BRCA	TCGA-A8-A07J-01A	tumor	0.807929
BRCA	TCGA-A8-A07L-01A	tumor	1.15378
BRCA	TCGA-A8-A07O-01A	tumor	1.26376
BRCA	TCGA-A8-A07P-01A	tumor	1.05408
BRCA	TCGA-A8-A07R-01A	tumor	1.22579
BRCA	TCGA-A8-A07S-01A	tumor	1.13482
BRCA	TCGA-A8-A07U-01A	tumor	1.19926
BRCA	TCGA-A8-A07W-01A	tumor	1.24085
BRCA	TCGA-A8-A07Z-01A	tumor	1.03424
BRCA	TCGA-A8-A081-01A	tumor	1.13823
BRCA	TCGA-A8-A082-01A	tumor	1.19599
BRCA	TCGA-A8-A083-01A	tumor	0.89474
BRCA	TCGA-A8-A084-01A	tumor	1.09373
BRCA	TCGA-A8-A085-01A	tumor	1.02895
BRCA	TCGA-A8-A086-01A	tumor	1.15282
BRCA	TCGA-A8-A08A-01A	tumor	0.970868
BRCA	TCGA-A8-A08B-01A	tumor	1.11838
BRCA	TCGA-A8-A08C-01A	tumor	1.00101
BRCA	TCGA-A8-A08F-01A	tumor	1.24346
BRCA	TCGA-A8-A08G-01A	tumor	1.11248
BRCA	TCGA-A8-A08H-01A	tumor	1.06679
BRCA	TCGA-A8-A08I-01A	tumor	1.16212
BRCA	TCGA-A8-A08J-01A	tumor	1.03441
BRCA	TCGA-A8-A08L-01A	tumor	1.22402
BRCA	TCGA-A8-A08O-01A	tumor	1.03603
BRCA	TCGA-A8-A08P-01A	tumor	1.22076
BRCA	TCGA-A8-A08R-01A	tumor	1.18061
BRCA	TCGA-A8-A08S-01A	tumor	1.06877
BRCA	TCGA-A8-A08T-01A	tumor	1.01314
BRCA	TCGA-A8-A08X-01A	tumor	1.19829
BRCA	TCGA-A8-A08Z-01A	tumor	1.00173
BRCA	TCGA-A8-A090-01A	tumor	1.0839
BRCA	TCGA-A8-A091-01A	tumor	1.12199
BRCA	TCGA-A8-A092-01A	tumor	1.24615
BRCA	TCGA-A8-A093-01A	tumor	1.06205
BRCA	TCGA-A8-A094-01A	tumor	1.13114
BRCA	TCGA-A8-A095-01A	tumor	1.16972
BRCA	TCGA-A8-A096-01A	tumor	1.05492
BRCA	TCGA-A8-A097-01A	tumor	1.01948
BRCA	TCGA-A8-A099-01A	tumor	0.959716
BRCA	TCGA-A8-A09A-01A	tumor	1.09951
BRCA	TCGA-A8-A09B-01A	tumor	1.10499
BRCA	TCGA-A8-A09C-01A	tumor	1.12681
BRCA	TCGA-A8-A09D-01A	tumor	1.10367
BRCA	TCGA-A8-A09E-01A	tumor	1.22768
BRCA	TCGA-A8-A09G-01A	tumor	0.993026
BRCA	TCGA-A8-A09I-01A	tumor	1.15733
BRCA	TCGA-A8-A09K-01A	tumor	1.15486
BRCA	TCGA-A8-A09M-01A	tumor	1.16519
BRCA	TCGA-A8-A09N-01A	tumor	1.01897
BRCA	TCGA-A8-A09Q-01A	tumor	1.20163
BRCA	TCGA-A8-A09R-01A	tumor	1.07252
BRCA	TCGA-A8-A09T-01A	tumor	1.09127
BRCA	TCGA-A8-A09V-01A	tumor	1.13308
BRCA	TCGA-A8-A09W-01A	tumor	1.03771
BRCA	TCGA-A8-A09X-01A	tumor	1.13765
BRCA	TCGA-A8-A09Z-01A	tumor	0.961055
BRCA	TCGA-A8-A0A1-01A	tumor	1.08367
BRCA	TCGA-A8-A0A2-01A	tumor	0.970456
BRCA	TCGA-A8-A0A4-01A	tumor	1.11091
BRCA	TCGA-A8-A0A6-01A	tumor	0.978559
BRCA	TCGA-A8-A0A7-01A	tumor	0.897843
BRCA	TCGA-A8-A0A9-01A	tumor	1.1774
BRCA	TCGA-A8-A0AB-01A	tumor	1.20458
BRCA	TCGA-A8-A0AD-01A	tumor	0.961964
BRCA	TCGA-AC-A23C-01A	tumor	1.02765
BRCA	TCGA-AC-A23E-01A	tumor	1.02092
BRCA	TCGA-AC-A23G-01A	tumor	0.964673
BRCA	TCGA-AC-A23H-01A	tumor	1.1654
BRCA	TCGA-AC-A23H-11A	normal	0.617228
BRCA	TCGA-AC-A2B8-01A	tumor	0.944666
BRCA	TCGA-AC-A2BK-01A	tumor	1.31991
BRCA	TCGA-AC-A2BM-01A	tumor	1.17135
BRCA	TCGA-AC-A2FB-01A	tumor	0.9463
BRCA	TCGA-AC-A2FB-11A	normal	0.635939
BRCA	TCGA-AC-A2FE-01A	tumor	0.999095
BRCA	TCGA-AC-A2FF-01A	tumor	0.965693
BRCA	TCGA-AC-A2FF-11A	normal	1.0052
BRCA	TCGA-AC-A2FG-01A	tumor	0.891293
BRCA	TCGA-AC-A2FK-01A	tumor	0.798633
BRCA	TCGA-AC-A2FM-01A	tumor	1.17012
BRCA	TCGA-AC-A2FM-11B	normal	0.704843
BRCA	TCGA-AC-A2FO-01A	tumor	0.958473
BRCA	TCGA-AC-A2QH-01A	tumor	1.35333
BRCA	TCGA-AC-A2QI-01A	tumor	0.929582
BRCA	TCGA-AC-A2QJ-01A	tumor	1.01021
BRCA	TCGA-AC-A3BB-01A	tumor	0.887215
BRCA	TCGA-AC-A3EH-01A	tumor	1.01417
BRCA	TCGA-AC-A3HN-01A	tumor	0.995625
BRCA	TCGA-AC-A3OD-01A	tumor	1.02602
BRCA	TCGA-AC-A3QP-01A	tumor	0.873707
BRCA	TCGA-AC-A3QQ-01A	tumor	1.05963
BRCA	TCGA-AC-A3TM-01A	tumor	0.99979
BRCA	TCGA-AC-A3TN-01A	tumor	0.850687
BRCA	TCGA-AC-A3W5-01A	tumor	1.14471
BRCA	TCGA-AC-A3W6-01A	tumor	0.899406
BRCA	TCGA-AC-A3W7-01A	tumor	0.928932
BRCA	TCGA-AC-A3YI-01A	tumor	0.995375
BRCA	TCGA-AC-A3YJ-01A	tumor	0.945373
BRCA	TCGA-AC-A4ZE-01A	tumor	1.19221
BRCA	TCGA-AC-A5EH-01A	tumor	0.971222
BRCA	TCGA-AC-A5XS-01A	tumor	0.900903
BRCA	TCGA-AC-A5XU-01A	tumor	1.05436
BRCA	TCGA-AC-A62V-01A	tumor	1.17703
BRCA	TCGA-AC-A62X-01A	tumor	1.06094
BRCA	TCGA-AC-A62Y-01A	tumor	0.860658
BRCA	TCGA-AC-A6IV-01A	tumor	0.989213
BRCA	TCGA-AC-A6IW-01A	tumor	1.33056
BRCA	TCGA-AC-A6IX-01A	tumor	0.913587
BRCA	TCGA-AC-A6IX-06A	tumor	0.890184
BRCA	TCGA-AC-A6NO-01A	tumor	1.15775
BRCA	TCGA-AC-A7VB-01A	tumor	1.14564
BRCA	TCGA-AC-A7VC-01A	tumor	1.26424
BRCA	TCGA-AC-A8OP-01A	tumor	1.22922
BRCA	TCGA-AC-A8OQ-01A	tumor	1.25868
BRCA	TCGA-AC-A8OR-01A	tumor	1.09909
BRCA	TCGA-AC-A8OS-01A	tumor	0.887101
BRCA	TCGA-AN-A03X-01A	tumor	0.889573
BRCA	TCGA-AN-A03Y-01A	tumor	1.30993
BRCA	TCGA-AN-A041-01A	tumor	1.01238
BRCA	TCGA-AN-A046-01A	tumor	1.06048
BRCA	TCGA-AN-A049-01A	tumor	1.05116
BRCA	TCGA-AN-A04A-01A	tumor	1.13916
BRCA	TCGA-AN-A04C-01A	tumor	1.08731
BRCA	TCGA-AN-A04D-01A	tumor	1.24402
BRCA	TCGA-AN-A0AJ-01A	tumor	1.2368
BRCA	TCGA-AN-A0AK-01A	tumor	1.24735
BRCA	TCGA-AN-A0AL-01A	tumor	1.0284
BRCA	TCGA-AN-A0AM-01A	tumor	1.11798
BRCA	TCGA-AN-A0AR-01A	tumor	1.22626
BRCA	TCGA-AN-A0AS-01A	tumor	1.12566
BRCA	TCGA-AN-A0AT-01A	tumor	1.24497
BRCA	TCGA-AN-A0FD-01A	tumor	1.04818
BRCA	TCGA-AN-A0FF-01A	tumor	1.08648
BRCA	TCGA-AN-A0FJ-01A	tumor	1.1188
BRCA	TCGA-AN-A0FK-01A	tumor	1.05269
BRCA	TCGA-AN-A0FL-01A	tumor	1.05248
BRCA	TCGA-AN-A0FN-01A	tumor	0.922257
BRCA	TCGA-AN-A0FS-01A	tumor	1.00424
BRCA	TCGA-AN-A0FT-01A	tumor	1.0733
BRCA	TCGA-AN-A0FV-01A	tumor	1.00912
BRCA	TCGA-AN-A0FW-01A	tumor	1.17187
BRCA	TCGA-AN-A0FX-01A	tumor	1.2682
BRCA	TCGA-AN-A0FY-01A	tumor	1.10771
BRCA	TCGA-AN-A0FZ-01A	tumor	1.15071
BRCA	TCGA-AN-A0G0-01A	tumor	1.23635
BRCA	TCGA-AN-A0XL-01A	tumor	1.08474
BRCA	TCGA-AN-A0XN-01A	tumor	0.951646
BRCA	TCGA-AN-A0XO-01A	tumor	1.10507
BRCA	TCGA-AN-A0XP-01A	tumor	0.964089
BRCA	TCGA-AN-A0XR-01A	tumor	0.981809
BRCA	TCGA-AN-A0XS-01A	tumor	1.16773
BRCA	TCGA-AN-A0XT-01A	tumor	0.804346
BRCA	TCGA-AN-A0XU-01A	tumor	1.23792
BRCA	TCGA-AN-A0XV-01A	tumor	0.971565
BRCA	TCGA-AN-A0XW-01A	tumor	1.02089
BRCA	TCGA-AO-A03L-01A	tumor	1.10919
BRCA	TCGA-AO-A03M-01B	tumor	1.07909
BRCA	TCGA-AO-A03N-01B	tumor	0.943268
BRCA	TCGA-AO-A03O-01A	tumor	1.37579
BRCA	TCGA-AO-A03P-01A	tumor	1.25597
BRCA	TCGA-AO-A03R-01A	tumor	1.19892
BRCA	TCGA-AO-A03T-01A	tumor	1.09841
BRCA	TCGA-AO-A03U-01B	tumor	0.891808
BRCA	TCGA-AO-A03V-01A	tumor	1.05374
BRCA	TCGA-AO-A0J2-01A	tumor	1.17729
BRCA	TCGA-AO-A0J3-01A	tumor	1.0379
BRCA	TCGA-AO-A0J4-01A	tumor	1.19968
BRCA	TCGA-AO-A0J5-01A	tumor	1.03391
BRCA	TCGA-AO-A0J6-01A	tumor	1.13593
BRCA	TCGA-AO-A0J7-01A	tumor	1.2894
BRCA	TCGA-AO-A0J8-01A	tumor	1.00951
BRCA	TCGA-AO-A0J9-01A	tumor	1.02301
BRCA	TCGA-AO-A0JA-01A	tumor	1.02784
BRCA	TCGA-AO-A0JB-01A	tumor	1.02879
BRCA	TCGA-AO-A0JC-01A	tumor	1.05749
BRCA	TCGA-AO-A0JD-01A	tumor	1.05176
BRCA	TCGA-AO-A0JE-01A	tumor	1.0509
BRCA	TCGA-AO-A0JF-01A	tumor	0.879874
BRCA	TCGA-AO-A0JG-01A	tumor	0.797167
BRCA	TCGA-AO-A0JI-01A	tumor	1.11726
BRCA	TCGA-AO-A0JJ-01A	tumor	1.04359
BRCA	TCGA-AO-A0JL-01A	tumor	1.22407
BRCA	TCGA-AO-A0JM-01A	tumor	1.06613
BRCA	TCGA-AO-A124-01A	tumor	1.159
BRCA	TCGA-AO-A125-01A	tumor	0.958226
BRCA	TCGA-AO-A126-01A	tumor	0.849696
BRCA	TCGA-AO-A128-01A	tumor	1.17201
BRCA	TCGA-AO-A129-01A	tumor	1.18642
BRCA	TCGA-AO-A12A-01A	tumor	0.946278
BRCA	TCGA-AO-A12B-01A	tumor	1.05437
BRCA	TCGA-AO-A12C-01A	tumor	1.12334
BRCA	TCGA-AO-A12D-01A	tumor	1.05743
BRCA	TCGA-AO-A12E-01A	tumor	1.13295
BRCA	TCGA-AO-A12F-01A	tumor	1.29111
BRCA	TCGA-AO-A12G-01A	tumor	1.14406
BRCA	TCGA-AO-A12H-01A	tumor	0.987447
BRCA	TCGA-AO-A1KO-01A	tumor	0.780417
BRCA	TCGA-AO-A1KP-01A	tumor	0.98216
BRCA	TCGA-AO-A1KQ-01A	tumor	1.14975
BRCA	TCGA-AO-A1KR-01A	tumor	1.22948
BRCA	TCGA-AO-A1KS-01A	tumor	0.962345
BRCA	TCGA-AO-A1KT-01A	tumor	1.10132
BRCA	TCGA-AQ-A04H-01B	tumor	1.11646
BRCA	TCGA-AQ-A04J-01A	tumor	1.1315
BRCA	TCGA-AQ-A04L-01B	tumor	0.999138
BRCA	TCGA-AQ-A0Y5-01A	tumor	0.99215
BRCA	TCGA-AQ-A1H2-01A	tumor	0.987931
BRCA	TCGA-AQ-A1H3-01A	tumor	1.02134
BRCA	TCGA-AQ-A54N-01A	tumor	1.3138
BRCA	TCGA-AQ-A54O-01A	tumor	0.996824
BRCA	TCGA-AQ-A7U7-01A	tumor	0.999532
BRCA	TCGA-AR-A0TP-01A	tumor	1.27192
BRCA	TCGA-AR-A0TQ-01A	tumor	1.19335
BRCA	TCGA-AR-A0TR-01A	tumor	0.993225
BRCA	TCGA-AR-A0TS-01A	tumor	1.14872
BRCA	TCGA-AR-A0TT-01A	tumor	1.07253
BRCA	TCGA-AR-A0TU-01A	tumor	1.19044
BRCA	TCGA-AR-A0TV-01A	tumor	1.16638
BRCA	TCGA-AR-A0TW-01A	tumor	1.01519
BRCA	TCGA-AR-A0TX-01A	tumor	1.0439
BRCA	TCGA-AR-A0TY-01A	tumor	1.06599
BRCA	TCGA-AR-A0TZ-01A	tumor	1.0803
BRCA	TCGA-AR-A0U0-01A	tumor	1.11014
BRCA	TCGA-AR-A0U1-01A	tumor	1.05113
BRCA	TCGA-AR-A0U2-01A	tumor	1.07456
BRCA	TCGA-AR-A0U3-01A	tumor	1.09431
BRCA	TCGA-AR-A0U4-01A	tumor	1.09635
BRCA	TCGA-AR-A1AH-01A	tumor	1.14281
BRCA	TCGA-AR-A1AI-01A	tumor	1.22311
BRCA	TCGA-AR-A1AJ-01A	tumor	1.12121
BRCA	TCGA-AR-A1AK-01A	tumor	1.06867
BRCA	TCGA-AR-A1AL-01A	tumor	1.03991
BRCA	TCGA-AR-A1AM-01A	tumor	0.827545
BRCA	TCGA-AR-A1AN-01A	tumor	0.956582
BRCA	TCGA-AR-A1AO-01A	tumor	0.969373
BRCA	TCGA-AR-A1AP-01A	tumor	1.11836
BRCA	TCGA-AR-A1AQ-01A	tumor	1.25324
BRCA	TCGA-AR-A1AR-01A	tumor	1.04494
BRCA	TCGA-AR-A1AS-01A	tumor	1.03656
BRCA	TCGA-AR-A1AT-01A	tumor	1.16535
BRCA	TCGA-AR-A1AU-01A	tumor	1.10167
BRCA	TCGA-AR-A1AV-01A	tumor	1.04995
BRCA	TCGA-AR-A1AW-01A	tumor	1.27844
BRCA	TCGA-AR-A1AX-01A	tumor	1.1007
BRCA	TCGA-AR-A1AY-01A	tumor	1.28307
BRCA	TCGA-AR-A24H-01A	tumor	1.23927
BRCA	TCGA-AR-A24K-01A	tumor	1.13873
BRCA	TCGA-AR-A24L-01A	tumor	1.01551
BRCA	TCGA-AR-A24M-01A	tumor	1.0448
BRCA	TCGA-AR-A24N-01A	tumor	1.12046
BRCA	TCGA-AR-A24O-01A	tumor	0.946886
BRCA	TCGA-AR-A24P-01A	tumor	0.996263
BRCA	TCGA-AR-A24Q-01A	tumor	1.12487
BRCA	TCGA-AR-A24R-01A	tumor	1.16323
BRCA	TCGA-AR-A24S-01A	tumor	1.1472
BRCA	TCGA-AR-A24T-01A	tumor	0.80738
BRCA	TCGA-AR-A24U-01A	tumor	1.03864
BRCA	TCGA-AR-A24V-01A	tumor	1.08104
BRCA	TCGA-AR-A24W-01A	tumor	0.861464
BRCA	TCGA-AR-A24X-01A	tumor	1.09702
BRCA	TCGA-AR-A24Z-01A	tumor	1.13554
BRCA	TCGA-AR-A250-01A	tumor	1.0353
BRCA	TCGA-AR-A251-01A	tumor	1.24774
BRCA	TCGA-AR-A252-01A	tumor	0.911149
BRCA	TCGA-AR-A254-01A	tumor	1.15482
BRCA	TCGA-AR-A255-01A	tumor	1.03123
BRCA	TCGA-AR-A256-01A	tumor	1.10475
BRCA	TCGA-AR-A2LE-01A	tumor	1.09911
BRCA	TCGA-AR-A2LH-01A	tumor	0.984986
BRCA	TCGA-AR-A2LJ-01A	tumor	0.9157
BRCA	TCGA-AR-A2LK-01A	tumor	1.20663
BRCA	TCGA-AR-A2LL-01A	tumor	1.18701
BRCA	TCGA-AR-A2LM-01A	tumor	0.937546
BRCA	TCGA-AR-A2LN-01A	tumor	0.802608
BRCA	TCGA-AR-A2LO-01A	tumor	1.15198
BRCA	TCGA-AR-A2LQ-01A	tumor	0.817495
BRCA	TCGA-AR-A2LR-01A	tumor	1.30133
BRCA	TCGA-AR-A5QM-01A	tumor	0.919649
BRCA	TCGA-AR-A5QN-01A	tumor	1.03064
BRCA	TCGA-AR-A5QP-01A	tumor	0.935959
BRCA	TCGA-AR-A5QQ-01A	tumor	1.11465
BRCA	TCGA-B6-A0I1-01A	tumor	1.20711
BRCA	TCGA-B6-A0I2-01A	tumor	1.18651
BRCA	TCGA-B6-A0I5-01A	tumor	1.10091
BRCA	TCGA-B6-A0I6-01A	tumor	1.32381
BRCA	TCGA-B6-A0I8-01A	tumor	1.05968
BRCA	TCGA-B6-A0I9-01A	tumor	1.12909
BRCA	TCGA-B6-A0IA-01A	tumor	1.07669
BRCA	TCGA-B6-A0IB-01A	tumor	1.10958
BRCA	TCGA-B6-A0IC-01A	tumor	1.0852
BRCA	TCGA-B6-A0IE-01A	tumor	1.13857
BRCA	TCGA-B6-A0IG-01A	tumor	1.0929
BRCA	TCGA-B6-A0IH-01A	tumor	0.773387
BRCA	TCGA-B6-A0IJ-01A	tumor	1.32884
BRCA	TCGA-B6-A0IK-01A	tumor	1.03472
BRCA	TCGA-B6-A0IM-01A	tumor	1.11634
BRCA	TCGA-B6-A0IN-01A	tumor	0.925086
BRCA	TCGA-B6-A0IO-01A	tumor	1.06936
BRCA	TCGA-B6-A0IP-01A	tumor	1.10201
BRCA	TCGA-B6-A0IQ-01A	tumor	1.2836
BRCA	TCGA-B6-A0RE-01A	tumor	1.15814
BRCA	TCGA-B6-A0RG-01A	tumor	1.09501
BRCA	TCGA-B6-A0RH-01A	tumor	1.12775
BRCA	TCGA-B6-A0RI-01A	tumor	1.01702
BRCA	TCGA-B6-A0RL-01A	tumor	1.18123
BRCA	TCGA-B6-A0RM-01A	tumor	1.13565
BRCA	TCGA-B6-A0RN-01A	tumor	0.812522
BRCA	TCGA-B6-A0RO-01A	tumor	0.877005
BRCA	TCGA-B6-A0RP-01A	tumor	0.964768
BRCA	TCGA-B6-A0RQ-01A	tumor	0.82521
BRCA	TCGA-B6-A0RS-01A	tumor	1.09109
BRCA	TCGA-B6-A0RT-01A	tumor	1.25054
BRCA	TCGA-B6-A0RU-01A	tumor	1.20423
BRCA	TCGA-B6-A0RV-01A	tumor	1.02275
BRCA	TCGA-B6-A0WS-01A	tumor	1.03108
BRCA	TCGA-B6-A0WT-01A	tumor	1.08658
BRCA	TCGA-B6-A0WV-01A	tumor	1.15172
BRCA	TCGA-B6-A0WW-01A	tumor	1.17013
BRCA	TCGA-B6-A0WX-01A	tumor	1.21989
BRCA	TCGA-B6-A0WY-01A	tumor	1.06013
BRCA	TCGA-B6-A0WZ-01A	tumor	0.975238
BRCA	TCGA-B6-A0X0-01A	tumor	1.1994
BRCA	TCGA-B6-A0X1-01A	tumor	1.24159
BRCA	TCGA-B6-A0X4-01A	tumor	0.889179
BRCA	TCGA-B6-A0X5-01A	tumor	1.14133
BRCA	TCGA-B6-A0X7-01A	tumor	0.97633
BRCA	TCGA-B6-A1KC-01B	tumor	1.13971
BRCA	TCGA-B6-A1KF-01A	tumor	1.11719
BRCA	TCGA-B6-A1KI-01A	tumor	0.92311
BRCA	TCGA-B6-A1KN-01A	tumor	1.1436
BRCA	TCGA-B6-A2IU-01A	tumor	1.11671
BRCA	TCGA-B6-A3ZX-01A	tumor	1.20982
BRCA	TCGA-B6-A400-01A	tumor	1.2553
BRCA	TCGA-B6-A401-01A	tumor	1.24439
BRCA	TCGA-B6-A402-01A	tumor	1.31748
BRCA	TCGA-B6-A408-01A	tumor	0.959292
BRCA	TCGA-B6-A409-01A	tumor	1.15015
BRCA	TCGA-B6-A40B-01A	tumor	0.973125
BRCA	TCGA-B6-A40C-01A	tumor	1.14144
BRCA	TCGA-BH-A0AU-01A	tumor	1.28289
BRCA	TCGA-BH-A0AU-11A	normal	0.861847
BRCA	TCGA-BH-A0AV-01A	tumor	1.04163
BRCA	TCGA-BH-A0AW-01A	tumor	0.907953
BRCA	TCGA-BH-A0AY-01A	tumor	0.947679
BRCA	TCGA-BH-A0AY-11A	normal	0.725698
BRCA	TCGA-BH-A0AZ-01A	tumor	0.91477
BRCA	TCGA-BH-A0AZ-11A	normal	0.755735
BRCA	TCGA-BH-A0B0-01A	tumor	0.886384
BRCA	TCGA-BH-A0B1-01A	tumor	1.06902
BRCA	TCGA-BH-A0B2-01A	tumor	1.07098
BRCA	TCGA-BH-A0B2-11A	normal	0.93491
BRCA	TCGA-BH-A0B3-01A	tumor	1.25138
BRCA	TCGA-BH-A0B3-11B	normal	0.739809
BRCA	TCGA-BH-A0B4-01A	tumor	1.14992
BRCA	TCGA-BH-A0B5-01A	tumor	1.12492
BRCA	TCGA-BH-A0B5-11A	normal	0.576547
BRCA	TCGA-BH-A0B6-01A	tumor	0.826293
BRCA	TCGA-BH-A0B7-01A	tumor	0.984487
BRCA	TCGA-BH-A0B7-11A	normal	0.956384
BRCA	TCGA-BH-A0B8-01A	tumor	1.21179
BRCA	TCGA-BH-A0B8-11A	normal	0.559938
BRCA	TCGA-BH-A0B9-01A	tumor	1.24259
BRCA	TCGA-BH-A0BA-01A	tumor	1.00734
BRCA	TCGA-BH-A0BA-11A	normal	0.84206
BRCA	TCGA-BH-A0BC-01A	tumor	0.996497
BRCA	TCGA-BH-A0BC-11A	normal	0.782988
BRCA	TCGA-BH-A0BD-01A	tumor	1.19987
BRCA	TCGA-BH-A0BF-01A	tumor	1.05685
BRCA	TCGA-BH-A0BG-01A	tumor	1.20507
BRCA	TCGA-BH-A0BJ-01A	tumor	0.978521
BRCA	TCGA-BH-A0BJ-11A	normal	0.851938
BRCA	TCGA-BH-A0BL-01A	tumor	1.09049
BRCA	TCGA-BH-A0BM-01A	tumor	0.682699
BRCA	TCGA-BH-A0BM-11A	normal	0.862217
BRCA	TCGA-BH-A0BO-01A	tumor	0.853573
BRCA	TCGA-BH-A0BP-01A	tumor	0.923042
BRCA	TCGA-BH-A0BQ-01A	tumor	0.920911
BRCA	TCGA-BH-A0BQ-11A	normal	0.844324
BRCA	TCGA-BH-A0BR-01A	tumor	0.900265
BRCA	TCGA-BH-A0BS-01A	tumor	1.00191
BRCA	TCGA-BH-A0BS-11A	normal	0.83984
BRCA	TCGA-BH-A0BT-01A	tumor	1.04067
BRCA	TCGA-BH-A0BT-11A	normal	0.765267
BRCA	TCGA-BH-A0BV-01A	tumor	1.09179
BRCA	TCGA-BH-A0BV-11A	normal	0.957482
BRCA	TCGA-BH-A0BW-01A	tumor	1.08417
BRCA	TCGA-BH-A0BW-11A	normal	1.06863
BRCA	TCGA-BH-A0BZ-01A	tumor	1.12719
BRCA	TCGA-BH-A0BZ-11A	normal	0.620925
BRCA	TCGA-BH-A0C0-01A	tumor	1.26873
BRCA	TCGA-BH-A0C0-11A	normal	0.773961
BRCA	TCGA-BH-A0C1-01B	tumor	1.09237
BRCA	TCGA-BH-A0C3-01A	tumor	1.01649
BRCA	TCGA-BH-A0C3-11A	normal	0.834482
BRCA	TCGA-BH-A0C7-01B	tumor	1.10489
BRCA	TCGA-BH-A0DD-01A	tumor	1.1412
BRCA	TCGA-BH-A0DD-11A	normal	0.722206
BRCA	TCGA-BH-A0DE-01A	tumor	0.956694
BRCA	TCGA-BH-A0DG-01A	tumor	1.05453
BRCA	TCGA-BH-A0DG-11A	normal	0.975648
BRCA	TCGA-BH-A0DH-01A	tumor	1.09748
BRCA	TCGA-BH-A0DH-11A	normal	0.700418
BRCA	TCGA-BH-A0DI-01A	tumor	0.923775
BRCA	TCGA-BH-A0DK-01A	tumor	0.984987
BRCA	TCGA-BH-A0DK-11A	normal	0.84568
BRCA	TCGA-BH-A0DL-01A	tumor	1.08122
BRCA	TCGA-BH-A0DL-11A	normal	0.780713
BRCA	TCGA-BH-A0DO-01B	tumor	0.800005
BRCA	TCGA-BH-A0DO-11A	normal	0.750433
BRCA	TCGA-BH-A0DP-01A	tumor	1.03292
BRCA	TCGA-BH-A0DP-11A	normal	0.698411
BRCA	TCGA-BH-A0DQ-01A	tumor	1.04783
BRCA	TCGA-BH-A0DQ-11A	normal	0.840817
BRCA	TCGA-BH-A0DS-01A	tumor	0.877479
BRCA	TCGA-BH-A0DT-01A	tumor	1.00294
BRCA	TCGA-BH-A0DT-11A	normal	0.80009
BRCA	TCGA-BH-A0DV-01A	tumor	0.808568
BRCA	TCGA-BH-A0DV-11A	normal	0.750066
BRCA	TCGA-BH-A0DX-01A	tumor	1.04299
BRCA	TCGA-BH-A0DZ-01A	tumor	1.10873
BRCA	TCGA-BH-A0DZ-11A	normal	0.896303
BRCA	TCGA-BH-A0E0-01A	tumor	1.15613
BRCA	TCGA-BH-A0E0-11A	normal	0.824147
BRCA	TCGA-BH-A0E1-01A	tumor	1.11955
BRCA	TCGA-BH-A0E1-11A	normal	0.854805
BRCA	TCGA-BH-A0E2-01A	tumor	1.15148
BRCA	TCGA-BH-A0E6-01A	tumor	1.0783
BRCA	TCGA-BH-A0E7-01A	tumor	1.08162
BRCA	TCGA-BH-A0E9-01B	tumor	0.99321
BRCA	TCGA-BH-A0EA-01A	tumor	0.742323
BRCA	TCGA-BH-A0EB-01A	tumor	0.910328
BRCA	TCGA-BH-A0EE-01A	tumor	1.00576
BRCA	TCGA-BH-A0EI-01A	tumor	0.983736
BRCA	TCGA-BH-A0GY-01A	tumor	1.22755
BRCA	TCGA-BH-A0GZ-01A	tumor	0.966942
BRCA	TCGA-BH-A0H0-01A	tumor	1.06012
BRCA	TCGA-BH-A0H3-01A	tumor	0.952262
BRCA	TCGA-BH-A0H5-01A	tumor	0.92568
BRCA	TCGA-BH-A0H5-11A	normal	0.733962
BRCA	TCGA-BH-A0H6-01A	tumor	1.07121
BRCA	TCGA-BH-A0H7-01A	tumor	1.1314
BRCA	TCGA-BH-A0H7-11A	normal	1.01707
BRCA	TCGA-BH-A0H9-01A	tumor	1.12564
BRCA	TCGA-BH-A0H9-11A	normal	0.535264
BRCA	TCGA-BH-A0HA-01A	tumor	0.864049
BRCA	TCGA-BH-A0HA-11A	normal	0.946722
BRCA	TCGA-BH-A0HB-01A	tumor	1.08294
BRCA	TCGA-BH-A0HF-01A	tumor	0.921452
BRCA	TCGA-BH-A0HI-01A	tumor	0.979233
BRCA	TCGA-BH-A0HK-01A	tumor	1.03445
BRCA	TCGA-BH-A0HK-11A	normal	0.719403
BRCA	TCGA-BH-A0HL-01A	tumor	1.18027
BRCA	TCGA-BH-A0HN-01A	tumor	0.980594
BRCA	TCGA-BH-A0HO-01A	tumor	1.01274
BRCA	TCGA-BH-A0HP-01A	tumor	0.958074
BRCA	TCGA-BH-A0HQ-01A	tumor	1.03084
BRCA	TCGA-BH-A0HU-01A	tumor	1.14474
BRCA	TCGA-BH-A0HW-01A	tumor	1.15155
BRCA	TCGA-BH-A0HX-01A	tumor	1.05921
BRCA	TCGA-BH-A0HY-01A	tumor	1.15279
BRCA	TCGA-BH-A0RX-01A	tumor	1.19598
BRCA	TCGA-BH-A0W3-01A	tumor	1.06345
BRCA	TCGA-BH-A0W4-01A	tumor	1.11032
BRCA	TCGA-BH-A0W5-01A	tumor	0.928244
BRCA	TCGA-BH-A0W7-01A	tumor	0.930866
BRCA	TCGA-BH-A0WA-01A	tumor	1.11775
BRCA	TCGA-BH-A18F-01A	tumor	1.01082
BRCA	TCGA-BH-A18G-01A	tumor	1.04035
BRCA	TCGA-BH-A18H-01A	tumor	1.01489
BRCA	TCGA-BH-A18I-01A	tumor	1.04191
BRCA	TCGA-BH-A18J-01A	tumor	1.01572
BRCA	TCGA-BH-A18J-11A	normal	0.807993
BRCA	TCGA-BH-A18K-01A	tumor	1.07137
BRCA	TCGA-BH-A18K-11A	normal	0.746248
BRCA	TCGA-BH-A18L-01A	tumor	1.20659
BRCA	TCGA-BH-A18L-11A	normal	0.704498
BRCA	TCGA-BH-A18M-01A	tumor	1.05424
BRCA	TCGA-BH-A18M-11A	normal	0.817034
BRCA	TCGA-BH-A18N-01A	tumor	1.08852
BRCA	TCGA-BH-A18N-11A	normal	0.684276
BRCA	TCGA-BH-A18P-01A	tumor	1.12808
BRCA	TCGA-BH-A18P-11A	normal	0.573524
BRCA	TCGA-BH-A18Q-01A	tumor	1.19611
BRCA	TCGA-BH-A18Q-11A	normal	0.750892
BRCA	TCGA-BH-A18R-01A	tumor	1.26262
BRCA	TCGA-BH-A18R-11A	normal	0.712435
BRCA	TCGA-BH-A18S-01A	tumor	0.861428
BRCA	TCGA-BH-A18S-11A	normal	0.712075
BRCA	TCGA-BH-A18T-01A	tumor	1.25044
BRCA	TCGA-BH-A18U-01A	tumor	1.20658
BRCA	TCGA-BH-A18U-11A	normal	0.868147
BRCA	TCGA-BH-A18V-01A	tumor	1.13569
BRCA	TCGA-BH-A18V-06A	tumor	1.15328
BRCA	TCGA-BH-A18V-11A	normal	0.680343
BRCA	TCGA-BH-A1EN-01A	tumor	0.878474
BRCA	TCGA-BH-A1EN-11A	normal	0.641466
BRCA	TCGA-BH-A1EO-01A	tumor	1.03149
BRCA	TCGA-BH-A1EO-11A	normal	0.596791
BRCA	TCGA-BH-A1ES-01A	tumor	1.07935
BRCA	TCGA-BH-A1ES-06A	tumor	1.06084
BRCA	TCGA-BH-A1ET-01A	tumor	0.900735
BRCA	TCGA-BH-A1ET-11B	normal	0.67517
BRCA	TCGA-BH-A1EU-01A	tumor	0.892341
BRCA	TCGA-BH-A1EU-11A	normal	0.649018
BRCA	TCGA-BH-A1EV-01A	tumor	1.11979
BRCA	TCGA-BH-A1EV-11A	normal	0.961222
BRCA	TCGA-BH-A1EW-01A	tumor	1.09091
BRCA	TCGA-BH-A1EW-11B	normal	0.936491
BRCA	TCGA-BH-A1EX-01A	tumor	0.979982
BRCA	TCGA-BH-A1EY-01A	tumor	0.764133
BRCA	TCGA-BH-A1F0-01A	tumor	1.10306
BRCA	TCGA-BH-A1F0-11B	normal	0.65638
BRCA	TCGA-BH-A1F2-01A	tumor	0.880427
BRCA	TCGA-BH-A1F2-11A	normal	0.683583
BRCA	TCGA-BH-A1F5-01A	tumor	0.807352
BRCA	TCGA-BH-A1F6-01A	tumor	1.24651
BRCA	TCGA-BH-A1F6-11B	normal	0.556181
BRCA	TCGA-BH-A1F8-01A	tumor	0.941712
BRCA	TCGA-BH-A1F8-11B	normal	0.789675
BRCA	TCGA-BH-A1FB-01A	tumor	0.926492
BRCA	TCGA-BH-A1FB-11A	normal	0.699836
BRCA	TCGA-BH-A1FC-01A	tumor	1.36028
BRCA	TCGA-BH-A1FC-11A	normal	0.640168
BRCA	TCGA-BH-A1FD-01A	tumor	1.0363
BRCA	TCGA-BH-A1FD-11B	normal	0.563327
BRCA	TCGA-BH-A1FE-01A	tumor	1.05069
BRCA	TCGA-BH-A1FE-06A	tumor	0.854678
BRCA	TCGA-BH-A1FE-11B	normal	0.791459
BRCA	TCGA-BH-A1FG-01A	tumor	0.965254
BRCA	TCGA-BH-A1FG-11B	normal	0.426913
BRCA	TCGA-BH-A1FH-01A	tumor	0.817876
BRCA	TCGA-BH-A1FH-11B	normal	0.71719
BRCA	TCGA-BH-A1FJ-01A	tumor	1.08914
BRCA	TCGA-BH-A1FJ-11B	normal	0.570064
BRCA	TCGA-BH-A1FL-01A	tumor	1.10769
BRCA	TCGA-BH-A1FM-01A	tumor	0.865477
BRCA	TCGA-BH-A1FM-11B	normal	0.729169
BRCA	TCGA-BH-A1FN-01A	tumor	1.11117
BRCA	TCGA-BH-A1FN-11A	normal	0.692331
BRCA	TCGA-BH-A1FR-01A	tumor	1.01209
BRCA	TCGA-BH-A1FR-11B	normal	0.724309
BRCA	TCGA-BH-A1FU-01A	tumor	1.03224
BRCA	TCGA-BH-A1FU-11A	normal	0.779406
BRCA	TCGA-BH-A201-01A	tumor	1.06347
BRCA	TCGA-BH-A202-01A	tumor	1.08701
BRCA	TCGA-BH-A203-01A	tumor	1.05851
BRCA	TCGA-BH-A203-11A	normal	0.726619
BRCA	TCGA-BH-A204-01A	tumor	1.07215
BRCA	TCGA-BH-A204-11A	normal	0.586702
BRCA	TCGA-BH-A208-01A	tumor	0.824352
BRCA	TCGA-BH-A208-11A	normal	0.764514
BRCA	TCGA-BH-A209-01A	tumor	1.21255
BRCA	TCGA-BH-A209-11A	normal	0.767458
BRCA	TCGA-BH-A28O-01A	tumor	0.839249
BRCA	TCGA-BH-A28Q-01A	tumor	1.00946
BRCA	TCGA-BH-A2L8-01A	tumor	1.02241
BRCA	TCGA-BH-A42T-01A	tumor	1.1139
BRCA	TCGA-BH-A42U-01A	tumor	0.840673
BRCA	TCGA-BH-A42V-01A	tumor	1.05291
BRCA	TCGA-BH-A5IZ-01A	tumor	1.09638
BRCA	TCGA-BH-A5J0-01A	tumor	0.850454
BRCA	TCGA-BH-A6R8-01A	tumor	0.937705
BRCA	TCGA-BH-A6R9-01A	tumor	0.954875
BRCA	TCGA-BH-A8FY-01A	tumor	1.00227
BRCA	TCGA-BH-A8FZ-01A	tumor	0.989031
BRCA	TCGA-BH-A8G0-01A	tumor	0.786468
BRCA	TCGA-BH-AB28-01A	tumor	1.12922
BRCA	TCGA-C8-A12K-01A	tumor	1.22876
BRCA	TCGA-C8-A12L-01A	tumor	1.18135
BRCA	TCGA-C8-A12M-01A	tumor	1.0929
BRCA	TCGA-C8-A12N-01A	tumor	0.957668
BRCA	TCGA-C8-A12O-01A	tumor	1.11085
BRCA	TCGA-C8-A12P-01A	tumor	0.994239
BRCA	TCGA-C8-A12Q-01A	tumor	1.03034
BRCA	TCGA-C8-A12T-01A	tumor	1.16866
BRCA	TCGA-C8-A12U-01A	tumor	1.10108
BRCA	TCGA-C8-A12V-01A	tumor	1.21108
BRCA	TCGA-C8-A12W-01A	tumor	1.28861
BRCA	TCGA-C8-A12X-01A	tumor	1.07043
BRCA	TCGA-C8-A12Y-01A	tumor	0.918533
BRCA	TCGA-C8-A12Z-01A	tumor	1.08409
BRCA	TCGA-C8-A130-01A	tumor	1.14833
BRCA	TCGA-C8-A131-01A	tumor	1.1428
BRCA	TCGA-C8-A132-01A	tumor	1.05686
BRCA	TCGA-C8-A133-01A	tumor	0.89315
BRCA	TCGA-C8-A134-01A	tumor	1.17297
BRCA	TCGA-C8-A135-01A	tumor	1.22657
BRCA	TCGA-C8-A137-01A	tumor	0.962305
BRCA	TCGA-C8-A138-01A	tumor	1.08489
BRCA	TCGA-C8-A1HE-01A	tumor	1.08945
BRCA	TCGA-C8-A1HF-01A	tumor	1.07994
BRCA	TCGA-C8-A1HG-01A	tumor	1.18473
BRCA	TCGA-C8-A1HI-01A	tumor	0.874666
BRCA	TCGA-C8-A1HJ-01A	tumor	1.04431
BRCA	TCGA-C8-A1HK-01A	tumor	1.05268
BRCA	TCGA-C8-A1HL-01A	tumor	0.985189
BRCA	TCGA-C8-A1HM-01A	tumor	1.12575
BRCA	TCGA-C8-A1HN-01A	tumor	1.10845
BRCA	TCGA-C8-A1HO-01A	tumor	1.07381
BRCA	TCGA-C8-A26V-01A	tumor	1.0334
BRCA	TCGA-C8-A26W-01A	tumor	1.08392
BRCA	TCGA-C8-A26X-01A	tumor	0.892835
BRCA	TCGA-C8-A26Y-01A	tumor	1.08006
BRCA	TCGA-C8-A26Z-01A	tumor	1.13447
BRCA	TCGA-C8-A273-01A	tumor	1.12067
BRCA	TCGA-C8-A274-01A	tumor	1.1328
BRCA	TCGA-C8-A275-01A	tumor	1.16312
BRCA	TCGA-C8-A278-01A	tumor	0.990334
BRCA	TCGA-C8-A27A-01A	tumor	1.05007
BRCA	TCGA-C8-A27B-01A	tumor	1.2547
BRCA	TCGA-C8-A3M7-01A	tumor	0.916351
BRCA	TCGA-C8-A3M8-01A	tumor	1.12865
BRCA	TCGA-C8-A8HP-01A	tumor	1.11876
BRCA	TCGA-C8-A8HQ-01A	tumor	1.05486
BRCA	TCGA-C8-A8HR-01A	tumor	1.14172
BRCA	TCGA-D8-A13Y-01A	tumor	1.17082
BRCA	TCGA-D8-A13Z-01A	tumor	1.09385
BRCA	TCGA-D8-A140-01A	tumor	1.17611
BRCA	TCGA-D8-A141-01A	tumor	0.978843
BRCA	TCGA-D8-A142-01A	tumor	1.05241
BRCA	TCGA-D8-A143-01A	tumor	1.25731
BRCA	TCGA-D8-A145-01A	tumor	1.01362
BRCA	TCGA-D8-A146-01A	tumor	0.836605
BRCA	TCGA-D8-A147-01A	tumor	1.28864
BRCA	TCGA-D8-A1J8-01A	tumor	0.952643
BRCA	TCGA-D8-A1J9-01A	tumor	0.908347
BRCA	TCGA-D8-A1JA-01A	tumor	0.855327
BRCA	TCGA-D8-A1JB-01A	tumor	0.875391
BRCA	TCGA-D8-A1JC-01A	tumor	1.12826
BRCA	TCGA-D8-A1JD-01A	tumor	1.18195
BRCA	TCGA-D8-A1JE-01A	tumor	0.998274
BRCA	TCGA-D8-A1JF-01A	tumor	1.08684
BRCA	TCGA-D8-A1JG-01B	tumor	1.02152
BRCA	TCGA-D8-A1JH-01A	tumor	0.94402
BRCA	TCGA-D8-A1JI-01A	tumor	1.02259
BRCA	TCGA-D8-A1JJ-01A	tumor	0.978582
BRCA	TCGA-D8-A1JK-01A	tumor	0.995346
BRCA	TCGA-D8-A1JL-01A	tumor	1.08527
BRCA	TCGA-D8-A1JM-01A	tumor	1.22778
BRCA	TCGA-D8-A1JN-01A	tumor	0.812135
BRCA	TCGA-D8-A1JP-01A	tumor	1.07174
BRCA	TCGA-D8-A1JS-01A	tumor	0.878193
BRCA	TCGA-D8-A1JT-01A	tumor	0.886998
BRCA	TCGA-D8-A1JU-01A	tumor	0.712323
BRCA	TCGA-D8-A1X5-01A	tumor	0.94454
BRCA	TCGA-D8-A1X6-01A	tumor	1.17154
BRCA	TCGA-D8-A1X7-01A	tumor	0.983558
BRCA	TCGA-D8-A1X8-01A	tumor	1.04298
BRCA	TCGA-D8-A1X9-01A	tumor	0.983782
BRCA	TCGA-D8-A1XA-01A	tumor	1.07798
BRCA	TCGA-D8-A1XB-01A	tumor	1.13714
BRCA	TCGA-D8-A1XC-01A	tumor	1.04142
BRCA	TCGA-D8-A1XD-01A	tumor	1.08995
BRCA	TCGA-D8-A1XF-01A	tumor	1.25672
BRCA	TCGA-D8-A1XG-01A	tumor	1.0871
BRCA	TCGA-D8-A1XJ-01A	tumor	1.07637
BRCA	TCGA-D8-A1XK-01A	tumor	1.17011
BRCA	TCGA-D8-A1XL-01A	tumor	1.25683
BRCA	TCGA-D8-A1XM-01A	tumor	0.996767
BRCA	TCGA-D8-A1XO-01A	tumor	0.996213
BRCA	TCGA-D8-A1XQ-01A	tumor	1.1643
BRCA	TCGA-D8-A1XR-01A	tumor	1.14803
BRCA	TCGA-D8-A1XS-01A	tumor	1.25341
BRCA	TCGA-D8-A1XT-01A	tumor	0.942678
BRCA	TCGA-D8-A1XU-01A	tumor	0.886946
BRCA	TCGA-D8-A1XV-01A	tumor	1.0369
BRCA	TCGA-D8-A1XW-01A	tumor	0.964139
BRCA	TCGA-D8-A1XY-01A	tumor	0.90144
BRCA	TCGA-D8-A1XZ-01A	tumor	1.2694
BRCA	TCGA-D8-A1Y0-01A	tumor	1.0821
BRCA	TCGA-D8-A1Y1-01A	tumor	1.12435
BRCA	TCGA-D8-A1Y2-01A	tumor	0.981382
BRCA	TCGA-D8-A1Y3-01A	tumor	1.204
BRCA	TCGA-D8-A27E-01A	tumor	0.857929
BRCA	TCGA-D8-A27F-01A	tumor	1.18783
BRCA	TCGA-D8-A27G-01A	tumor	1.22691
BRCA	TCGA-D8-A27H-01A	tumor	1.05824
BRCA	TCGA-D8-A27I-01A	tumor	0.978576
BRCA	TCGA-D8-A27K-01A	tumor	1.03345
BRCA	TCGA-D8-A27L-01A	tumor	0.98946
BRCA	TCGA-D8-A27M-01A	tumor	1.0463
BRCA	TCGA-D8-A27N-01A	tumor	0.951842
BRCA	TCGA-D8-A27P-01A	tumor	0.948343
BRCA	TCGA-D8-A27R-01A	tumor	1.15096
BRCA	TCGA-D8-A27T-01A	tumor	1.12821
BRCA	TCGA-D8-A27V-01A	tumor	0.906685
BRCA	TCGA-D8-A27W-01A	tumor	1.23156
BRCA	TCGA-D8-A3Z5-01A	tumor	0.885262
BRCA	TCGA-D8-A3Z6-01A	tumor	0.937662
BRCA	TCGA-D8-A4Z1-01A	tumor	0.90677
BRCA	TCGA-D8-A73U-01A	tumor	0.843556
BRCA	TCGA-D8-A73W-01A	tumor	0.935783
BRCA	TCGA-D8-A73X-01A	tumor	0.942324
BRCA	TCGA-E2-A105-01A	tumor	1.1773
BRCA	TCGA-E2-A106-01A	tumor	0.917422
BRCA	TCGA-E2-A107-01A	tumor	1.08889
BRCA	TCGA-E2-A108-01A	tumor	0.981136
BRCA	TCGA-E2-A109-01A	tumor	1.17756
BRCA	TCGA-E2-A10A-01A	tumor	1.04284
BRCA	TCGA-E2-A10B-01A	tumor	1.03193
BRCA	TCGA-E2-A10C-01A	tumor	1.03656
BRCA	TCGA-E2-A10E-01A	tumor	1.06537
BRCA	TCGA-E2-A10F-01A	tumor	0.978582
BRCA	TCGA-E2-A14N-01A	tumor	1.2299
BRCA	TCGA-E2-A14O-01A	tumor	1.28349
BRCA	TCGA-E2-A14P-01A	tumor	1.22724
BRCA	TCGA-E2-A14Q-01A	tumor	0.931387
BRCA	TCGA-E2-A14R-01A	tumor	1.27543
BRCA	TCGA-E2-A14S-01A	tumor	1.26205
BRCA	TCGA-E2-A14T-01A	tumor	1.11125
BRCA	TCGA-E2-A14U-01A	tumor	0.879382
BRCA	TCGA-E2-A14V-01A	tumor	1.13255
BRCA	TCGA-E2-A14W-01A	tumor	0.982577
BRCA	TCGA-E2-A14X-01A	tumor	1.14171
BRCA	TCGA-E2-A14Y-01A	tumor	1.18085
BRCA	TCGA-E2-A14Z-01A	tumor	1.19593
BRCA	TCGA-E2-A150-01A	tumor	1.064
BRCA	TCGA-E2-A152-01A	tumor	1.07547
BRCA	TCGA-E2-A153-01A	tumor	0.927677
BRCA	TCGA-E2-A153-11A	normal	0.845085
BRCA	TCGA-E2-A154-01A	tumor	1.13819
BRCA	TCGA-E2-A155-01A	tumor	1.08683
BRCA	TCGA-E2-A156-01A	tumor	1.04397
BRCA	TCGA-E2-A158-01A	tumor	1.24572
BRCA	TCGA-E2-A158-11A	normal	0.647636
BRCA	TCGA-E2-A159-01A	tumor	1.12673
BRCA	TCGA-E2-A15A-01A	tumor	1.14461
BRCA	TCGA-E2-A15A-06A	tumor	1.20727
BRCA	TCGA-E2-A15C-01A	tumor	0.986935
BRCA	TCGA-E2-A15D-01A	tumor	0.942329
BRCA	TCGA-E2-A15E-01A	tumor	1.17693
BRCA	TCGA-E2-A15E-06A	tumor	1.15185
BRCA	TCGA-E2-A15F-01A	tumor	1.06869
BRCA	TCGA-E2-A15G-01A	tumor	0.936279
BRCA	TCGA-E2-A15H-01A	tumor	1.1768
BRCA	TCGA-E2-A15I-01A	tumor	0.774939
BRCA	TCGA-E2-A15I-11A	normal	0.524163
BRCA	TCGA-E2-A15J-01A	tumor	1.25499
BRCA	TCGA-E2-A15K-01A	tumor	1.15205
BRCA	TCGA-E2-A15K-06A	tumor	1.10806
BRCA	TCGA-E2-A15K-11A	normal	0.690845
BRCA	TCGA-E2-A15L-01A	tumor	1.1079
BRCA	TCGA-E2-A15M-01A	tumor	1.01566
BRCA	TCGA-E2-A15M-11A	normal	0.644552
BRCA	TCGA-E2-A15O-01A	tumor	1.21187
BRCA	TCGA-E2-A15P-01A	tumor	0.986301
BRCA	TCGA-E2-A15R-01A	tumor	1.13502
BRCA	TCGA-E2-A15S-01A	tumor	1.16562
BRCA	TCGA-E2-A15T-01A	tumor	1.11016
BRCA	TCGA-E2-A1AZ-01A	tumor	1.21281
BRCA	TCGA-E2-A1B0-01A	tumor	1.04198
BRCA	TCGA-E2-A1B1-01A	tumor	0.99236
BRCA	TCGA-E2-A1B4-01A	tumor	0.888929
BRCA	TCGA-E2-A1B5-01A	tumor	0.821888
BRCA	TCGA-E2-A1B6-01A	tumor	1.05674
BRCA	TCGA-E2-A1BC-01A	tumor	0.717864
BRCA	TCGA-E2-A1BC-11A	normal	0.626641
BRCA	TCGA-E2-A1BD-01A	tumor	1.06176
BRCA	TCGA-E2-A1IE-01A	tumor	1.05698
BRCA	TCGA-E2-A1IF-01A	tumor	0.99506
BRCA	TCGA-E2-A1IG-01A	tumor	1.10288
BRCA	TCGA-E2-A1IG-11A	normal	0.739088
BRCA	TCGA-E2-A1IH-01A	tumor	0.800164
BRCA	TCGA-E2-A1II-01A	tumor	1.22731
BRCA	TCGA-E2-A1IJ-01A	tumor	0.877723
BRCA	TCGA-E2-A1IK-01A	tumor	0.943072
BRCA	TCGA-E2-A1IL-01A	tumor	0.884892
BRCA	TCGA-E2-A1IN-01A	tumor	1.00997
BRCA	TCGA-E2-A1IO-01A	tumor	1.00807
BRCA	TCGA-E2-A1IP-01A	tumor	1.1933
BRCA	TCGA-E2-A1IU-01A	tumor	0.975437
BRCA	TCGA-E2-A1L6-01A	tumor	0.974696
BRCA	TCGA-E2-A1L7-01A	tumor	1.2623
BRCA	TCGA-E2-A1L7-11A	normal	0.8527
BRCA	TCGA-E2-A1L8-01A	tumor	0.892784
BRCA	TCGA-E2-A1L9-01A	tumor	0.927997
BRCA	TCGA-E2-A1LA-01A	tumor	1.04143
BRCA	TCGA-E2-A1LB-01A	tumor	0.947544
BRCA	TCGA-E2-A1LB-11A	normal	1.08318
BRCA	TCGA-E2-A1LE-01A	tumor	1.00449
BRCA	TCGA-E2-A1LG-01A	tumor	1.14513
BRCA	TCGA-E2-A1LH-01A	tumor	1.09378
BRCA	TCGA-E2-A1LH-11A	normal	0.780662
BRCA	TCGA-E2-A1LI-01A	tumor	1.18457
BRCA	TCGA-E2-A1LK-01A	tumor	1.26763
BRCA	TCGA-E2-A1LL-01A	tumor	1.11573
BRCA	TCGA-E2-A1LS-01A	tumor	0.877145
BRCA	TCGA-E2-A1LS-11A	normal	0.581098
BRCA	TCGA-E2-A2P5-01A	tumor	1.08219
BRCA	TCGA-E2-A2P6-01A	tumor	0.97675
BRCA	TCGA-E2-A3DX-01A	tumor	0.900874
BRCA	TCGA-E2-A56Z-01A	tumor	0.985095
BRCA	TCGA-E2-A570-01A	tumor	0.946111
BRCA	TCGA-E2-A572-01A	tumor	0.841286
BRCA	TCGA-E2-A573-01A	tumor	1.15538
BRCA	TCGA-E2-A574-01A	tumor	1.12137
BRCA	TCGA-E2-A576-01A	tumor	1.14056
BRCA	TCGA-E2-A9RU-01A	tumor	1.08336
BRCA	TCGA-E9-A1N3-01A	tumor	1.04594
BRCA	TCGA-E9-A1N4-01A	tumor	1.11525
BRCA	TCGA-E9-A1N4-11A	normal	0.924334
BRCA	TCGA-E9-A1N5-01A	tumor	1.03017
BRCA	TCGA-E9-A1N5-11A	normal	1.18108
BRCA	TCGA-E9-A1N6-01A	tumor	1.15386
BRCA	TCGA-E9-A1N6-11A	normal	0.818156
BRCA	TCGA-E9-A1N8-01A	tumor	1.26092
BRCA	TCGA-E9-A1N9-01A	tumor	1.27901
BRCA	TCGA-E9-A1N9-11A	normal	0.773139
BRCA	TCGA-E9-A1NA-01A	tumor	0.967241
BRCA	TCGA-E9-A1NA-11A	normal	0.694986
BRCA	TCGA-E9-A1NC-01A	tumor	1.04024
BRCA	TCGA-E9-A1ND-01A	tumor	1.13121
BRCA	TCGA-E9-A1ND-11A	normal	0.775127
BRCA	TCGA-E9-A1NE-01A	tumor	1.07995
BRCA	TCGA-E9-A1NF-01A	tumor	0.965154
BRCA	TCGA-E9-A1NF-11A	normal	0.644704
BRCA	TCGA-E9-A1NG-01A	tumor	0.917578
BRCA	TCGA-E9-A1NG-11A	normal	0.650441
BRCA	TCGA-E9-A1NH-01A	tumor	0.835224
BRCA	TCGA-E9-A1NI-01A	tumor	1.09276
BRCA	TCGA-E9-A1QZ-01A	tumor	0.980412
BRCA	TCGA-E9-A1R0-01A	tumor	1.00202
BRCA	TCGA-E9-A1R2-01A	tumor	1.22974
BRCA	TCGA-E9-A1R3-01A	tumor	0.640951
BRCA	TCGA-E9-A1R4-01A	tumor	1.08906
BRCA	TCGA-E9-A1R5-01A	tumor	1.11154
BRCA	TCGA-E9-A1R6-01A	tumor	1.04955
BRCA	TCGA-E9-A1R7-01A	tumor	1.11868
BRCA	TCGA-E9-A1R7-11A	normal	0.5911
BRCA	TCGA-E9-A1RA-01A	tumor	1.08366
BRCA	TCGA-E9-A1RB-01A	tumor	1.11968
BRCA	TCGA-E9-A1RB-11A	normal	0.770166
BRCA	TCGA-E9-A1RC-01A	tumor	1.08424
BRCA	TCGA-E9-A1RC-11A	normal	0.603303
BRCA	TCGA-E9-A1RD-01A	tumor	0.958808
BRCA	TCGA-E9-A1RD-11A	normal	0.648022
BRCA	TCGA-E9-A1RE-01A	tumor	1.34321
BRCA	TCGA-E9-A1RF-01A	tumor	0.978208
BRCA	TCGA-E9-A1RF-11A	normal	0.547188
BRCA	TCGA-E9-A1RG-01A	tumor	1.13297
BRCA	TCGA-E9-A1RH-01A	tumor	1.12709
BRCA	TCGA-E9-A1RH-11A	normal	0.626784
BRCA	TCGA-E9-A1RI-01A	tumor	0.91887
BRCA	TCGA-E9-A1RI-11A	normal	0.526618
BRCA	TCGA-E9-A226-01A	tumor	0.895709
BRCA	TCGA-E9-A227-01A	tumor	0.97419
BRCA	TCGA-E9-A228-01A	tumor	1.10275
BRCA	TCGA-E9-A229-01A	tumor	0.996347
BRCA	TCGA-E9-A22A-01A	tumor	0.952674
BRCA	TCGA-E9-A22B-01A	tumor	1.0302
BRCA	TCGA-E9-A22D-01A	tumor	1.09409
BRCA	TCGA-E9-A22E-01A	tumor	0.857453
BRCA	TCGA-E9-A22G-01A	tumor	1.27431
BRCA	TCGA-E9-A22H-01A	tumor	1.02814
BRCA	TCGA-E9-A243-01A	tumor	1.05181
BRCA	TCGA-E9-A244-01A	tumor	1.11618
BRCA	TCGA-E9-A245-01A	tumor	1.05273
BRCA	TCGA-E9-A247-01A	tumor	1.19871
BRCA	TCGA-E9-A248-01A	tumor	1.14829
BRCA	TCGA-E9-A249-01A	tumor	1.12815
BRCA	TCGA-E9-A24A-01A	tumor	0.906604
BRCA	TCGA-E9-A295-01A	tumor	1.06171
BRCA	TCGA-E9-A2JS-01A	tumor	1.19079
BRCA	TCGA-E9-A2JT-01A	tumor	1.0646
BRCA	TCGA-E9-A3HO-01A	tumor	1.12668
BRCA	TCGA-E9-A3Q9-01A	tumor	0.861775
BRCA	TCGA-E9-A3QA-01A	tumor	1.18622
BRCA	TCGA-E9-A3X8-01A	tumor	0.8056
BRCA	TCGA-E9-A54X-01A	tumor	0.971565
BRCA	TCGA-E9-A54Y-01A	tumor	1.14139
BRCA	TCGA-E9-A5FK-01A	tumor	0.758283
BRCA	TCGA-E9-A5FL-01A	tumor	1.17167
BRCA	TCGA-E9-A5UO-01A	tumor	0.977629
BRCA	TCGA-E9-A5UP-01A	tumor	1.00945
BRCA	TCGA-E9-A6HE-01A	tumor	0.890917
BRCA	TCGA-EW-A1IW-01A	tumor	1.12403
BRCA	TCGA-EW-A1IX-01A	tumor	0.88535
BRCA	TCGA-EW-A1IY-01A	tumor	0.885736
BRCA	TCGA-EW-A1IZ-01A	tumor	1.10234
BRCA	TCGA-EW-A1J1-01A	tumor	1.02011
BRCA	TCGA-EW-A1J2-01A	tumor	0.819085
BRCA	TCGA-EW-A1J3-01A	tumor	0.962353
BRCA	TCGA-EW-A1J5-01A	tumor	1.0738
BRCA	TCGA-EW-A1J6-01A	tumor	0.968935
BRCA	TCGA-EW-A1OV-01A	tumor	1.12136
BRCA	TCGA-EW-A1OW-01A	tumor	1.19424
BRCA	TCGA-EW-A1OX-01A	tumor	1.06557
BRCA	TCGA-EW-A1OY-01A	tumor	1.27691
BRCA	TCGA-EW-A1OZ-01A	tumor	1.31717
BRCA	TCGA-EW-A1P0-01A	tumor	1.16598
BRCA	TCGA-EW-A1P1-01A	tumor	0.899515
BRCA	TCGA-EW-A1P3-01A	tumor	0.984564
BRCA	TCGA-EW-A1P4-01A	tumor	1.18254
BRCA	TCGA-EW-A1P5-01A	tumor	1.03204
BRCA	TCGA-EW-A1P6-01A	tumor	1.1042
BRCA	TCGA-EW-A1P7-01A	tumor	0.996204
BRCA	TCGA-EW-A1P8-01A	tumor	1.14078
BRCA	TCGA-EW-A1PA-01A	tumor	0.983586
BRCA	TCGA-EW-A1PB-01A	tumor	1.17658
BRCA	TCGA-EW-A1PC-01B	tumor	1.23265
BRCA	TCGA-EW-A1PD-01A	tumor	1.21563
BRCA	TCGA-EW-A1PE-01A	tumor	0.975185
BRCA	TCGA-EW-A1PF-01A	tumor	0.924496
BRCA	TCGA-EW-A1PG-01A	tumor	0.860449
BRCA	TCGA-EW-A1PH-01A	tumor	1.22599
BRCA	TCGA-EW-A2FR-01A	tumor	0.950637
BRCA	TCGA-EW-A2FS-01A	tumor	0.984209
BRCA	TCGA-EW-A2FV-01A	tumor	1.09865
BRCA	TCGA-EW-A2FW-01A	tumor	1.18236
BRCA	TCGA-EW-A3E8-01B	tumor	1.0413
BRCA	TCGA-EW-A3U0-01A	tumor	1.17087
BRCA	TCGA-EW-A423-01A	tumor	0.974164
BRCA	TCGA-EW-A424-01A	tumor	1.02575
BRCA	TCGA-EW-A6S9-01A	tumor	0.917642
BRCA	TCGA-EW-A6SA-01A	tumor	1.2413
BRCA	TCGA-EW-A6SB-01A	tumor	1.16277
BRCA	TCGA-EW-A6SC-01A	tumor	1.08858
BRCA	TCGA-EW-A6SD-01A	tumor	1.16324
BRCA	TCGA-GI-A2C8-01A	tumor	0.678988
BRCA	TCGA-GI-A2C8-11A	normal	0.537841
BRCA	TCGA-GI-A2C9-01A	tumor	1.18697
BRCA	TCGA-GI-A2C9-11A	normal	0.794202
BRCA	TCGA-GM-A2D9-01A	tumor	0.963843
BRCA	TCGA-GM-A2DA-01A	tumor	1.04857
BRCA	TCGA-GM-A2DB-01A	tumor	0.988897
BRCA	TCGA-GM-A2DC-01A	tumor	0.743804
BRCA	TCGA-GM-A2DD-01A	tumor	0.962892
BRCA	TCGA-GM-A2DF-01A	tumor	1.14728
BRCA	TCGA-GM-A2DH-01A	tumor	1.16172
BRCA	TCGA-GM-A2DI-01A	tumor	0.980876
BRCA	TCGA-GM-A2DK-01A	tumor	0.960764
BRCA	TCGA-GM-A2DL-01A	tumor	0.990232
BRCA	TCGA-GM-A2DM-01A	tumor	0.951765
BRCA	TCGA-GM-A2DN-01A	tumor	1.02226
BRCA	TCGA-GM-A2DO-01A	tumor	1.14008
BRCA	TCGA-GM-A3NW-01A	tumor	0.931613
BRCA	TCGA-GM-A3NY-01A	tumor	0.968912
BRCA	TCGA-GM-A3XG-01A	tumor	0.824339
BRCA	TCGA-GM-A3XL-01A	tumor	1.31351
BRCA	TCGA-GM-A3XN-01A	tumor	0.938436
BRCA	TCGA-GM-A4E0-01A	tumor	0.695803
BRCA	TCGA-GM-A5PV-01A	tumor	0.84917
BRCA	TCGA-GM-A5PX-01A	tumor	0.67979
BRCA	TCGA-HN-A2NL-01A	tumor	1.42691
BRCA	TCGA-HN-A2OB-01A	tumor	0.858397
BRCA	TCGA-JL-A3YW-01A	tumor	0.966118
BRCA	TCGA-JL-A3YX-01A	tumor	1.1122
BRCA	TCGA-LD-A66U-01A	tumor	0.877431
BRCA	TCGA-LD-A74U-01A	tumor	0.966234
BRCA	TCGA-LD-A7W5-01A	tumor	1.19307
BRCA	TCGA-LD-A7W6-01A	tumor	1.13463
BRCA	TCGA-LD-A9QF-01A	tumor	1.01124
BRCA	TCGA-LL-A440-01A	tumor	1.00883
BRCA	TCGA-LL-A441-01A	tumor	1.18924
BRCA	TCGA-LL-A442-01A	tumor	1.03592
BRCA	TCGA-LL-A50Y-01A	tumor	0.86461
BRCA	TCGA-LL-A5YL-01A	tumor	0.945598
BRCA	TCGA-LL-A5YM-01A	tumor	1.08143
BRCA	TCGA-LL-A5YN-01A	tumor	1.12835
BRCA	TCGA-LL-A5YO-01A	tumor	1.19886
BRCA	TCGA-LL-A5YP-01A	tumor	1.25935
BRCA	TCGA-LL-A6FP-01A	tumor	0.825319
BRCA	TCGA-LL-A6FQ-01A	tumor	1.01974
BRCA	TCGA-LL-A6FR-01A	tumor	0.972469
BRCA	TCGA-LL-A73Y-01A	tumor	1.01031
BRCA	TCGA-LL-A73Z-01A	tumor	0.991722
BRCA	TCGA-LL-A740-01A	tumor	0.967885
BRCA	TCGA-LL-A7SZ-01A	tumor	1.16252
BRCA	TCGA-LL-A7T0-01A	tumor	1.20494
BRCA	TCGA-LL-A8F5-01A	tumor	1.20104
BRCA	TCGA-LL-A9Q3-01A	tumor	1.05604
BRCA	TCGA-LQ-A4E4-01A	tumor	1.10836
BRCA	TCGA-MS-A51U-01A	tumor	0.970209
BRCA	TCGA-OK-A5Q2-01A	tumor	1.14927
BRCA	TCGA-OL-A5D6-01A	tumor	0.853706
BRCA	TCGA-OL-A5D7-01A	tumor	1.37315
BRCA	TCGA-OL-A5D8-01A	tumor	1.12539
BRCA	TCGA-OL-A5DA-01A	tumor	1.01665
BRCA	TCGA-OL-A5RU-01A	tumor	0.88266
BRCA	TCGA-OL-A5RV-01A	tumor	0.94634
BRCA	TCGA-OL-A5RW-01A	tumor	1.06299
BRCA	TCGA-OL-A5RX-01A	tumor	0.957382
BRCA	TCGA-OL-A5RY-01A	tumor	0.956279
BRCA	TCGA-OL-A5RZ-01A	tumor	1.20745
BRCA	TCGA-OL-A5S0-01A	tumor	1.06037
BRCA	TCGA-OL-A66H-01A	tumor	1.06974
BRCA	TCGA-OL-A66I-01A	tumor	1.20786
BRCA	TCGA-OL-A66J-01A	tumor	0.996033
BRCA	TCGA-OL-A66K-01A	tumor	0.957279
BRCA	TCGA-OL-A66L-01A	tumor	0.772753
BRCA	TCGA-OL-A66N-01A	tumor	0.854905
BRCA	TCGA-OL-A66O-01A	tumor	1.12829
BRCA	TCGA-OL-A66P-01A	tumor	0.836439
BRCA	TCGA-OL-A6VO-01A	tumor	1.3328
BRCA	TCGA-OL-A6VQ-01A	tumor	0.908481
BRCA	TCGA-OL-A6VR-01A	tumor	1.08659
BRCA	TCGA-OL-A97C-01A	tumor	1.19376
BRCA	TCGA-PE-A5DC-01A	tumor	1.26073
BRCA	TCGA-PE-A5DD-01A	tumor	0.923344
BRCA	TCGA-PE-A5DE-01A	tumor	1.00888
BRCA	TCGA-PL-A8LV-01A	tumor	1.22132
BRCA	TCGA-PL-A8LX-01A	tumor	0.916559
BRCA	TCGA-PL-A8LY-01A	tumor	1.10305
BRCA	TCGA-PL-A8LZ-01A	tumor	1.216
BRCA	TCGA-S3-A6ZF-01A	tumor	1.13804
BRCA	TCGA-S3-A6ZG-01A	tumor	1.25019
BRCA	TCGA-S3-A6ZH-01A	tumor	1.18081
BRCA	TCGA-S3-AA0Z-01A	tumor	1.09306
BRCA	TCGA-S3-AA10-01A	tumor	1.33117
BRCA	TCGA-S3-AA11-01A	tumor	1.17498
BRCA	TCGA-S3-AA12-01A	tumor	1.20731
BRCA	TCGA-S3-AA14-01A	tumor	1.20085
BRCA	TCGA-S3-AA15-01A	tumor	1.15721
BRCA	TCGA-S3-AA17-01A	tumor	1.1866
BRCA	TCGA-UL-AAZ6-01A	tumor	0.954306
BRCA	TCGA-UU-A93S-01A	tumor	1.08191
BRCA	TCGA-V7-A7HQ-01A	tumor	0.880396
BRCA	TCGA-W8-A86G-01A	tumor	0.920994
BRCA	TCGA-WT-AB41-01A	tumor	0.839666
BRCA	TCGA-WT-AB44-01A	tumor	0.63973
BRCA	TCGA-XX-A899-01A	tumor	1.06656
BRCA	TCGA-XX-A89A-01A	tumor	0.873742
BRCA	TCGA-Z7-A8R5-01A	tumor	0.811192
BRCA	TCGA-Z7-A8R6-01A	tumor	1.19407
CESC	TCGA-2W-A8YY-01A	tumor	1.77102
CESC	TCGA-4J-AA1J-01A	tumor	1.66447
CESC	TCGA-BI-A0VR-01A	tumor	1.64006
CESC	TCGA-BI-A0VS-01A	tumor	1.75011
CESC	TCGA-BI-A20A-01A	tumor	1.50536
CESC	TCGA-C5-A0TN-01A	tumor	1.61286
CESC	TCGA-C5-A1BE-01B	tumor	1.58005
CESC	TCGA-C5-A1BF-01B	tumor	1.56886
CESC	TCGA-C5-A1BI-01B	tumor	1.54024
CESC	TCGA-C5-A1BJ-01A	tumor	1.55418
CESC	TCGA-C5-A1BK-01B	tumor	1.58347
CESC	TCGA-C5-A1BL-01A	tumor	1.49502
CESC	TCGA-C5-A1BM-01A	tumor	1.43903
CESC	TCGA-C5-A1BN-01B	tumor	1.69716
CESC	TCGA-C5-A1BQ-01C	tumor	1.55023
CESC	TCGA-C5-A1M5-01A	tumor	1.51485
CESC	TCGA-C5-A1M6-01A	tumor	1.86237
CESC	TCGA-C5-A1M7-01A	tumor	1.54504
CESC	TCGA-C5-A1M8-01A	tumor	1.69994
CESC	TCGA-C5-A1M9-01A	tumor	1.79377
CESC	TCGA-C5-A1ME-01A	tumor	1.42378
CESC	TCGA-C5-A1MF-01A	tumor	1.5176
CESC	TCGA-C5-A1MH-01A	tumor	1.63416
CESC	TCGA-C5-A1MI-01A	tumor	1.89446
CESC	TCGA-C5-A1MJ-01A	tumor	1.82365
CESC	TCGA-C5-A1MK-01A	tumor	1.62174
CESC	TCGA-C5-A1ML-01A	tumor	1.5374
CESC	TCGA-C5-A1MN-01A	tumor	1.52481
CESC	TCGA-C5-A1MP-01A	tumor	1.61609
CESC	TCGA-C5-A1MQ-01A	tumor	1.27009
CESC	TCGA-C5-A2LS-01A	tumor	1.47227
CESC	TCGA-C5-A2LT-01A	tumor	1.41549
CESC	TCGA-C5-A2LV-01A	tumor	1.56174
CESC	TCGA-C5-A2LX-01A	tumor	1.33224
CESC	TCGA-C5-A2LY-01A	tumor	1.51359
CESC	TCGA-C5-A2LZ-01A	tumor	1.70503
CESC	TCGA-C5-A2M1-01A	tumor	1.58889
CESC	TCGA-C5-A2M2-01A	tumor	1.50525
CESC	TCGA-C5-A3HD-01B	tumor	1.6932
CESC	TCGA-C5-A3HE-01A	tumor	1.68522
CESC	TCGA-C5-A3HF-01A	tumor	1.56708
CESC	TCGA-C5-A3HL-01A	tumor	1.58481
CESC	TCGA-C5-A7CG-01A	tumor	1.74337
CESC	TCGA-C5-A7CH-01A	tumor	1.66595
CESC	TCGA-C5-A7CJ-01A	tumor	1.57075
CESC	TCGA-C5-A7CK-01A	tumor	1.80774
CESC	TCGA-C5-A7CL-01A	tumor	1.34748
CESC	TCGA-C5-A7CM-01A	tumor	1.69927
CESC	TCGA-C5-A7CO-01A	tumor	1.60276
CESC	TCGA-C5-A7UC-01A	tumor	1.68603
CESC	TCGA-C5-A7UE-01A	tumor	1.50639
CESC	TCGA-C5-A7UH-01A	tumor	1.99224
CESC	TCGA-C5-A7UI-01A	tumor	1.50526
CESC	TCGA-C5-A7X3-01A	tumor	1.57186
CESC	TCGA-C5-A7X5-01A	tumor	1.82705
CESC	TCGA-C5-A7X8-01A	tumor	1.5403
CESC	TCGA-C5-A7XC-01A	tumor	1.53324
CESC	TCGA-C5-A8XH-01A	tumor	1.64113
CESC	TCGA-C5-A8XI-01A	tumor	1.6592
CESC	TCGA-C5-A8XJ-01A	tumor	1.76278
CESC	TCGA-C5-A8XK-01A	tumor	1.87802
CESC	TCGA-C5-A8YQ-01A	tumor	1.83894
CESC	TCGA-C5-A8YR-01A	tumor	1.72228
CESC	TCGA-C5-A8YT-01A	tumor	1.71397
CESC	TCGA-C5-A8ZZ-01A	tumor	1.66994
CESC	TCGA-C5-A901-01A	tumor	1.60893
CESC	TCGA-C5-A902-01A	tumor	1.86917
CESC	TCGA-C5-A905-01A	tumor	1.74918
CESC	TCGA-C5-A907-01A	tumor	1.53848
CESC	TCGA-DG-A2KH-01A	tumor	1.73821
CESC	TCGA-DG-A2KJ-01A	tumor	1.25155
CESC	TCGA-DG-A2KK-01A	tumor	1.85829
CESC	TCGA-DG-A2KL-01A	tumor	1.41041
CESC	TCGA-DG-A2KM-01A	tumor	1.52326
CESC	TCGA-DR-A0ZL-01A	tumor	1.52414
CESC	TCGA-DR-A0ZM-01A	tumor	1.51512
CESC	TCGA-DS-A0VK-01A	tumor	1.58245
CESC	TCGA-DS-A0VL-01A	tumor	1.56559
CESC	TCGA-DS-A0VM-01A	tumor	1.54448
CESC	TCGA-DS-A0VN-01A	tumor	1.56075
CESC	TCGA-DS-A1O9-01A	tumor	1.51707
CESC	TCGA-DS-A1OA-01A	tumor	1.51324
CESC	TCGA-DS-A1OB-01A	tumor	1.77035
CESC	TCGA-DS-A1OC-01A	tumor	1.65013
CESC	TCGA-DS-A1OD-01A	tumor	1.50948
CESC	TCGA-DS-A3LQ-01A	tumor	1.79082
CESC	TCGA-DS-A5RQ-01A	tumor	1.47318
CESC	TCGA-DS-A7WF-01A	tumor	1.57397
CESC	TCGA-DS-A7WH-01A	tumor	1.63269
CESC	TCGA-DS-A7WI-01A	tumor	1.60673
CESC	TCGA-EA-A1QS-01A	tumor	1.52637
CESC	TCGA-EA-A1QT-01A	tumor	1.80835
CESC	TCGA-EA-A3HQ-01A	tumor	1.65099
CESC	TCGA-EA-A3HR-01A	tumor	1.56482
CESC	TCGA-EA-A3HS-01A	tumor	1.73675
CESC	TCGA-EA-A3HT-01A	tumor	1.44142
CESC	TCGA-EA-A3HU-01A	tumor	1.63024
CESC	TCGA-EA-A3QD-01A	tumor	1.71741
CESC	TCGA-EA-A3QE-01A	tumor	1.56712
CESC	TCGA-EA-A3Y4-01A	tumor	1.51792
CESC	TCGA-EA-A410-01A	tumor	1.81461
CESC	TCGA-EA-A411-01A	tumor	1.66261
CESC	TCGA-EA-A439-01A	tumor	1.70486
CESC	TCGA-EA-A43B-01A	tumor	1.49226
CESC	TCGA-EA-A44S-01A	tumor	1.43652
CESC	TCGA-EA-A4BA-01A	tumor	1.80795
CESC	TCGA-EA-A50E-01A	tumor	1.69105
CESC	TCGA-EA-A556-01A	tumor	1.75447
CESC	TCGA-EA-A5FO-01A	tumor	1.72818
CESC	TCGA-EA-A5O9-01A	tumor	1.74869
CESC	TCGA-EA-A5ZD-01A	tumor	1.62524
CESC	TCGA-EA-A5ZE-01A	tumor	1.52265
CESC	TCGA-EA-A5ZF-01A	tumor	1.67073
CESC	TCGA-EA-A6QX-01A	tumor	1.63263
CESC	TCGA-EA-A78R-01A	tumor	1.3984
CESC	TCGA-EA-A97N-01A	tumor	1.58947
CESC	TCGA-EK-A2GZ-01A	tumor	1.61044
CESC	TCGA-EK-A2H0-01A	tumor	1.67731
CESC	TCGA-EK-A2H1-01A	tumor	1.53275
CESC	TCGA-EK-A2IP-01A	tumor	1.64442
CESC	TCGA-EK-A2IR-01A	tumor	1.6927
CESC	TCGA-EK-A2PG-01A	tumor	1.8051
CESC	TCGA-EK-A2PI-01A	tumor	1.6377
CESC	TCGA-EK-A2PK-01A	tumor	1.56283
CESC	TCGA-EK-A2PL-01A	tumor	1.52387
CESC	TCGA-EK-A2PM-01A	tumor	1.73421
CESC	TCGA-EK-A2R7-01A	tumor	1.68176
CESC	TCGA-EK-A2R8-01A	tumor	1.5493
CESC	TCGA-EK-A2R9-01A	tumor	1.62666
CESC	TCGA-EK-A2RA-01A	tumor	1.58272
CESC	TCGA-EK-A2RB-01A	tumor	1.49967
CESC	TCGA-EK-A2RC-01A	tumor	1.46635
CESC	TCGA-EK-A2RE-01A	tumor	1.53162
CESC	TCGA-EK-A2RJ-01A	tumor	1.52647
CESC	TCGA-EK-A2RK-01A	tumor	1.78529
CESC	TCGA-EK-A2RL-01A	tumor	1.61511
CESC	TCGA-EK-A2RM-01A	tumor	1.44927
CESC	TCGA-EK-A2RN-01A	tumor	1.38232
CESC	TCGA-EK-A2RO-01A	tumor	1.5317
CESC	TCGA-EK-A3GJ-01A	tumor	1.76869
CESC	TCGA-EK-A3GK-01A	tumor	1.77322
CESC	TCGA-EK-A3GM-01A	tumor	1.58459
CESC	TCGA-EK-A3GN-01A	tumor	1.80263
CESC	TCGA-EX-A1H5-01A	tumor	1.72335
CESC	TCGA-EX-A1H6-01B	tumor	1.59105
CESC	TCGA-EX-A3L1-01A	tumor	1.441
CESC	TCGA-EX-A449-01A	tumor	1.58791
CESC	TCGA-EX-A69L-01A	tumor	1.51087
CESC	TCGA-EX-A69M-01A	tumor	1.59459
CESC	TCGA-EX-A8YF-01A	tumor	1.5654
CESC	TCGA-FU-A23K-01A	tumor	1.82448
CESC	TCGA-FU-A23L-01A	tumor	1.67353
CESC	TCGA-FU-A2QG-01A	tumor	1.73214
CESC	TCGA-FU-A3EO-01A	tumor	1.34295
CESC	TCGA-FU-A3EO-11A	normal	1.00458
CESC	TCGA-FU-A3HY-01A	tumor	1.67055
CESC	TCGA-FU-A3HZ-01A	tumor	1.73135
CESC	TCGA-FU-A3NI-01A	tumor	1.86536
CESC	TCGA-FU-A3TQ-01A	tumor	1.59907
CESC	TCGA-FU-A3TX-01A	tumor	1.67205
CESC	TCGA-FU-A3WB-01A	tumor	1.70606
CESC	TCGA-FU-A3YQ-01A	tumor	1.56589
CESC	TCGA-FU-A40J-01A	tumor	1.76295
CESC	TCGA-FU-A57G-01A	tumor	1.5849
CESC	TCGA-FU-A5XV-01A	tumor	1.44003
CESC	TCGA-FU-A770-01A	tumor	1.65768
CESC	TCGA-GH-A9DA-01A	tumor	1.69524
CESC	TCGA-HG-A2PA-01A	tumor	1.34979
CESC	TCGA-HM-A3JJ-01A	tumor	1.60964
CESC	TCGA-HM-A3JJ-11A	normal	0.992243
CESC	TCGA-HM-A3JK-01A	tumor	1.62943
CESC	TCGA-HM-A4S6-01A	tumor	1.68581
CESC	TCGA-HM-A6W2-01A	tumor	1.90786
CESC	TCGA-HM-A6W2-06A	tumor	1.87504
CESC	TCGA-IR-A3L7-01A	tumor	1.65694
CESC	TCGA-IR-A3LA-01A	tumor	1.60367
CESC	TCGA-IR-A3LB-01A	tumor	1.37171
CESC	TCGA-IR-A3LC-01A	tumor	1.59887
CESC	TCGA-IR-A3LF-01A	tumor	1.66165
CESC	TCGA-IR-A3LH-01A	tumor	1.4513
CESC	TCGA-IR-A3LI-01A	tumor	1.46093
CESC	TCGA-IR-A3LK-01A	tumor	1.70717
CESC	TCGA-IR-A3LL-01A	tumor	1.60444
CESC	TCGA-JW-A5VG-01A	tumor	1.5695
CESC	TCGA-JW-A5VH-01A	tumor	1.78333
CESC	TCGA-JW-A5VI-01A	tumor	1.87785
CESC	TCGA-JW-A5VJ-01A	tumor	1.85783
CESC	TCGA-JW-A5VK-01A	tumor	1.79535
CESC	TCGA-JW-A5VL-01A	tumor	1.7135
CESC	TCGA-JW-A69B-01A	tumor	1.49452
CESC	TCGA-JW-A852-01A	tumor	1.40582
CESC	TCGA-JW-AAVH-01A	tumor	1.49397
CESC	TCGA-JX-A3PZ-01A	tumor	1.61098
CESC	TCGA-JX-A3Q0-01A	tumor	1.69026
CESC	TCGA-JX-A3Q8-01A	tumor	1.6019
CESC	TCGA-JX-A5QV-01A	tumor	1.71664
CESC	TCGA-LP-A4AU-01A	tumor	1.54841
CESC	TCGA-LP-A4AV-01A	tumor	1.37486
CESC	TCGA-LP-A4AW-01A	tumor	1.71438
CESC	TCGA-LP-A4AX-01A	tumor	1.82906
CESC	TCGA-LP-A5U2-01A	tumor	1.92175
CESC	TCGA-LP-A5U3-01A	tumor	1.64133
CESC	TCGA-LP-A7HU-01A	tumor	1.88219
CESC	TCGA-MA-AA3W-01A	tumor	1.55647
CESC	TCGA-MA-AA3X-01A	tumor	1.52947
CESC	TCGA-MA-AA3Y-01A	tumor	1.62904
CESC	TCGA-MA-AA3Z-01A	tumor	1.65458
CESC	TCGA-MA-AA41-01A	tumor	1.89672
CESC	TCGA-MA-AA42-01A	tumor	1.4553
CESC	TCGA-MA-AA43-01A	tumor	1.66076
CESC	TCGA-MU-A51Y-01A	tumor	1.51024
CESC	TCGA-MU-A5YI-01A	tumor	1.44686
CESC	TCGA-MU-A8JM-01A	tumor	1.63518
CESC	TCGA-MY-A5BD-01A	tumor	1.69613
CESC	TCGA-MY-A5BE-01A	tumor	1.58891
CESC	TCGA-MY-A5BF-01A	tumor	1.66082
CESC	TCGA-MY-A5BF-11A	normal	1.05289
CESC	TCGA-MY-A913-01A	tumor	1.74719
CESC	TCGA-PN-A8M9-01A	tumor	1.80233
CESC	TCGA-PN-A8MA-01A	tumor	1.77858
CESC	TCGA-Q1-A5R1-01A	tumor	1.55418
CESC	TCGA-Q1-A5R2-01A	tumor	1.5266
CESC	TCGA-Q1-A5R3-01A	tumor	1.25071
CESC	TCGA-Q1-A6DT-01A	tumor	1.5828
CESC	TCGA-Q1-A6DV-01A	tumor	1.56241
CESC	TCGA-Q1-A6DW-01A	tumor	1.76481
CESC	TCGA-Q1-A73O-01A	tumor	1.72781
CESC	TCGA-Q1-A73P-01A	tumor	1.57838
CESC	TCGA-Q1-A73Q-01A	tumor	1.64449
CESC	TCGA-Q1-A73R-01A	tumor	1.6731
CESC	TCGA-Q1-A73S-01A	tumor	1.81731
CESC	TCGA-R2-A69V-01A	tumor	1.57999
CESC	TCGA-RA-A741-01A	tumor	1.5907
CESC	TCGA-UC-A7PD-01A	tumor	1.62008
CESC	TCGA-UC-A7PF-01A	tumor	1.6214
CESC	TCGA-UC-A7PG-01A	tumor	1.63243
CESC	TCGA-UC-A7PG-06A	tumor	1.63133
CESC	TCGA-UC-A7PI-01A	tumor	1.56375
CESC	TCGA-VS-A8EB-01A	tumor	1.78389
CESC	TCGA-VS-A8EC-01A	tumor	1.97196
CESC	TCGA-VS-A8EG-01A	tumor	1.74509
CESC	TCGA-VS-A8EH-01A	tumor	1.74775
CESC	TCGA-VS-A8EI-01A	tumor	1.54544
CESC	TCGA-VS-A8EJ-01A	tumor	1.6108
CESC	TCGA-VS-A8EK-01A	tumor	1.72825
CESC	TCGA-VS-A8EL-01A	tumor	1.83735
CESC	TCGA-VS-A8Q8-01A	tumor	1.37434
CESC	TCGA-VS-A8Q9-01A	tumor	1.67752
CESC	TCGA-VS-A8QA-01A	tumor	1.63822
CESC	TCGA-VS-A8QC-01A	tumor	1.72485
CESC	TCGA-VS-A8QF-01A	tumor	1.75148
CESC	TCGA-VS-A8QH-01A	tumor	1.61589
CESC	TCGA-VS-A8QM-01A	tumor	1.55591
CESC	TCGA-VS-A94W-01A	tumor	1.67728
CESC	TCGA-VS-A94X-01A	tumor	1.6599
CESC	TCGA-VS-A94Y-01A	tumor	1.52407
CESC	TCGA-VS-A94Z-01A	tumor	1.68842
CESC	TCGA-VS-A950-01A	tumor	1.77782
CESC	TCGA-VS-A952-01A	tumor	1.40693
CESC	TCGA-VS-A953-01A	tumor	1.95464
CESC	TCGA-VS-A954-01A	tumor	1.92424
CESC	TCGA-VS-A957-01A	tumor	1.60353
CESC	TCGA-VS-A958-01A	tumor	1.67456
CESC	TCGA-VS-A959-01A	tumor	1.75119
CESC	TCGA-VS-A9U5-01A	tumor	1.82343
CESC	TCGA-VS-A9U6-01A	tumor	1.70835
CESC	TCGA-VS-A9U7-01A	tumor	1.58271
CESC	TCGA-VS-A9UB-01A	tumor	1.49177
CESC	TCGA-VS-A9UC-01A	tumor	1.65127
CESC	TCGA-VS-A9UD-01A	tumor	1.69865
CESC	TCGA-VS-A9UH-01A	tumor	1.68067
CESC	TCGA-VS-A9UI-01A	tumor	1.71158
CESC	TCGA-VS-A9UJ-01A	tumor	1.68184
CESC	TCGA-VS-A9UL-01A	tumor	1.79123
CESC	TCGA-VS-A9UM-01A	tumor	1.75431
[truncated: 8,470 more rows]
