# Supplementary material for: An integrated multi-omics analysis of topoisomerase family in pan-cancer: Friend or foe?
Source: PLoS One. 2022 Oct 26;17(10):e0274546. doi: 10.1371/journal.pone.0274546 (PMC9604985; doi:10.1371/journal.pone.0274546)
Supplement: S1 File — (ZIP) [file pone.0274546.s006.zip › data and code/18.DifferentialGSVATable.xlsx]

## Sheet: SheetName
cancertype	tumor_gsva	normal_gsva	log2fc	pval	diff_gsva
BLCA	1.26363	0.907743	0.477223	1.50958e-09	0.355891
BRCA	1.06114	0.74137	0.517353	1.86261e-51	0.319773
COAD	1.72438	1.35283	0.3501	7.59044e-23	0.371552
ESCA	1.53477	1.12483	0.448316	3.344e-05	0.409942
HNSC	1.28641	1.05821	0.281727	6.70274e-09	0.228202
KICH	0.855278	0.633363	0.433362	1.49715e-12	0.221916
KIRC	0.718763	0.569436	0.335982	1.76792e-28	0.149327
KIRP	0.900834	0.690589	0.383433	1.94288e-38	0.210245
LIHC	1.26309	0.951004	0.409438	1.40738e-60	0.312089
LUAD	1.01621	0.645621	0.654442	2.03338e-65	0.370591
LUSC	1.16498	0.675402	0.786481	4.21169e-46	0.489573
PRAD	0.994755	0.809586	0.297157	7.91865e-16	0.185169
READ	1.93406	1.47196	0.393893	7.30886e-06	0.462098
STAD	1.23757	0.890028	0.475591	1.77116e-14	0.347545
THCA	1.45807	1.38816	0.0708864	0.000826955	0.0699102
UCEC	1.41891	0.984163	0.527814	5.1784e-12	0.434747
