# Supplementary material for: An integrated multi-omics analysis of topoisomerase family in pan-cancer: Friend or foe?
Source: PLoS One. 2022 Oct 26;17(10):e0274546. doi: 10.1371/journal.pone.0274546 (PMC9604985; doi:10.1371/journal.pone.0274546)
Supplement: S1 File — (ZIP) [file pone.0274546.s006.zip › data and code/19.GsvaStageTable.xlsx]

## Sheet: SheetName
cancertype	trend_score	StageI	StageII	StageIII	StageIV
ACC	1.01905	1.2/9	1.2/37	1.4/16	1.5/15
BLCA	0	1.2/2	1.3/130	1.3/140	1.2/134
BRCA	-0.339683	1/182	1.1/626	1.1/252	1/20
CHOL	0.339683	1.5/19	1.4/9	1.6/1	1.5/7
COAD	0	1.8/45	1.7/111	1.7/81	1.7/39
ESCA	0.339683	1.5/19	1.6/78	1.5/56	1.5/9
HNSC	0.339683	1.3/27	1.3/74	1.3/81	1.3/268
KICH	1.69842	0.79/21	0.79/25	0.83/14	1.1/6
KIRC	1.69842	0.68/268	0.7/57	0.71/123	0.76/84
KIRP	1.69842	0.85/172	0.86/22	0.95/52	1.1/15
LIHC	0	1.2/173	1.3/87	1.3/85	0.98/5
LUAD	0	1/277	1/122	1/84	1/26
LUSC	-0.339683	1.1/244	1.2/162	1.2/84	1.1/7
MESO	0	1.6/10	1.5/16	1.6/45	1.6/16
PAAD	0.339683	1.3/21	1.3/147	1.2/4	1.5/5
READ	0	2/12	2/26	1.9/33	2/13
SKCM	-0.339683	1.5/78	1.4/140	1.5/171	1.4/24
STAD	-1.01905	1.3/57	1.2/123	1.3/171	1.2/41
TGCT	1.04447	2.1/56	2.1/12	2.2/14
THCA	1.69842	1.4/288	1.4/51	1.4/111	1.5/57
UVM	0		2.7/39	2.7/36	2.6/4
