# Supplementary material for: An integrated multi-omics analysis of topoisomerase family in pan-cancer: Friend or foe?
Source: PLoS One. 2022 Oct 26;17(10):e0274546. doi: 10.1371/journal.pone.0274546 (PMC9604985; doi:10.1371/journal.pone.0274546)
Supplement: S1 File — (ZIP) [file pone.0274546.s006.zip › data and code/2.DifferentialExpressionTable.xlsx]

## Sheet: SheetName
cancertype	symbol	tumor	normal	fc	pval	fdr	n_tumor	entrez	n_normal
BLCA	TOP1	2518.85	2107.59	1.19513	0.198503	0.349984	19	7150	19
BLCA	TOP1MT	1180.88	727.626	1.62284	0.00593029	0.0306167	19	116447	19
BLCA	TOP2A	4340.57	914.627	4.74532	1.07418e-07	4.4944e-05	19	7153	19
BLCA	TOP2B	5983.25	5095.76	1.17416	0.190838	0.341103	19	7155	19
BLCA	TOP3A	512.721	309.562	1.65607	0.000848313	0.00837875	19	7156	19
BLCA	TOP3B	428.872	274.647	1.56134	0.0028001	0.0184284	19	8940	19
BRCA	TOP1	3316.45	2118.14	1.56571	3.98908e-26	1.60724e-24	114	7150	114
BRCA	TOP1MT	578.276	453.92	1.2739	0.00574417	0.0102636	114	116447	114
BRCA	TOP2A	4008.15	324.722	12.3398	1.51755e-08	5.5862e-08	114	7153	114
BRCA	TOP2B	5060.77	4463.92	1.1337	0.000829993	0.00168947	114	7155	114
BRCA	TOP3A	493.595	414.258	1.19147	9.60428e-06	2.5244e-05	114	7156	114
BRCA	TOP3B	237.138	266.367	0.890309	0.00742952	0.0130149	114	8940	114
COAD	TOP1	3643.11	2502.03	1.45605	0.000575188	0.00189198	26	7150	26
COAD	TOP1MT	1402.23	429.781	3.26214	1.0666e-08	2.01047e-07	26	116447	26
COAD	TOP2A	3498.27	1306.62	2.67722	1.24586e-10	6.26428e-09	26	7153	26
COAD	TOP2B	2675.79	2736.68	0.977753	0.773914	0.821452	26	7155	26
COAD	TOP3A	435.499	380.202	1.1454	0.0819346	0.132356	26	7156	26
COAD	TOP3B	330.401	301.675	1.09519	0.191372	0.26771	26	8940	26
ESCA	TOP1	5269.06	2741.93	1.92163	0.000615001	0.020927	11	7150	11
ESCA	TOP1MT	588.523	324.06	1.81584	0.0145965	0.100928	11	116447	11
ESCA	TOP2A	6358.21	683.347	9.30329	0.00194533	0.0370572	11	7153	11
ESCA	TOP2B	2793.61	3310.4	0.843893	0.136625	0.323022	11	7155	11
ESCA	TOP3A	604.425	495.467	1.21987	0.0728957	0.233316	11	7156	11
ESCA	TOP3B	479.639	364.249	1.3167	0.0182035	0.112682	11	8940	11
HNSC	TOP1	2886.7	2455.1	1.17579	0.0299095	0.064462	43	7150	43
HNSC	TOP1MT	1162.99	598.533	1.9429	1.03019e-07	1.95197e-06	43	116447	43
HNSC	TOP2A	3421.24	1362.2	2.51144	4.31953e-10	2.4072e-08	43	7153	43
HNSC	TOP2B	2149.62	2897.33	0.74194	2.838e-05	0.000209195	43	7155	43
HNSC	TOP3A	537.876	395.459	1.36004	1.56061e-07	2.7697e-06	43	7156	43
HNSC	TOP3B	319.771	277.647	1.15166	0.0230506	0.0520182	43	8940	43
KICH	TOP1	2050.68	2051.03	0.999833	0.998418	0.998774	25	7150	25
KICH	TOP1MT	470.351	313.974	1.4979	0.114905	0.171828	25	116447	25
KICH	TOP2A	391.39	54.2754	7.19977	0.0835315	0.131316	25	7153	25
KICH	TOP2B	3093.2	2787.88	1.10951	0.329514	0.407512	25	7155	25
KICH	TOP3A	358.274	334.715	1.07036	0.395531	0.473778	25	7156	25
KICH	TOP3B	415.983	265.824	1.56467	0.000221638	0.000797913	25	8940	25
KIRC	TOP1	2183.68	2431.12	0.898225	0.00210605	0.00382439	72	7150	72
KIRC	TOP1MT	435.167	274.254	1.58651	1.85256e-07	5.77626e-07	72	116447	72
KIRC	TOP2A	556.898	128.347	4.3364	5.95699e-09	2.27921e-08	72	7153	72
KIRC	TOP2B	2043.15	3813.68	0.535754	3.11306e-29	3.15213e-27	72	7155	72
KIRC	TOP3A	382.472	327.926	1.16629	4.62804e-06	1.2106e-05	72	7156	72
KIRC	TOP3B	199.82	175.438	1.1389	0.00576978	0.00984315	72	8940	72
KIRP	TOP1	1880.12	2047.17	0.918403	0.182872	0.274197	32	7150	32
KIRP	TOP1MT	476.02	327.091	1.45518	0.000386458	0.00165388	32	116447	32
KIRP	TOP2A	781.303	37.7114	20.6658	0.000417507	0.00176335	32	7153	32
KIRP	TOP2B	2365.99	3014.87	0.784782	0.000158965	0.00079374	32	7155	32
KIRP	TOP3A	496.67	364.841	1.36123	0.000121921	0.000638087	32	7156	32
KIRP	TOP3B	277.121	250.956	1.10422	0.351718	0.448761	32	8940	32
LIHC	TOP1	1624.25	1745.75	0.930406	0.225449	0.31456	50	7150	50
LIHC	TOP1MT	1218.95	807.073	1.51027	0.00629719	0.0167083	50	116447	50
LIHC	TOP2A	1113.41	68.0331	16.3431	1.91189e-07	2.0695e-06	50	7153	50
LIHC	TOP2B	1970.74	1920.39	1.02621	0.686652	0.746824	50	7155	50
LIHC	TOP3A	439.36	391.244	1.12295	0.148991	0.22835	50	7156	50
LIHC	TOP3B	317.064	204.034	1.5537	2.20652e-09	4.52829e-08	50	8940	50
LUAD	TOP1	3964.85	2819.82	1.40605	0.000256431	0.000675825	58	7150	58
LUAD	TOP1MT	598.941	341.2	1.75517	5.31356e-10	4.07999e-09	58	116447	58
LUAD	TOP2A	2954.62	157.785	18.7144	7.08131e-11	6.50599e-10	58	7153	58
LUAD	TOP2B	2798.72	2807.5	0.996872	0.942608	0.952669	58	7155	58
LUAD	TOP3A	432.667	321.542	1.34549	0.00104494	0.00243344	58	7156	58
LUAD	TOP3B	278.449	228.649	1.2177	0.00848124	0.0161295	58	8940	58
LUSC	TOP1	2845.62	2884.65	0.986471	0.877976	0.896969	51	7150	51
LUSC	TOP1MT	950.435	328.898	2.88918	2.49685e-08	1.11511e-07	51	116447	51
LUSC	TOP2A	5292.16	215.665	24.5278	2.46669e-14	3.1889e-13	51	7153	51
LUSC	TOP2B	2780.83	2842.26	0.978389	0.697962	0.738837	51	7155	51
LUSC	TOP3A	624.532	354.356	1.76223	0.00298102	0.00563312	51	7156	51
LUSC	TOP3B	438.753	253.35	1.73152	4.53743e-06	1.385e-05	51	8940	51
PRAD	TOP1	2662.53	2095.83	1.27038	1.48898e-06	1.3389e-05	52	7150	52
PRAD	TOP1MT	502.542	442.388	1.13595	0.0716045	0.129841	52	116447	52
PRAD	TOP2A	454.318	149.489	3.03778	0.0123788	0.0299259	52	7153	52
PRAD	TOP2B	4363.74	4215.46	1.03517	0.491857	0.591158	52	7155	52
PRAD	TOP3A	404.925	339.218	1.19365	0.000128692	0.000610494	52	7156	52
PRAD	TOP3B	255.108	236.397	1.07912	0.144885	0.229652	52	8940	52
STAD	TOP1	3716.75	2256.89	1.64682	2.59449e-07	1.4799e-05	32	7150	32
STAD	TOP1MT	583.123	301.844	1.93156	4.2564e-05	0.000647066	32	116447	32
STAD	TOP2A	4913.73	768.833	6.39046	0.00128679	0.007538	32	7153	32
STAD	TOP2B	2065.74	2374.34	0.870034	0.167448	0.283588	32	7155	32
STAD	TOP3A	567.725	406.451	1.39669	0.000215495	0.00212097	32	7156	32
STAD	TOP3B	354.49	303.859	1.16657	0.0180536	0.0542804	32	8940	32
THCA	TOP1	2505.93	2622.79	0.955447	0.336757	0.419344	59	7150	59
THCA	TOP1MT	750.842	737.649	1.01788	0.73716	0.789737	59	116447	59
THCA	TOP2A	298.891	183.817	1.62569	0.0276107	0.049869	59	7153	59
THCA	TOP2B	4065.63	4115.94	0.987778	0.764475	0.812173	59	7155	59
THCA	TOP3A	291.958	299.454	0.974974	0.473165	0.554656	59	7156	59
THCA	TOP3B	274.318	255.911	1.0719	0.117216	0.17628	59	8940	59
