# Supplementary material for: An integrated multi-omics analysis of topoisomerase family in pan-cancer: Friend or foe?
Source: PLoS One. 2022 Oct 26;17(10):e0274546. doi: 10.1371/journal.pone.0274546 (PMC9604985; doi:10.1371/journal.pone.0274546)
Supplement: S1 File — (ZIP) [file pone.0274546.s006.zip › data and code/20.GsvaSubtypeTable.xlsx]

## Sheet: SheetName
cancertype	diff_p	Subtype1	Subtype2	Subtype3	Subtype4	Subtype5	Subtype6
BLCA	0.507117	Non-Papillary (1.3/148)	Papillary (1.3/66)
BRCA	1.21273e-37	Basal (1.2/140)	Her2 (1.1/67)	LumA (1/420)	LumB (1.1/193)	Normal_like (0.94/23)
COAD	0.0305965	MSI-H (1.6/6)	MSI-L (1.7/6)	MSS (1.6/15)
GBM	4.65779e-06	Classical (0.88/43)	G-CIMP (0.91/8)	Mesenchymal (0.8/55)	Neural (0.7/28)	Proneural (0.92/30)
HNSC	0.412186	Negative (1.3/66)	Positive (1.3/23)
KIRC	1.87477e-08	1 (0.7/147)	2 (0.73/90)	3 (0.77/94)	4 (0.68/86)
LUAD	7.75302e-12	1 (0.91/22)	2 (1.1/32)	3 (1.1/51)	4 (0.95/32)	5 (0.91/52)	6 (0.98/41)
LUSC	7.60046e-06	basal (1.1/43)	classical (1.1/65)	primitive (1.2/27)	secretory (1.1/43)
STAD	7.73401e-11	CIN (1.2/138)	EBV (1.3/25)	GS (1.1/54)	MSI (1.3/60)
