# Supplementary material for: An integrated multi-omics analysis of topoisomerase family in pan-cancer: Friend or foe?
Source: PLoS One. 2022 Oct 26;17(10):e0274546. doi: 10.1371/journal.pone.0274546 (PMC9604985; doi:10.1371/journal.pone.0274546)
Supplement: S1 File — (ZIP) [file pone.0274546.s006.zip › data and code/21.GsvaImmuTable.xlsx]

## Sheet: SheetName
cancertype	celltype	estimate	p_value	fdr	alternative	method	statistic
ACC	CD4_naive	0.129565	0.255099	1	two.sided	Spearman's rank correlation rho	71514.9
ACC	CD8_naive	0.0783474	0.492509	1	two.sided	Spearman's rank correlation rho	75723
ACC	Cytotoxic	-0.165062	0.146026	1	two.sided	Spearman's rank correlation rho	95721.5
ACC	Exhausted	-0.122904	0.280553	1	two.sided	Spearman's rank correlation rho	92257.8
ACC	Tr1	0.204463	0.0706864	1	two.sided	Spearman's rank correlation rho	65361.3
ACC	nTreg	0.0539217	0.636947	1	two.sided	Spearman's rank correlation rho	77729.8
ACC	iTreg	0.0178395	0.875997	1	two.sided	Spearman's rank correlation rho	80694.3
ACC	Th1	-0.0581705	0.610597	1	two.sided	Spearman's rank correlation rho	86939.3
ACC	Th2	-0.285755	0.0106852	0.256445	two.sided	Spearman's rank correlation rho	105638
ACC	Th17	-0.0197932	0.862543	1	two.sided	Spearman's rank correlation rho	83786.2
ACC	Tfh	-0.0698787	0.540574	1	two.sided	Spearman's rank correlation rho	87901.2
ACC	Central_memory	0.0306343	0.788694	1	two.sided	Spearman's rank correlation rho	79643.1
ACC	Effector_memory	-0.110548	0.332104	1	two.sided	Spearman's rank correlation rho	91242.6
ACC	NKT	0.00761332	0.946907	1	two.sided	Spearman's rank correlation rho	81534.5
ACC	MAIT	-0.447036	3.6261e-05	0.000906521	two.sided	Spearman's rank correlation rho	118888
ACC	DC	0.0405475	0.722742	1	two.sided	Spearman's rank correlation rho	78828.6
ACC	Bcell	0.219144	0.0523308	1	two.sided	Spearman's rank correlation rho	64155.2
ACC	Monocyte	0.111177	0.329343	1	two.sided	Spearman's rank correlation rho	73025.7
ACC	Macrophage	-0.13955	0.219977	1	two.sided	Spearman's rank correlation rho	93625.4
ACC	NK	-0.142823	0.209241	1	two.sided	Spearman's rank correlation rho	93894.4
ACC	Neutrophil	0.201271	0.0752937	1	two.sided	Spearman's rank correlation rho	65623.6
ACC	Gamma_delta	-0.285194	0.0108466	0.256445	two.sided	Spearman's rank correlation rho	105592
ACC	CD4_T	-0.109067	0.338658	1	two.sided	Spearman's rank correlation rho	91121
ACC	CD8_T	-0.272629	0.0150657	0.331444	two.sided	Spearman's rank correlation rho	104559
ACC	InfiltrationScore	-0.168641	0.137363	1	two.sided	Spearman's rank correlation rho	96015.5
BLCA	CD4_naive	0.17796	0.000303292	0.00394279	two.sided	Spearman's rank correlation rho	9.30506e+06
BLCA	CD8_naive	0.299399	6.78014e-10	1.15262e-08	two.sided	Spearman's rank correlation rho	7.93044e+06
BLCA	Cytotoxic	-0.360271	5.98509e-14	1.19702e-12	two.sided	Spearman's rank correlation rho	1.53976e+07
BLCA	Exhausted	-0.215475	1.1298e-05	0.00016947	two.sided	Spearman's rank correlation rho	1.37586e+07
BLCA	Tr1	-0.173109	0.000443975	0.0053277	two.sided	Spearman's rank correlation rho	1.3279e+07
BLCA	nTreg	0.242445	7.18634e-07	1.1498e-05	two.sided	Spearman's rank correlation rho	8.57513e+06
BLCA	iTreg	-0.105119	0.0337822	0.236475	two.sided	Spearman's rank correlation rho	1.25094e+07
BLCA	Th1	-0.164637	0.000843498	0.00927848	two.sided	Spearman's rank correlation rho	1.31831e+07
BLCA	Th2	-0.366925	1.89581e-14	3.9812e-13	two.sided	Spearman's rank correlation rho	1.54729e+07
BLCA	Th17	0.0323576	0.514558	1	two.sided	Spearman's rank correlation rho	1.09532e+07
BLCA	Tfh	-0.306572	2.50901e-10	4.51622e-09	two.sided	Spearman's rank correlation rho	1.47897e+07
BLCA	Central_memory	-0.112492	0.0230579	0.184463	two.sided	Spearman's rank correlation rho	1.25928e+07
BLCA	Effector_memory	0.0409079	0.409878	1	two.sided	Spearman's rank correlation rho	1.08564e+07
BLCA	NKT	-0.375361	4.24638e-15	9.34205e-14	two.sided	Spearman's rank correlation rho	1.55684e+07
BLCA	MAIT	-0.00941019	0.849703	1	two.sided	Spearman's rank correlation rho	1.1426e+07
BLCA	DC	-0.15289	0.00195504	0.0195504	two.sided	Spearman's rank correlation rho	1.30501e+07
BLCA	Bcell	0.0785138	0.113312	0.56656	two.sided	Spearman's rank correlation rho	1.04307e+07
BLCA	Monocyte	-0.0706025	0.15459	0.618362	two.sided	Spearman's rank correlation rho	1.21187e+07
BLCA	Macrophage	-0.327033	1.26495e-11	2.4034e-10	two.sided	Spearman's rank correlation rho	1.50213e+07
BLCA	NK	-0.378971	2.20827e-15	5.29984e-14	two.sided	Spearman's rank correlation rho	1.56092e+07
BLCA	Neutrophil	0.411017	4.61701e-18	1.15425e-16	two.sided	Spearman's rank correlation rho	6.66698e+06
BLCA	Gamma_delta	-0.0929473	0.0606903	0.364142	two.sided	Spearman's rank correlation rho	1.23716e+07
BLCA	CD4_T	-0.211691	1.6193e-05	0.000226701	two.sided	Spearman's rank correlation rho	1.37157e+07
BLCA	CD8_T	-0.131197	0.00796858	0.0717172	two.sided	Spearman's rank correlation rho	1.28046e+07
BLCA	InfiltrationScore	-0.3773	2.99186e-15	6.88129e-14	two.sided	Spearman's rank correlation rho	1.55903e+07
BRCA	CD4_naive	0.00991239	0.740589	1	two.sided	Spearman's rank correlation rho	2.30594e+08
BRCA	CD8_naive	-0.0739567	0.0133806	0.0936641	two.sided	Spearman's rank correlation rho	2.50127e+08
BRCA	Cytotoxic	0.0202512	0.49876	1	two.sided	Spearman's rank correlation rho	2.28186e+08
BRCA	Exhausted	0.11188	0.000177912	0.00213495	two.sided	Spearman's rank correlation rho	2.06845e+08
BRCA	Tr1	0.105316	0.000419886	0.00419886	two.sided	Spearman's rank correlation rho	2.08374e+08
BRCA	nTreg	0.176944	2.57155e-09	4.44977e-08	two.sided	Spearman's rank correlation rho	1.91692e+08
BRCA	iTreg	0.205487	3.99792e-12	7.99583e-11	two.sided	Spearman's rank correlation rho	1.85044e+08
BRCA	Th1	0.177133	2.4721e-09	4.44977e-08	two.sided	Spearman's rank correlation rho	1.91648e+08
BRCA	Th2	-0.0407597	0.173229	0.866143	two.sided	Spearman's rank correlation rho	2.42395e+08
BRCA	Th17	-0.288869	6.27435e-23	1.50584e-21	two.sided	Spearman's rank correlation rho	3.00181e+08
BRCA	Tfh	-0.117639	8.0555e-05	0.00104721	two.sided	Spearman's rank correlation rho	2.60301e+08
BRCA	Central_memory	-0.0446192	0.135966	0.815794	two.sided	Spearman's rank correlation rho	2.43294e+08
BRCA	Effector_memory	0.0914048	0.00221896	0.0177517	two.sided	Spearman's rank correlation rho	2.11614e+08
BRCA	NKT	-0.21349	5.44462e-13	1.19782e-11	two.sided	Spearman's rank correlation rho	2.82625e+08
BRCA	MAIT	-0.155149	1.8538e-07	2.79279e-06	two.sided	Spearman's rank correlation rho	2.69037e+08
BRCA	DC	0.185921	3.74502e-10	7.11554e-09	two.sided	Spearman's rank correlation rho	1.89601e+08
BRCA	Bcell	0.345745	9.65058e-33	2.41264e-31	two.sided	Spearman's rank correlation rho	1.52378e+08
BRCA	Monocyte	0.132064	9.41226e-06	0.000131772	two.sided	Spearman's rank correlation rho	2.02144e+08
BRCA	Macrophage	0.00403362	0.892833	1	two.sided	Spearman's rank correlation rho	2.31963e+08
BRCA	NK	-0.155477	1.74549e-07	2.79279e-06	two.sided	Spearman's rank correlation rho	2.69113e+08
BRCA	Neutrophil	0.111423	0.00018916	0.00213495	two.sided	Spearman's rank correlation rho	2.06952e+08
BRCA	Gamma_delta	-0.213116	5.98745e-13	1.25737e-11	two.sided	Spearman's rank correlation rho	2.82538e+08
BRCA	CD4_T	-0.245446	8.40882e-17	1.93403e-15	two.sided	Spearman's rank correlation rho	2.90067e+08
BRCA	CD8_T	0.0270295	0.366565	1	two.sided	Spearman's rank correlation rho	2.26607e+08
BRCA	InfiltrationScore	0.0977778	0.0010621	0.00955893	two.sided	Spearman's rank correlation rho	2.1013e+08
CESC	CD4_naive	0.0402141	0.479807	1	two.sided	Spearman's rank correlation rho	4.81171e+06
CESC	CD8_naive	0.172751	0.00223379	0.0469095	two.sided	Spearman's rank correlation rho	4.14726e+06
CESC	Cytotoxic	-0.228467	4.7674e-05	0.00104883	two.sided	Spearman's rank correlation rho	6.1587e+06
CESC	Exhausted	-0.11735	0.0386113	0.540558	two.sided	Spearman's rank correlation rho	5.60163e+06
CESC	Tr1	0.0532525	0.349273	1	two.sided	Spearman's rank correlation rho	4.74635e+06
CESC	nTreg	-0.0221923	0.696656	1	two.sided	Spearman's rank correlation rho	5.12458e+06
CESC	iTreg	-0.026991	0.635385	1	two.sided	Spearman's rank correlation rho	5.14863e+06
CESC	Th1	-0.0586808	0.302274	1	two.sided	Spearman's rank correlation rho	5.30751e+06
CESC	Th2	-0.115474	0.0418493	0.544042	two.sided	Spearman's rank correlation rho	5.59223e+06
CESC	Th17	-0.00969817	0.864739	1	two.sided	Spearman's rank correlation rho	5.06194e+06
CESC	Tfh	-0.253149	6.17824e-06	0.000148278	two.sided	Spearman's rank correlation rho	6.28244e+06
CESC	Central_memory	-0.109847	0.0529628	0.635553	two.sided	Spearman's rank correlation rho	5.56402e+06
CESC	Effector_memory	0.0150866	0.79101	1	two.sided	Spearman's rank correlation rho	4.93769e+06
CESC	NKT	-0.141118	0.0127351	0.203761	two.sided	Spearman's rank correlation rho	5.72079e+06
CESC	MAIT	-0.124813	0.0277467	0.416201	two.sided	Spearman's rank correlation rho	5.63905e+06
CESC	DC	-0.0882065	0.12059	1	two.sided	Spearman's rank correlation rho	5.45553e+06
CESC	Bcell	0.019939	0.726153	1	two.sided	Spearman's rank correlation rho	4.91336e+06
CESC	Monocyte	0.157824	0.005278	0.0897259	two.sided	Spearman's rank correlation rho	4.2221e+06
CESC	Macrophage	-0.049567	0.383678	1	two.sided	Spearman's rank correlation rho	5.26182e+06
CESC	NK	-0.25499	5.25846e-06	0.000131462	two.sided	Spearman's rank correlation rho	6.29167e+06
CESC	Neutrophil	0.251619	7.05695e-06	0.00016231	two.sided	Spearman's rank correlation rho	3.75187e+06
CESC	Gamma_delta	-0.0347041	0.542039	1	two.sided	Spearman's rank correlation rho	5.1873e+06
CESC	CD4_T	-0.170721	0.00252126	0.0504252	two.sided	Spearman's rank correlation rho	5.8692e+06
CESC	CD8_T	-0.163887	0.0037535	0.0675631	two.sided	Spearman's rank correlation rho	5.83494e+06
CESC	InfiltrationScore	-0.166082	0.00330844	0.0628604	two.sided	Spearman's rank correlation rho	5.84594e+06
CHOL	CD4_naive	0.216832	0.203994	1	two.sided	Spearman's rank correlation rho	6085.22
CHOL	CD8_naive	0.22778	0.18152	1	two.sided	Spearman's rank correlation rho	6000.15
CHOL	Cytotoxic	-0.0483944	0.779261	1	two.sided	Spearman's rank correlation rho	8146.02
CHOL	Exhausted	0.239371	0.159701	1	two.sided	Spearman's rank correlation rho	5910.09
CHOL	Tr1	-0.135334	0.431297	1	two.sided	Spearman's rank correlation rho	8821.54
CHOL	nTreg	-0.0948764	0.582036	1	two.sided	Spearman's rank correlation rho	8507.19
CHOL	iTreg	-0.0494346	0.774637	1	two.sided	Spearman's rank correlation rho	8154.11
CHOL	Th1	0.0111976	0.94832	1	two.sided	Spearman's rank correlation rho	7682.99
CHOL	Th2	-0.181397	0.289698	1	two.sided	Spearman's rank correlation rho	9179.45
CHOL	Th17	-0.134131	0.435438	1	two.sided	Spearman's rank correlation rho	8812.2
CHOL	Tfh	-0.138038	0.422059	1	two.sided	Spearman's rank correlation rho	8842.56
CHOL	Central_memory	0.0840583	0.625965	1	two.sided	Spearman's rank correlation rho	7116.87
CHOL	Effector_memory	-0.130769	0.447137	1	two.sided	Spearman's rank correlation rho	8786.08
CHOL	NKT	0.0295074	0.864355	1	two.sided	Spearman's rank correlation rho	7540.73
CHOL	MAIT	0.0293606	0.865023	1	two.sided	Spearman's rank correlation rho	7541.87
CHOL	DC	-0.27402	0.10583	1	two.sided	Spearman's rank correlation rho	9899.14
CHOL	Bcell	0.0336037	0.845736	1	two.sided	Spearman's rank correlation rho	7508.9
CHOL	Monocyte	-0.0669456	0.698065	1	two.sided	Spearman's rank correlation rho	8290.17
CHOL	Macrophage	-0.222422	0.192288	1	two.sided	Spearman's rank correlation rho	9498.22
CHOL	NK	-0.0316663	0.854532	1	two.sided	Spearman's rank correlation rho	8016.05
CHOL	Neutrophil	0.143584	0.40347	1	two.sided	Spearman's rank correlation rho	6654.35
CHOL	Gamma_delta	-0.00832623	0.961561	1	two.sided	Spearman's rank correlation rho	7834.69
CHOL	CD4_T	-0.112292	0.514376	1	two.sided	Spearman's rank correlation rho	8642.51
CHOL	CD8_T	-0.0525232	0.760955	1	two.sided	Spearman's rank correlation rho	8178.11
CHOL	InfiltrationScore	-0.283563	0.0937517	1	two.sided	Spearman's rank correlation rho	9973.28
COAD	CD4_naive	0.0749267	0.201726	0.933022	two.sided	Spearman's rank correlation rho	3.83856e+06
COAD	CD8_naive	0.246675	2.0156e-05	0.000423272	two.sided	Spearman's rank correlation rho	3.1259e+06
COAD	Cytotoxic	-0.243656	2.5611e-05	0.000512223	two.sided	Spearman's rank correlation rho	5.16051e+06
COAD	Exhausted	-0.113216	0.0532905	0.514415	two.sided	Spearman's rank correlation rho	4.61925e+06
COAD	Tr1	-0.143325	0.0142338	0.185039	two.sided	Spearman's rank correlation rho	4.74419e+06
COAD	nTreg	-0.0695423	0.236145	0.933022	two.sided	Spearman's rank correlation rho	4.43803e+06
COAD	iTreg	-0.0775037	0.186604	0.933022	two.sided	Spearman's rank correlation rho	4.47107e+06
COAD	Th1	-0.074799	0.202497	0.933022	two.sided	Spearman's rank correlation rho	4.45984e+06
COAD	Th2	-0.228253	8.294e-05	0.00157587	two.sided	Spearman's rank correlation rho	5.09659e+06
COAD	Th17	-0.108125	0.0650192	0.514415	two.sided	Spearman's rank correlation rho	4.59813e+06
COAD	Tfh	-0.250395	1.494e-05	0.000328674	two.sided	Spearman's rank correlation rho	5.18847e+06
COAD	Central_memory	-0.178079	0.00225507	0.033826	two.sided	Spearman's rank correlation rho	4.8884e+06
COAD	Effector_memory	-0.134434	0.0215735	0.238968	two.sided	Spearman's rank correlation rho	4.70729e+06
COAD	NKT	0.111677	0.0566359	0.514415	two.sided	Spearman's rank correlation rho	3.68607e+06
COAD	MAIT	-0.219923	0.000151611	0.00257739	two.sided	Spearman's rank correlation rho	5.06203e+06
COAD	DC	-0.154408	0.00821562	0.115019	two.sided	Spearman's rank correlation rho	4.79018e+06
COAD	Bcell	0.00929168	0.874379	0.933022	two.sided	Spearman's rank correlation rho	4.11091e+06
COAD	Monocyte	0.0973147	0.0969702	0.581821	two.sided	Spearman's rank correlation rho	3.74566e+06
COAD	Macrophage	-0.179239	0.00210753	0.0337205	two.sided	Spearman's rank correlation rho	4.89321e+06
COAD	NK	-0.329027	8.43873e-09	2.02529e-07	two.sided	Spearman's rank correlation rho	5.51475e+06
COAD	Neutrophil	0.357403	3.17293e-10	7.93232e-09	two.sided	Spearman's rank correlation rho	2.66643e+06
COAD	Gamma_delta	0.114102	0.0514415	0.514415	two.sided	Spearman's rank correlation rho	3.676e+06
COAD	CD4_T	-0.136183	0.019914	0.238968	two.sided	Spearman's rank correlation rho	4.71455e+06
COAD	CD8_T	-0.223015	0.000121518	0.00218733	two.sided	Spearman's rank correlation rho	5.07486e+06
COAD	InfiltrationScore	-0.263151	5.16377e-06	0.000118767	two.sided	Spearman's rank correlation rho	5.2414e+06
DLBC	CD4_naive	0.0150081	0.919357	1	two.sided	Spearman's rank correlation rho	18147.5
DLBC	CD8_naive	-0.0193837	0.89596	1	two.sided	Spearman's rank correlation rho	18781.1
DLBC	Cytotoxic	-0.338924	0.0184504	0.44281	two.sided	Spearman's rank correlation rho	24668.3
DLBC	Exhausted	-0.295088	0.0417379	0.876496	two.sided	Spearman's rank correlation rho	23860.7
DLBC	Tr1	0.175403	0.233077	1	two.sided	Spearman's rank correlation rho	15192.4
DLBC	nTreg	0.275445	0.0581098	1	two.sided	Spearman's rank correlation rho	13349.2
DLBC	iTreg	0.334288	0.0202213	0.463153	two.sided	Spearman's rank correlation rho	12265.1
DLBC	Th1	0.053216	0.719425	1	two.sided	Spearman's rank correlation rho	17443.5
DLBC	Th2	-0.0714543	0.629367	1	two.sided	Spearman's rank correlation rho	19740.5
DLBC	Th17	0.0182958	0.90177	1	two.sided	Spearman's rank correlation rho	18086.9
DLBC	Tfh	-0.15588	0.290062	1	two.sided	Spearman's rank correlation rho	21295.9
DLBC	Central_memory	0.191319	0.192702	1	two.sided	Spearman's rank correlation rho	14899.1
DLBC	Effector_memory	0.0230544	0.876399	1	two.sided	Spearman's rank correlation rho	17999.2
DLBC	NKT	-0.0676852	0.647599	1	two.sided	Spearman's rank correlation rho	19671
DLBC	MAIT	-0.22747	0.119975	1	two.sided	Spearman's rank correlation rho	22614.9
DLBC	DC	-0.18999	0.195869	1	two.sided	Spearman's rank correlation rho	21924.4
DLBC	Bcell	0.240806	0.099202	1	two.sided	Spearman's rank correlation rho	13987.4
DLBC	Monocyte	-0.135248	0.35938	1	two.sided	Spearman's rank correlation rho	20915.8
DLBC	Macrophage	-0.0958068	0.517137	1	two.sided	Spearman's rank correlation rho	20189.1
DLBC	NK	-0.515255	0.000178604	0.00446509	two.sided	Spearman's rank correlation rho	27917.1
DLBC	Neutrophil	0.104126	0.481241	1	two.sided	Spearman's rank correlation rho	16505.6
DLBC	Gamma_delta	-0.0953932	0.518956	1	two.sided	Spearman's rank correlation rho	20181.5
DLBC	CD4_T	-0.0262187	0.859595	1	two.sided	Spearman's rank correlation rho	18907.1
DLBC	CD8_T	-0.334501	0.0201371	0.463153	two.sided	Spearman's rank correlation rho	24586.8
DLBC	InfiltrationScore	-0.249966	0.0866234	1	two.sided	Spearman's rank correlation rho	23029.4
ESCA	CD4_naive	-0.0108665	0.882655	1	two.sided	Spearman's rank correlation rho	1.10168e+06
ESCA	CD8_naive	0.240995	0.000891943	0.0196227	two.sided	Spearman's rank correlation rho	827191
ESCA	Cytotoxic	-0.174204	0.0171026	0.342052	two.sided	Spearman's rank correlation rho	1.27969e+06
ESCA	Exhausted	0.0508725	0.48928	1	two.sided	Spearman's rank correlation rho	1.03439e+06
ESCA	Tr1	-0.101415	0.167251	1	two.sided	Spearman's rank correlation rho	1.20036e+06
ESCA	nTreg	0.0170259	0.817096	1	two.sided	Spearman's rank correlation rho	1.07128e+06
ESCA	iTreg	-0.0288904	0.694687	1	two.sided	Spearman's rank correlation rho	1.12132e+06
ESCA	Th1	0.0229735	0.754971	1	two.sided	Spearman's rank correlation rho	1.0648e+06
ESCA	Th2	-0.0279702	0.703948	1	two.sided	Spearman's rank correlation rho	1.12032e+06
ESCA	Th17	-0.106416	0.147175	1	two.sided	Spearman's rank correlation rho	1.20581e+06
ESCA	Tfh	-0.296981	3.6685e-05	0.000843751	two.sided	Spearman's rank correlation rho	1.4135e+06
ESCA	Central_memory	-0.224588	0.00200041	0.0420086	two.sided	Spearman's rank correlation rho	1.3346e+06
ESCA	Effector_memory	-0.026087	0.723037	1	two.sided	Spearman's rank correlation rho	1.11827e+06
ESCA	NKT	-0.0759013	0.301854	1	two.sided	Spearman's rank correlation rho	1.17256e+06
ESCA	MAIT	-0.307041	1.9176e-05	0.000479399	two.sided	Spearman's rank correlation rho	1.42446e+06
ESCA	DC	0.156395	0.0325571	0.586028	two.sided	Spearman's rank correlation rho	919391
ESCA	Bcell	-0.152419	0.0372967	0.634044	two.sided	Spearman's rank correlation rho	1.25595e+06
ESCA	Monocyte	0.0841228	0.252342	1	two.sided	Spearman's rank correlation rho	998156
ESCA	Macrophage	0.0635995	0.387174	1	two.sided	Spearman's rank correlation rho	1.02052e+06
ESCA	NK	-0.141899	0.0527155	0.790733	two.sided	Spearman's rank correlation rho	1.24448e+06
ESCA	Neutrophil	0.170178	0.0198829	0.377775	two.sided	Spearman's rank correlation rho	904370
ESCA	Gamma_delta	-0.0692108	0.346589	1	two.sided	Spearman's rank correlation rho	1.16526e+06
ESCA	CD4_T	-0.303096	2.4801e-05	0.000595219	two.sided	Spearman's rank correlation rho	1.42016e+06
ESCA	CD8_T	-0.149512	0.0411186	0.657897	two.sided	Spearman's rank correlation rho	1.25278e+06
ESCA	InfiltrationScore	-0.0854673	0.244813	1	two.sided	Spearman's rank correlation rho	1.18298e+06
GBM	CD4_naive	-0.0700803	0.34318	1	two.sided	Spearman's rank correlation rho	1.12919e+06
GBM	CD8_naive	0.32484	6.44317e-06	0.00012242	two.sided	Spearman's rank correlation rho	712456
GBM	Cytotoxic	-0.167434	0.0227253	0.227253	two.sided	Spearman's rank correlation rho	1.23192e+06
GBM	Exhausted	-0.394419	2.77331e-08	6.10129e-07	two.sided	Spearman's rank correlation rho	1.47145e+06
GBM	Tr1	0.00563105	0.939362	1	two.sided	Spearman's rank correlation rho	1.0493e+06
GBM	nTreg	-0.109363	0.138375	0.968626	two.sided	Spearman's rank correlation rho	1.17064e+06
GBM	iTreg	-0.0469032	0.526096	1	two.sided	Spearman's rank correlation rho	1.10473e+06
GBM	Th1	-0.00367095	0.960448	1	two.sided	Spearman's rank correlation rho	1.05911e+06
GBM	Th2	-0.314295	1.3196e-05	0.000237536	two.sided	Spearman's rank correlation rho	1.3869e+06
GBM	Th17	-0.0946022	0.200235	1	two.sided	Spearman's rank correlation rho	1.15507e+06
GBM	Tfh	-0.189356	0.00983813	0.118058	two.sided	Spearman's rank correlation rho	1.25506e+06
GBM	Central_memory	0.135475	0.065965	0.593685	two.sided	Spearman's rank correlation rho	912281
GBM	Effector_memory	-0.215926	0.00315819	0.0410565	two.sided	Spearman's rank correlation rho	1.28309e+06
GBM	NKT	-0.260114	0.000349291	0.00558865	two.sided	Spearman's rank correlation rho	1.32972e+06
GBM	MAIT	-0.42017	2.61514e-09	6.01482e-08	two.sided	Spearman's rank correlation rho	1.49862e+06
GBM	DC	-0.174271	0.0176701	0.194371	two.sided	Spearman's rank correlation rho	1.23914e+06
GBM	Bcell	0.448906	1.4671e-10	3.52105e-09	two.sided	Spearman's rank correlation rho	581537
GBM	Monocyte	-0.126274	0.0867618	0.694094	two.sided	Spearman's rank correlation rho	1.18849e+06
GBM	Macrophage	-0.463102	3.19135e-11	7.97838e-10	two.sided	Spearman's rank correlation rho	1.54392e+06
GBM	NK	-0.222906	0.00229025	0.0320635	two.sided	Spearman's rank correlation rho	1.29046e+06
GBM	Neutrophil	0.266943	0.000239643	0.00407393	two.sided	Spearman's rank correlation rho	773552
GBM	Gamma_delta	0.379554	9.91645e-08	2.08245e-06	two.sided	Spearman's rank correlation rho	654719
GBM	CD4_T	-0.0567851	0.442638	1	two.sided	Spearman's rank correlation rho	1.11516e+06
GBM	CD8_T	-0.229171	0.00170223	0.0255334	two.sided	Spearman's rank correlation rho	1.29707e+06
GBM	InfiltrationScore	-0.355482	6.85388e-07	1.3708e-05	two.sided	Spearman's rank correlation rho	1.43036e+06
HNSC	CD4_naive	0.112516	0.00980605	0.127479	two.sided	Spearman's rank correlation rho	2.15261e+07
HNSC	CD8_naive	0.27789	8.79453e-11	2.19863e-09	two.sided	Spearman's rank correlation rho	1.75149e+07
HNSC	Cytotoxic	-0.244935	1.26253e-08	2.90382e-07	two.sided	Spearman's rank correlation rho	3.01961e+07
HNSC	Exhausted	-0.164087	0.000156838	0.00282308	two.sided	Spearman's rank correlation rho	2.82351e+07
HNSC	Tr1	-0.00197639	0.963932	1	two.sided	Spearman's rank correlation rho	2.43031e+07
HNSC	nTreg	0.0771669	0.077023	0.739409	two.sided	Spearman's rank correlation rho	2.23835e+07
HNSC	iTreg	0.00518991	0.905476	1	two.sided	Spearman's rank correlation rho	2.41293e+07
HNSC	Th1	-0.0704956	0.10632	0.85056	two.sided	Spearman's rank correlation rho	2.59651e+07
HNSC	Th2	-0.0594223	0.173579	1	two.sided	Spearman's rank correlation rho	2.56965e+07
HNSC	Th17	0.0858193	0.0491616	0.540778	two.sided	Spearman's rank correlation rho	2.21736e+07
HNSC	Tfh	-0.159723	0.000234967	0.00399443	two.sided	Spearman's rank correlation rho	2.81293e+07
HNSC	Central_memory	0.0779828	0.0739409	0.739409	two.sided	Spearman's rank correlation rho	2.23637e+07
HNSC	Effector_memory	0.0120862	0.782131	1	two.sided	Spearman's rank correlation rho	2.3962e+07
HNSC	NKT	-0.117388	0.00703513	0.0984918	two.sided	Spearman's rank correlation rho	2.71024e+07
HNSC	MAIT	-0.2396	2.64686e-08	5.8231e-07	two.sided	Spearman's rank correlation rho	3.00667e+07
HNSC	DC	-0.155567	0.000341992	0.00547187	two.sided	Spearman's rank correlation rho	2.80285e+07
HNSC	Bcell	0.0480315	0.271506	1	two.sided	Spearman's rank correlation rho	2.30902e+07
HNSC	Monocyte	0.0890407	0.0412193	0.494631	two.sided	Spearman's rank correlation rho	2.20955e+07
HNSC	Macrophage	-0.141307	0.00115634	0.0173451	two.sided	Spearman's rank correlation rho	2.76826e+07
HNSC	NK	-0.218823	4.0151e-07	8.0302e-06	two.sided	Spearman's rank correlation rho	2.95628e+07
HNSC	Neutrophil	0.172271	7.1481e-05	0.00135813	two.sided	Spearman's rank correlation rho	2.00767e+07
HNSC	Gamma_delta	-0.0689133	0.114423	0.85056	two.sided	Spearman's rank correlation rho	2.59267e+07
HNSC	CD4_T	-0.020283	0.642559	1	two.sided	Spearman's rank correlation rho	2.47471e+07
HNSC	CD8_T	-0.250881	5.41952e-09	1.30068e-07	two.sided	Spearman's rank correlation rho	3.03403e+07
HNSC	InfiltrationScore	-0.228306	1.19842e-07	2.51667e-06	two.sided	Spearman's rank correlation rho	2.97928e+07
KICH	CD4_naive	0.0132006	0.916219	1	two.sided	Spearman's rank correlation rho	47272.6
KICH	CD8_naive	0.0560051	0.655131	1	two.sided	Spearman's rank correlation rho	45222.1
KICH	Cytotoxic	-0.257179	0.0371042	0.704979	two.sided	Spearman's rank correlation rho	60225.2
KICH	Exhausted	-0.157341	0.207058	1	two.sided	Spearman's rank correlation rho	55442.4
KICH	Tr1	0.23666	0.0557258	1	two.sided	Spearman's rank correlation rho	36567.8
KICH	nTreg	0.0990712	0.428693	1	two.sided	Spearman's rank correlation rho	43159
KICH	iTreg	0.137187	0.272022	1	two.sided	Spearman's rank correlation rho	41333.1
KICH	Th1	-0.140804	0.259461	1	two.sided	Spearman's rank correlation rho	54650.2
KICH	Th2	-0.331078	0.00662078	0.158899	two.sided	Spearman's rank correlation rho	63765.3
KICH	Th17	0.0149729	0.905019	1	two.sided	Spearman's rank correlation rho	47187.7
KICH	Tfh	-0.118326	0.344022	1	two.sided	Spearman's rank correlation rho	53573.4
KICH	Central_memory	0.289847	0.0182426	0.401337	two.sided	Spearman's rank correlation rho	34019.9
KICH	Effector_memory	-0.029809	0.812195	1	two.sided	Spearman's rank correlation rho	49333
KICH	NKT	0.269944	0.0283791	0.567582	two.sided	Spearman's rank correlation rho	34973.3
KICH	MAIT	-0.190653	0.125182	1	two.sided	Spearman's rank correlation rho	57038.2
KICH	DC	-0.118618	0.342823	1	two.sided	Spearman's rank correlation rho	53587.4
KICH	Bcell	0.286478	0.0197008	0.413717	two.sided	Spearman's rank correlation rho	34181.3
KICH	Monocyte	0.127318	0.308335	1	two.sided	Spearman's rank correlation rho	41805.9
KICH	Macrophage	-0.220432	0.0753177	1	two.sided	Spearman's rank correlation rho	58464.8
KICH	NK	-0.430409	0.00030954	0.0077385	two.sided	Spearman's rank correlation rho	68523.7
KICH	Neutrophil	0.0255115	0.838878	1	two.sided	Spearman's rank correlation rho	46682.9
KICH	Gamma_delta	-0.195931	0.114874	1	two.sided	Spearman's rank correlation rho	57291.1
KICH	CD4_T	-0.0211482	0.866154	1	two.sided	Spearman's rank correlation rho	48918.1
KICH	CD8_T	-0.178353	0.151922	1	two.sided	Spearman's rank correlation rho	56449
KICH	InfiltrationScore	-0.316337	0.00966336	0.222257	two.sided	Spearman's rank correlation rho	63059.1
KIRC	CD4_naive	-0.0223814	0.605142	1	two.sided	Spearman's rank correlation rho	2.62394e+07
KIRC	CD8_naive	0.19533	5.22337e-06	0.000104467	two.sided	Spearman's rank correlation rho	2.06519e+07
KIRC	Cytotoxic	-0.0967302	0.025124	0.301488	two.sided	Spearman's rank correlation rho	2.81476e+07
KIRC	Exhausted	0.160567	0.000189238	0.00302782	two.sided	Spearman's rank correlation rho	2.15441e+07
KIRC	Tr1	0.205794	1.54856e-06	3.252e-05	two.sided	Spearman's rank correlation rho	2.03833e+07
KIRC	nTreg	0.403369	2.17042e-22	5.42605e-21	two.sided	Spearman's rank correlation rho	1.53125e+07
KIRC	iTreg	0.400848	4.16522e-22	9.99653e-21	two.sided	Spearman's rank correlation rho	1.53772e+07
KIRC	Th1	0.189602	9.89245e-06	0.000181281	two.sided	Spearman's rank correlation rho	2.07989e+07
KIRC	Th2	-0.2511	3.75816e-09	8.64376e-08	two.sided	Spearman's rank correlation rho	3.21095e+07
KIRC	Th17	-0.0830112	0.0547725	0.510562	two.sided	Spearman's rank correlation rho	2.77955e+07
KIRC	Tfh	-0.0843174	0.0510562	0.510562	two.sided	Spearman's rank correlation rho	2.7829e+07
KIRC	Central_memory	0.118157	0.00616723	0.080174	two.sided	Spearman's rank correlation rho	2.26325e+07
KIRC	Effector_memory	-0.119212	0.00572059	0.0800882	two.sided	Spearman's rank correlation rho	2.87246e+07
KIRC	NKT	-0.0760819	0.0784313	0.549019	two.sided	Spearman's rank correlation rho	2.76177e+07
KIRC	MAIT	-0.120489	0.005219	0.078285	two.sided	Spearman's rank correlation rho	2.87574e+07
KIRC	DC	-0.0499303	0.248504	1	two.sided	Spearman's rank correlation rho	2.69465e+07
KIRC	Bcell	0.0443919	0.304961	1	two.sided	Spearman's rank correlation rho	2.45257e+07
KIRC	Monocyte	0.0128812	0.766056	1	two.sided	Spearman's rank correlation rho	2.53344e+07
KIRC	Macrophage	0.0758114	0.0795011	0.549019	two.sided	Spearman's rank correlation rho	2.37193e+07
KIRC	NK	-0.169556	7.9817e-05	0.00135688	two.sided	Spearman's rank correlation rho	3.00167e+07
KIRC	Neutrophil	-0.189931	9.54108e-06	0.000181281	two.sided	Spearman's rank correlation rho	3.05396e+07
KIRC	Gamma_delta	-0.246302	7.54855e-09	1.66068e-07	two.sided	Spearman's rank correlation rho	3.19864e+07
KIRC	CD4_T	0.0869012	0.0443238	0.487562	two.sided	Spearman's rank correlation rho	2.34347e+07
KIRC	CD8_T	0.0816058	0.0590193	0.510562	two.sided	Spearman's rank correlation rho	2.35706e+07
KIRC	InfiltrationScore	-0.0413984	0.338762	1	two.sided	Spearman's rank correlation rho	2.67275e+07
KIRP	CD4_naive	0.0793665	0.17546	1	two.sided	Spearman's rank correlation rho	3.85952e+06
KIRP	CD8_naive	0.401935	8.39252e-13	2.0142e-11	two.sided	Spearman's rank correlation rho	2.50724e+06
KIRP	Cytotoxic	-0.310279	5.86564e-08	1.17313e-06	two.sided	Spearman's rank correlation rho	5.49301e+06
KIRP	Exhausted	-0.143019	0.0142764	0.185593	two.sided	Spearman's rank correlation rho	4.79181e+06
KIRP	Tr1	-0.0345645	0.555663	1	two.sided	Spearman's rank correlation rho	4.33715e+06
KIRP	nTreg	0.105213	0.0721364	0.649228	two.sided	Spearman's rank correlation rho	3.75116e+06
KIRP	iTreg	-0.0144851	0.804987	1	two.sided	Spearman's rank correlation rho	4.25297e+06
KIRP	Th1	-0.131823	0.0240292	0.240292	two.sided	Spearman's rank correlation rho	4.74488e+06
KIRP	Th2	-0.137123	0.0188628	0.20749	two.sided	Spearman's rank correlation rho	4.7671e+06
KIRP	Th17	0.188887	0.00115932	0.0162305	two.sided	Spearman's rank correlation rho	3.40038e+06
KIRP	Tfh	-0.34379	1.49576e-09	3.29068e-08	two.sided	Spearman's rank correlation rho	5.63349e+06
KIRP	Central_memory	0.00183779	0.975012	1	two.sided	Spearman's rank correlation rho	4.18454e+06
KIRP	Effector_memory	-0.0304547	0.603626	1	two.sided	Spearman's rank correlation rho	4.31992e+06
KIRP	NKT	-0.0458447	0.434337	1	two.sided	Spearman's rank correlation rho	4.38444e+06
KIRP	MAIT	-0.220036	0.000146484	0.00234374	two.sided	Spearman's rank correlation rho	5.11469e+06
KIRP	DC	-0.397962	1.46914e-12	3.37902e-11	two.sided	Spearman's rank correlation rho	5.8606e+06
KIRP	Bcell	0.222527	0.000122513	0.00220524	two.sided	Spearman's rank correlation rho	3.25936e+06
KIRP	Monocyte	0.0172809	0.768331	1	two.sided	Spearman's rank correlation rho	4.1198e+06
KIRP	Macrophage	-0.339126	2.56033e-09	5.37669e-08	two.sided	Spearman's rank correlation rho	5.61394e+06
KIRP	NK	-0.221676	0.000130258	0.00221439	two.sided	Spearman's rank correlation rho	5.12156e+06
KIRP	Neutrophil	0.192395	0.000932411	0.0139862	two.sided	Spearman's rank correlation rho	3.38568e+06
KIRP	Gamma_delta	-0.0777624	0.184377	1	two.sided	Spearman's rank correlation rho	4.51824e+06
KIRP	CD4_T	-0.140616	0.0160121	0.192145	two.sided	Spearman's rank correlation rho	4.78174e+06
KIRP	CD8_T	-0.227059	8.8055e-05	0.00167304	two.sided	Spearman's rank correlation rho	5.14413e+06
KIRP	InfiltrationScore	-0.434181	6.7027e-15	1.67567e-13	two.sided	Spearman's rank correlation rho	6.01244e+06
LAML	CD4_naive	0.189614	0.0124678	0.261825	two.sided	Spearman's rank correlation rho	699301
LAML	CD8_naive	0.113663	0.136488	1	two.sided	Spearman's rank correlation rho	764841
LAML	Cytotoxic	-0.150558	0.0480171	0.864308	two.sided	Spearman's rank correlation rho	992845
LAML	Exhausted	0.168931	0.0262949	0.525898	two.sided	Spearman's rank correlation rho	717149
LAML	Tr1	-0.114112	0.134936	1	two.sided	Spearman's rank correlation rho	961394
LAML	nTreg	0.259374	0.000569023	0.0136566	two.sided	Spearman's rank correlation rho	639104
LAML	iTreg	0.0965226	0.20648	1	two.sided	Spearman's rank correlation rho	779632
LAML	Th1	0.070556	0.356298	1	two.sided	Spearman's rank correlation rho	802039
LAML	Th2	-0.0966324	0.205961	1	two.sided	Spearman's rank correlation rho	946310
LAML	Th17	-0.0613455	0.42268	1	two.sided	Spearman's rank correlation rho	915861
LAML	Tfh	-0.0387812	0.612449	1	two.sided	Spearman's rank correlation rho	896389
LAML	Central_memory	0.127043	0.0957866	1	two.sided	Spearman's rank correlation rho	753295
LAML	Effector_memory	0.0954897	0.211401	1	two.sided	Spearman's rank correlation rho	780524
LAML	NKT	-0.246995	0.00105261	0.02421	two.sided	Spearman's rank correlation rho	1.07606e+06
LAML	MAIT	-0.145628	0.0559072	0.950423	two.sided	Spearman's rank correlation rho	988590
LAML	DC	0.104872	0.169703	1	two.sided	Spearman's rank correlation rho	772428
LAML	Bcell	0.290271	0.00010707	0.00267675	two.sided	Spearman's rank correlation rho	612442
LAML	Monocyte	0.0275491	0.719002	1	two.sided	Spearman's rank correlation rho	839151
LAML	Macrophage	0.013574	0.85931	1	two.sided	Spearman's rank correlation rho	851211
LAML	NK	-0.203249	0.00731835	0.161004	two.sided	Spearman's rank correlation rho	1.03831e+06
LAML	Neutrophil	-0.157631	0.0383359	0.728382	two.sided	Spearman's rank correlation rho	998947
LAML	Gamma_delta	-0.132688	0.0818074	1	two.sided	Spearman's rank correlation rho	977424
LAML	CD4_T	-0.068229	0.372422	1	two.sided	Spearman's rank correlation rho	921800
LAML	CD8_T	0.0369799	0.629072	1	two.sided	Spearman's rank correlation rho	831013
LAML	InfiltrationScore	-0.00962338	0.9	1	two.sided	Spearman's rank correlation rho	871228
LGG	CD4_naive	-0.0610305	0.142795	1	two.sided	Spearman's rank correlation rho	3.41475e+07
LGG	CD8_naive	0.0547541	0.188673	1	two.sided	Spearman's rank correlation rho	3.04212e+07
LGG	Cytotoxic	-0.0443627	0.286981	1	two.sided	Spearman's rank correlation rho	3.36111e+07
LGG	Exhausted	-0.239826	5.25946e-09	1.10449e-07	two.sided	Spearman's rank correlation rho	3.99017e+07
LGG	Tr1	0.177304	1.8073e-05	0.000325314	two.sided	Spearman's rank correlation rho	2.64771e+07
LGG	nTreg	0.186673	6.24337e-06	0.000118624	two.sided	Spearman's rank correlation rho	2.61756e+07
LGG	iTreg	0.0286838	0.491294	1	two.sided	Spearman's rank correlation rho	3.12602e+07
LGG	Th1	0.112305	0.00687789	0.0756568	two.sided	Spearman's rank correlation rho	2.8569e+07
LGG	Th2	-0.000668435	0.987206	1	two.sided	Spearman's rank correlation rho	3.22048e+07
LGG	Th17	-0.121221	0.00351366	0.0421639	two.sided	Spearman's rank correlation rho	3.60846e+07
LGG	Tfh	0.134895	0.00115018	0.0161025	two.sided	Spearman's rank correlation rho	2.78419e+07
LGG	Central_memory	-0.144004	0.000515216	0.00875867	two.sided	Spearman's rank correlation rho	3.68179e+07
LGG	Effector_memory	0.0576621	0.166224	1	two.sided	Spearman's rank correlation rho	3.03276e+07
LGG	NKT	-0.0648938	0.119134	1	two.sided	Spearman's rank correlation rho	3.42718e+07
LGG	MAIT	-0.220566	8.44304e-08	1.68861e-06	two.sided	Spearman's rank correlation rho	3.92819e+07
LGG	DC	0.140949	0.000678097	0.0101715	two.sided	Spearman's rank correlation rho	2.76471e+07
LGG	Bcell	0.334202	1.50733e-16	3.61759e-15	two.sided	Spearman's rank correlation rho	2.14276e+07
LGG	Monocyte	0.258304	2.90273e-10	6.38601e-09	two.sided	Spearman's rank correlation rho	2.38703e+07
LGG	Macrophage	0.0286366	0.492007	1	two.sided	Spearman's rank correlation rho	3.12617e+07
LGG	NK	-0.128386	0.00198316	0.0257811	two.sided	Spearman's rank correlation rho	3.63152e+07
LGG	Neutrophil	0.0641454	0.123461	1	two.sided	Spearman's rank correlation rho	3.01189e+07
LGG	Gamma_delta	0.348057	6.65243e-18	1.66311e-16	two.sided	Spearman's rank correlation rho	2.09817e+07
LGG	CD4_T	-0.304337	7.48587e-14	1.72175e-12	two.sided	Spearman's rank correlation rho	4.19779e+07
LGG	CD8_T	-0.142295	0.000601191	0.00961906	two.sided	Spearman's rank correlation rho	3.67629e+07
LGG	InfiltrationScore	0.0811271	0.0512454	0.512454	two.sided	Spearman's rank correlation rho	2.95724e+07
LIHC	CD4_naive	-0.106484	0.0374975	0.412472	two.sided	Spearman's rank correlation rho	1.02797e+07
LIHC	CD8_naive	0.0980103	0.0556295	0.556295	two.sided	Spearman's rank correlation rho	8.37987e+06
LIHC	Cytotoxic	-0.158841	0.00184482	0.0313619	two.sided	Spearman's rank correlation rho	1.07661e+07
LIHC	Exhausted	0.125802	0.0138742	0.193594	two.sided	Spearman's rank correlation rho	8.12168e+06
LIHC	Tr1	0.063013	0.219161	1	two.sided	Spearman's rank correlation rho	8.70501e+06
LIHC	nTreg	0.282727	1.87808e-08	4.31958e-07	two.sided	Spearman's rank correlation rho	6.66377e+06
LIHC	iTreg	0.243105	1.52299e-06	3.046e-05	two.sided	Spearman's rank correlation rho	7.03188e+06
LIHC	Th1	0.109018	0.033163	0.397956	two.sided	Spearman's rank correlation rho	8.27761e+06
LIHC	Th2	-0.148878	0.00353961	0.0566338	two.sided	Spearman's rank correlation rho	1.06736e+07
LIHC	Th17	-0.186263	0.000251603	0.00478045	two.sided	Spearman's rank correlation rho	1.10209e+07
LIHC	Tfh	-0.125863	0.0138281	0.193594	two.sided	Spearman's rank correlation rho	1.04597e+07
LIHC	Central_memory	0.0712973	0.164317	1	two.sided	Spearman's rank correlation rho	8.62805e+06
LIHC	Effector_memory	0.055468	0.279523	1	two.sided	Spearman's rank correlation rho	8.77511e+06
LIHC	NKT	0.00450615	0.930049	1	two.sided	Spearman's rank correlation rho	9.24857e+06
LIHC	MAIT	-0.393592	1.32375e-15	3.17701e-14	two.sided	Spearman's rank correlation rho	1.29471e+07
LIHC	DC	0.0932946	0.0685422	0.61688	two.sided	Spearman's rank correlation rho	8.42368e+06
LIHC	Bcell	0.466165	5.26341e-22	1.31585e-20	two.sided	Spearman's rank correlation rho	4.95955e+06
LIHC	Monocyte	-0.18142	0.000365507	0.00657913	two.sided	Spearman's rank correlation rho	1.09759e+07
LIHC	Macrophage	-0.249632	7.75346e-07	1.6282e-05	two.sided	Spearman's rank correlation rho	1.16096e+07
LIHC	NK	-0.254548	4.60468e-07	1.013e-05	two.sided	Spearman's rank correlation rho	1.16553e+07
LIHC	Neutrophil	0.00487191	0.924387	1	two.sided	Spearman's rank correlation rho	9.24517e+06
LIHC	Gamma_delta	0.00729294	0.887022	1	two.sided	Spearman's rank correlation rho	9.22268e+06
LIHC	CD4_T	-0.0353623	0.49076	1	two.sided	Spearman's rank correlation rho	9.61896e+06
LIHC	CD8_T	0.0785209	0.125519	1	two.sided	Spearman's rank correlation rho	8.56094e+06
LIHC	InfiltrationScore	-0.138659	0.00664147	0.099622	two.sided	Spearman's rank correlation rho	1.05786e+07
LUAD	CD4_naive	-0.0215129	0.624192	1	two.sided	Spearman's rank correlation rho	2.40771e+07
LUAD	CD8_naive	0.0643426	0.142474	0.997321	two.sided	Spearman's rank correlation rho	2.20535e+07
LUAD	Cytotoxic	0.0360344	0.411766	1	two.sided	Spearman's rank correlation rho	2.27207e+07
LUAD	Exhausted	0.211244	1.14369e-06	1.7155e-05	two.sided	Spearman's rank correlation rho	1.8591e+07
LUAD	Tr1	-0.0328424	0.454435	1	two.sided	Spearman's rank correlation rho	2.43441e+07
LUAD	nTreg	0.296031	5.34967e-12	1.23042e-10	two.sided	Spearman's rank correlation rho	1.65926e+07
LUAD	iTreg	0.0958784	0.0286513	0.22921	two.sided	Spearman's rank correlation rho	2.13102e+07
LUAD	Th1	0.274734	1.78232e-10	3.56464e-09	two.sided	Spearman's rank correlation rho	1.70945e+07
LUAD	Th2	-0.295514	5.8458e-12	1.28608e-10	two.sided	Spearman's rank correlation rho	3.05353e+07
LUAD	Th17	-0.16264	0.000192798	0.00212078	two.sided	Spearman's rank correlation rho	2.74035e+07
LUAD	Tfh	-0.296843	4.653e-12	1.11672e-10	two.sided	Spearman's rank correlation rho	3.05666e+07
LUAD	Central_memory	-0.0322225	0.463	1	two.sided	Spearman's rank correlation rho	2.43295e+07
LUAD	Effector_memory	0.216659	5.94877e-07	1.0113e-05	two.sided	Spearman's rank correlation rho	1.84634e+07
LUAD	NKT	-0.27732	1.18293e-10	2.48416e-09	two.sided	Spearman's rank correlation rho	3.01065e+07
LUAD	MAIT	-0.418969	1.46173e-23	3.65434e-22	two.sided	Spearman's rank correlation rho	3.34451e+07
LUAD	DC	-0.169842	9.7897e-05	0.00117477	two.sided	Spearman's rank correlation rho	2.75732e+07
LUAD	Bcell	0.0405202	0.355982	1	two.sided	Spearman's rank correlation rho	2.2615e+07
LUAD	Monocyte	0.179153	3.9098e-05	0.000547366	two.sided	Spearman's rank correlation rho	1.93474e+07
LUAD	Macrophage	-0.123899	0.0046234	0.046234	two.sided	Spearman's rank correlation rho	2.64903e+07
LUAD	NK	-0.17446	6.2465e-05	0.000812047	two.sided	Spearman's rank correlation rho	2.76821e+07
LUAD	Neutrophil	0.231264	9.3686e-08	1.68635e-06	two.sided	Spearman's rank correlation rho	1.81191e+07
LUAD	Gamma_delta	-0.099139	0.0236337	0.212703	two.sided	Spearman's rank correlation rho	2.59068e+07
LUAD	CD4_T	-0.252777	4.88152e-09	9.27489e-08	two.sided	Spearman's rank correlation rho	2.9528e+07
LUAD	CD8_T	-0.0190181	0.664947	1	two.sided	Spearman's rank correlation rho	2.40183e+07
LUAD	InfiltrationScore	-0.214502	7.73369e-07	1.2374e-05	two.sided	Spearman's rank correlation rho	2.86259e+07
LUSC	CD4_naive	0.116192	0.00910005	0.0910005	two.sided	Spearman's rank correlation rho	1.8746e+07
LUSC	CD8_naive	0.309074	1.35215e-12	2.83952e-11	two.sided	Spearman's rank correlation rho	1.46549e+07
LUSC	Cytotoxic	-0.231394	1.53675e-07	2.39333e-06	two.sided	Spearman's rank correlation rho	2.61185e+07
LUSC	Exhausted	-0.13546	0.00233046	0.0256351	two.sided	Spearman's rank correlation rho	2.40837e+07
LUSC	Tr1	-0.22653	2.82436e-07	3.67167e-06	two.sided	Spearman's rank correlation rho	2.60153e+07
LUSC	nTreg	0.058085	0.193406	1	two.sided	Spearman's rank correlation rho	1.99785e+07
LUSC	iTreg	-0.100729	0.0238684	0.214816	two.sided	Spearman's rank correlation rho	2.3347e+07
LUSC	Th1	-0.019207	0.667388	1	two.sided	Spearman's rank correlation rho	2.16179e+07
LUSC	Th2	0.0288461	0.518619	1	two.sided	Spearman's rank correlation rho	2.05987e+07
LUSC	Th17	0.0217222	0.62695	1	two.sided	Spearman's rank correlation rho	2.07498e+07
LUSC	Tfh	-0.327273	5.07207e-14	1.11586e-12	two.sided	Spearman's rank correlation rho	2.81521e+07
LUSC	Central_memory	-0.295238	1.41659e-11	2.54986e-10	two.sided	Spearman's rank correlation rho	2.74726e+07
LUSC	Effector_memory	0.231607	1.49583e-07	2.39333e-06	two.sided	Spearman's rank correlation rho	1.6298e+07
LUSC	NKT	-0.228452	2.22417e-07	3.11384e-06	two.sided	Spearman's rank correlation rho	2.60561e+07
LUSC	MAIT	-0.301034	5.376e-12	1.0752e-10	two.sided	Spearman's rank correlation rho	2.75956e+07
LUSC	DC	-0.266235	1.31148e-09	2.22952e-08	two.sided	Spearman's rank correlation rho	2.68575e+07
LUSC	Bcell	-0.0378322	0.397174	1	two.sided	Spearman's rank correlation rho	2.20129e+07
LUSC	Monocyte	0.0542785	0.224287	1	two.sided	Spearman's rank correlation rho	2.00592e+07
LUSC	Macrophage	-0.424521	2.00226e-23	4.80543e-22	two.sided	Spearman's rank correlation rho	3.02148e+07
LUSC	NK	-0.299202	7.31976e-12	1.39075e-10	two.sided	Spearman's rank correlation rho	2.75567e+07
LUSC	Neutrophil	0.372128	5.75341e-18	1.32328e-16	two.sided	Spearman's rank correlation rho	1.33175e+07
LUSC	Gamma_delta	-0.0745631	0.0948322	0.663826	two.sided	Spearman's rank correlation rho	2.2792e+07
LUSC	CD4_T	-0.0778233	0.0812118	0.649695	two.sided	Spearman's rank correlation rho	2.28612e+07
LUSC	CD8_T	-0.18655	2.5482e-05	0.000305778	two.sided	Spearman's rank correlation rho	2.51673e+07
LUSC	InfiltrationScore	-0.433812	1.69358e-24	4.23396e-23	two.sided	Spearman's rank correlation rho	3.04119e+07
MESO	CD4_naive	-0.0783581	0.470654	1	two.sided	Spearman's rank correlation rho	118335
MESO	CD8_naive	0.275634	0.00976562	0.214844	two.sided	Spearman's rank correlation rho	79489
MESO	Cytotoxic	-0.409951	8.0383e-05	0.00200958	two.sided	Spearman's rank correlation rho	154722
MESO	Exhausted	0.0975408	0.368766	1	two.sided	Spearman's rank correlation rho	99032.3
MESO	Tr1	0.0116032	0.915055	1	two.sided	Spearman's rank correlation rho	108463
MESO	nTreg	0.346908	0.000995502	0.0238921	two.sided	Spearman's rank correlation rho	71667.8
MESO	iTreg	0.22366	0.0373019	0.671434	two.sided	Spearman's rank correlation rho	85192.5
MESO	Th1	-0.0807514	0.457167	1	two.sided	Spearman's rank correlation rho	118597
MESO	Th2	0.037378	0.73106	1	two.sided	Spearman's rank correlation rho	105634
MESO	Th17	-0.164732	0.127326	1	two.sided	Spearman's rank correlation rho	127813
MESO	Tfh	-0.268385	0.0119567	0.251091	two.sided	Spearman's rank correlation rho	139188
MESO	Central_memory	-0.0295032	0.786186	1	two.sided	Spearman's rank correlation rho	112974
MESO	Effector_memory	-0.0596029	0.583427	1	two.sided	Spearman's rank correlation rho	116277
MESO	NKT	0.25721	0.016172	0.32344	two.sided	Spearman's rank correlation rho	81510.8
MESO	MAIT	0.051795	0.633758	1	two.sided	Spearman's rank correlation rho	104052
MESO	DC	-0.0939559	0.386707	1	two.sided	Spearman's rank correlation rho	120046
MESO	Bcell	0.126291	0.243775	1	two.sided	Spearman's rank correlation rho	95877.3
MESO	Monocyte	0.100532	0.354194	1	two.sided	Spearman's rank correlation rho	98704
MESO	Macrophage	-0.123253	0.255395	1	two.sided	Spearman's rank correlation rho	123261
MESO	NK	-0.344576	0.0010823	0.0248929	two.sided	Spearman's rank correlation rho	147548
MESO	Neutrophil	-0.00133067	0.99024	1	two.sided	Spearman's rank correlation rho	109882
MESO	Gamma_delta	-0.104217	0.336736	1	two.sided	Spearman's rank correlation rho	121172
MESO	CD4_T	-0.204091	0.0579454	0.985071	two.sided	Spearman's rank correlation rho	132132
MESO	CD8_T	-0.0843694	0.437188	1	two.sided	Spearman's rank correlation rho	118994
MESO	InfiltrationScore	-0.256551	0.0164564	0.32344	two.sided	Spearman's rank correlation rho	137889
OV	CD4_naive	-0.0036464	0.94844	1	two.sided	Spearman's rank correlation rho	5.32848e+06
OV	CD8_naive	0.341976	3.99513e-10	9.98784e-09	two.sided	Spearman's rank correlation rho	3.49353e+06
OV	Cytotoxic	-0.235434	2.2865e-05	0.000411567	two.sided	Spearman's rank correlation rho	6.55906e+06
OV	Exhausted	-0.249675	6.81989e-06	0.000136398	two.sided	Spearman's rank correlation rho	6.63467e+06
OV	Tr1	0.126081	0.0247739	0.281693	two.sided	Spearman's rank correlation rho	4.63974e+06
OV	nTreg	0.0263859	0.639774	1	two.sided	Spearman's rank correlation rho	5.16903e+06
OV	iTreg	-0.0314533	0.576888	1	two.sided	Spearman's rank correlation rho	5.47611e+06
OV	Th1	-0.119642	0.0332206	0.332206	two.sided	Spearman's rank correlation rho	5.94431e+06
OV	Th2	-0.191671	0.000601382	0.00962211	two.sided	Spearman's rank correlation rho	6.32672e+06
OV	Th17	0.0808756	0.150828	1	two.sided	Spearman's rank correlation rho	4.87974e+06
OV	Tfh	-0.236809	2.041e-05	0.000387788	two.sided	Spearman's rank correlation rho	6.56636e+06
OV	Central_memory	-0.127235	0.0234744	0.281693	two.sided	Spearman's rank correlation rho	5.98462e+06
OV	Effector_memory	-0.0922424	0.101143	0.809144	two.sided	Spearman's rank correlation rho	5.79884e+06
OV	NKT	-0.00656522	0.907312	1	two.sided	Spearman's rank correlation rho	5.34397e+06
OV	MAIT	-0.140401	0.0123391	0.160409	two.sided	Spearman's rank correlation rho	6.05452e+06
OV	DC	-0.106374	0.0585147	0.526632	two.sided	Spearman's rank correlation rho	5.87387e+06
OV	Bcell	0.184253	0.000981325	0.0147199	two.sided	Spearman's rank correlation rho	4.3309e+06
OV	Monocyte	0.0276145	0.624266	1	two.sided	Spearman's rank correlation rho	5.16251e+06
OV	Macrophage	-0.214934	0.000114859	0.0019526	two.sided	Spearman's rank correlation rho	6.45023e+06
OV	NK	-0.328415	2.08357e-09	5.00057e-08	two.sided	Spearman's rank correlation rho	7.05271e+06
OV	Neutrophil	0.270855	9.82057e-07	2.2587e-05	two.sided	Spearman's rank correlation rho	3.87111e+06
OV	Gamma_delta	-0.181333	0.00118397	0.0165756	two.sided	Spearman's rank correlation rho	6.27183e+06
OV	CD4_T	0.0386674	0.492719	1	two.sided	Spearman's rank correlation rho	5.10383e+06
OV	CD8_T	-0.259086	2.94345e-06	6.4756e-05	two.sided	Spearman's rank correlation rho	6.68463e+06
OV	InfiltrationScore	-0.258357	3.14499e-06	6.6045e-05	two.sided	Spearman's rank correlation rho	6.68076e+06
PAAD	CD4_naive	0.0698897	0.34984	1	two.sided	Spearman's rank correlation rho	919191
PAAD	CD8_naive	0.23804	0.00125174	0.0200279	two.sided	Spearman's rank correlation rho	753015
PAAD	Cytotoxic	-0.191352	0.00986772	0.12828	two.sided	Spearman's rank correlation rho	1.17737e+06
PAAD	Exhausted	0.120501	0.106128	0.987699	two.sided	Spearman's rank correlation rho	869173
PAAD	Tr1	-0.0722923	0.333483	1	two.sided	Spearman's rank correlation rho	1.0597e+06
PAAD	nTreg	0.32288	9.28752e-06	0.00018575	two.sided	Spearman's rank correlation rho	669171
PAAD	iTreg	-0.113613	0.127795	1	two.sided	Spearman's rank correlation rho	1.10054e+06
PAAD	Th1	0.0652645	0.382722	1	two.sided	Spearman's rank correlation rho	923762
PAAD	Th2	0.123092	0.0987699	0.987699	two.sided	Spearman's rank correlation rho	866613
PAAD	Th17	0.210596	0.00443226	0.0664838	two.sided	Spearman's rank correlation rho	780136
PAAD	Tfh	-0.343929	2.13236e-06	4.478e-05	two.sided	Spearman's rank correlation rho	1.32815e+06
PAAD	Central_memory	0.003044	0.96756	1	two.sided	Spearman's rank correlation rho	985252
PAAD	Effector_memory	0.0734172	0.325996	1	two.sided	Spearman's rank correlation rho	915705
PAAD	NKT	-0.134777	0.0704612	0.775073	two.sided	Spearman's rank correlation rho	1.12145e+06
PAAD	MAIT	-0.413543	7.19828e-09	1.72759e-07	two.sided	Spearman's rank correlation rho	1.39695e+06
PAAD	DC	-0.021329	0.775646	1	two.sided	Spearman's rank correlation rho	1.00934e+06
PAAD	Bcell	-0.0209434	0.779598	1	two.sided	Spearman's rank correlation rho	1.00896e+06
PAAD	Monocyte	0.287806	8.5422e-05	0.00153759	two.sided	Spearman's rank correlation rho	703833
PAAD	Macrophage	-0.157479	0.0342415	0.410898	two.sided	Spearman's rank correlation rho	1.14389e+06
PAAD	NK	-0.34457	2.03539e-06	4.4779e-05	two.sided	Spearman's rank correlation rho	1.32879e+06
PAAD	Neutrophil	0.242067	0.00102679	0.0174554	two.sided	Spearman's rank correlation rho	749035
PAAD	Gamma_delta	-0.348167	1.56477e-06	3.599e-05	two.sided	Spearman's rank correlation rho	1.33234e+06
PAAD	CD4_T	-0.442109	4.63985e-10	1.15996e-08	two.sided	Spearman's rank correlation rho	1.42518e+06
PAAD	CD8_T	-0.204577	0.00573593	0.0803031	two.sided	Spearman's rank correlation rho	1.19043e+06
PAAD	InfiltrationScore	-0.304201	3.1362e-05	0.000595869	two.sided	Spearman's rank correlation rho	1.28889e+06
PCPG	CD4_naive	0.0695344	0.332831	1	two.sided	Spearman's rank correlation rho	1.16763e+06
PCPG	CD8_naive	0.32962	2.38559e-06	5.964e-05	two.sided	Spearman's rank correlation rho	841254
PCPG	Cytotoxic	-0.113013	0.11477	1	two.sided	Spearman's rank correlation rho	1.39671e+06
PCPG	Exhausted	-0.123528	0.084538	1	two.sided	Spearman's rank correlation rho	1.4099e+06
PCPG	Tr1	-0.028692	0.689745	1	two.sided	Spearman's rank correlation rho	1.2909e+06
PCPG	nTreg	-0.0135016	0.851016	1	two.sided	Spearman's rank correlation rho	1.27183e+06
PCPG	iTreg	-0.082931	0.247845	1	two.sided	Spearman's rank correlation rho	1.35896e+06
PCPG	Th1	-0.269207	0.000135927	0.00299039	two.sided	Spearman's rank correlation rho	1.59271e+06
PCPG	Th2	-0.265138	0.000172905	0.00363101	two.sided	Spearman's rank correlation rho	1.58761e+06
PCPG	Th17	0.139006	0.0520062	0.728087	two.sided	Spearman's rank correlation rho	1.08045e+06
PCPG	Tfh	-0.212363	0.00280609	0.0448975	two.sided	Spearman's rank correlation rho	1.52138e+06
PCPG	Central_memory	0.0180102	0.802162	1	two.sided	Spearman's rank correlation rho	1.23229e+06
PCPG	Effector_memory	-0.311337	8.92374e-06	0.00021417	two.sided	Spearman's rank correlation rho	1.64558e+06
PCPG	NKT	0.0629124	0.381026	1	two.sided	Spearman's rank correlation rho	1.17594e+06
PCPG	MAIT	-0.0368528	0.608082	1	two.sided	Spearman's rank correlation rho	1.30114e+06
PCPG	DC	-0.0777303	0.278852	1	two.sided	Spearman's rank correlation rho	1.35243e+06
PCPG	Bcell	-0.0632407	0.37854	1	two.sided	Spearman's rank correlation rho	1.33425e+06
PCPG	Monocyte	0.179683	0.011735	0.176025	two.sided	Spearman's rank correlation rho	1.02941e+06
PCPG	Macrophage	-0.0997787	0.164091	1	two.sided	Spearman's rank correlation rho	1.3801e+06
PCPG	NK	-0.234629	0.000932537	0.0158531	two.sided	Spearman's rank correlation rho	1.54932e+06
PCPG	Neutrophil	0.257478	0.000269207	0.00511494	two.sided	Spearman's rank correlation rho	931783
PCPG	Gamma_delta	-0.131226	0.066751	0.867763	two.sided	Spearman's rank correlation rho	1.41956e+06
PCPG	CD4_T	-0.238351	0.000767693	0.0138185	two.sided	Spearman's rank correlation rho	1.55399e+06
PCPG	CD8_T	-0.281108	6.5764e-05	0.00151258	two.sided	Spearman's rank correlation rho	1.60765e+06
PCPG	InfiltrationScore	-0.263057	0.000195266	0.00390531	two.sided	Spearman's rank correlation rho	1.585e+06
PRAD	CD4_naive	0.0142672	0.750301	1	two.sided	Spearman's rank correlation rho	2.0536e+07
PRAD	CD8_naive	0.163974	0.000231094	0.00323531	two.sided	Spearman's rank correlation rho	1.74171e+07
PRAD	Cytotoxic	-0.138517	0.00190555	0.020961	two.sided	Spearman's rank correlation rho	2.3719e+07
PRAD	Exhausted	-0.289438	4.17949e-11	8.77693e-10	two.sided	Spearman's rank correlation rho	2.68632e+07
PRAD	Tr1	0.110905	0.0130879	0.0916156	two.sided	Spearman's rank correlation rho	1.85227e+07
PRAD	nTreg	0.33492	1.43062e-14	3.29042e-13	two.sided	Spearman's rank correlation rho	1.38558e+07
PRAD	iTreg	0.151996	0.000649506	0.00844358	two.sided	Spearman's rank correlation rho	1.76667e+07
PRAD	Th1	0.0497489	0.26686	0.800579	two.sided	Spearman's rank correlation rho	1.97968e+07
PRAD	Th2	-0.222069	5.27721e-07	9.49899e-06	two.sided	Spearman's rank correlation rho	2.54597e+07
PRAD	Th17	-0.0123223	0.783427	1	two.sided	Spearman's rank correlation rho	2.109e+07
PRAD	Tfh	-0.144011	0.0012424	0.0149088	two.sided	Spearman's rank correlation rho	2.38335e+07
PRAD	Central_memory	0.119599	0.00742346	0.0742346	two.sided	Spearman's rank correlation rho	1.83416e+07
PRAD	Effector_memory	-0.0781055	0.0810221	0.324088	two.sided	Spearman's rank correlation rho	2.24604e+07
PRAD	NKT	-0.448551	4.02983e-26	1.00746e-24	two.sided	Spearman's rank correlation rho	3.0178e+07
PRAD	MAIT	-0.194148	1.2307e-05	0.000184606	two.sided	Spearman's rank correlation rho	2.4878e+07
PRAD	DC	0.2741	4.56133e-10	9.12265e-09	two.sided	Spearman's rank correlation rho	1.51229e+07
PRAD	Bcell	0.206294	3.29593e-06	5.2735e-05	two.sided	Spearman's rank correlation rho	1.65355e+07
PRAD	Monocyte	0.331761	2.60409e-14	5.729e-13	two.sided	Spearman's rank correlation rho	1.39216e+07
PRAD	Macrophage	0.242932	3.77341e-08	7.16948e-07	two.sided	Spearman's rank correlation rho	1.57722e+07
PRAD	NK	-0.367031	2.16778e-17	5.20268e-16	two.sided	Spearman's rank correlation rho	2.84797e+07
PRAD	Neutrophil	0.215836	1.10645e-06	1.881e-05	two.sided	Spearman's rank correlation rho	1.63367e+07
PRAD	Gamma_delta	-0.116875	0.00890122	0.080111	two.sided	Spearman's rank correlation rho	2.32681e+07
PRAD	CD4_T	-0.108334	0.0153718	0.092231	two.sided	Spearman's rank correlation rho	2.30902e+07
PRAD	CD8_T	-0.103943	0.0200869	0.100434	two.sided	Spearman's rank correlation rho	2.29987e+07
PRAD	InfiltrationScore	0.11428	0.0105465	0.0843722	two.sided	Spearman's rank correlation rho	1.84524e+07
READ	CD4_naive	0.0182255	0.859361	1	two.sided	Spearman's rank correlation rho	149324
READ	CD8_naive	0.0565571	0.582153	1	two.sided	Spearman's rank correlation rho	143494
READ	Cytotoxic	0.114393	0.264551	1	two.sided	Spearman's rank correlation rho	134697
READ	Exhausted	0.196787	0.0533674	1	two.sided	Spearman's rank correlation rho	122166
READ	Tr1	0.137869	0.178081	1	two.sided	Spearman's rank correlation rho	131127
READ	nTreg	0.0829533	0.419207	1	two.sided	Spearman's rank correlation rho	139479
READ	iTreg	0.122952	0.230219	1	two.sided	Spearman's rank correlation rho	133396
READ	Th1	0.206135	0.0427973	0.94154	two.sided	Spearman's rank correlation rho	120744
READ	Th2	-0.118244	0.248696	1	two.sided	Spearman's rank correlation rho	170080
READ	Th17	-0.2467	0.0148511	0.371278	two.sided	Spearman's rank correlation rho	189618
READ	Tfh	-0.0832772	0.417387	1	two.sided	Spearman's rank correlation rho	164762
READ	Central_memory	-0.114301	0.264935	1	two.sided	Spearman's rank correlation rho	169481
READ	Effector_memory	0.118634	0.247128	1	two.sided	Spearman's rank correlation rho	134052
READ	NKT	-0.142598	0.163513	1	two.sided	Spearman's rank correlation rho	173785
READ	MAIT	-0.229314	0.0238588	0.572611	two.sided	Spearman's rank correlation rho	186974
READ	DC	-0.0282207	0.783783	1	two.sided	Spearman's rank correlation rho	156388
READ	Bcell	-0.121802	0.234639	1	two.sided	Spearman's rank correlation rho	170622
READ	Monocyte	0.189635	0.0628291	1	two.sided	Spearman's rank correlation rho	123253
READ	Macrophage	0.00643061	0.950154	1	two.sided	Spearman's rank correlation rho	151118
READ	NK	-0.022395	0.827637	1	two.sided	Spearman's rank correlation rho	155502
READ	Neutrophil	0.123884	0.226678	1	two.sided	Spearman's rank correlation rho	133254
READ	Gamma_delta	0.225186	0.0265795	0.611329	two.sided	Spearman's rank correlation rho	117846
READ	CD4_T	-0.0313271	0.760663	1	two.sided	Spearman's rank correlation rho	156861
READ	CD8_T	-0.0712771	0.48782	1	two.sided	Spearman's rank correlation rho	162937
READ	InfiltrationScore	0.00549693	0.957384	1	two.sided	Spearman's rank correlation rho	151260
SARC	CD4_naive	0.134525	0.026801	0.294811	two.sided	Spearman's rank correlation rho	2.87081e+06
SARC	CD8_naive	0.226394	0.000170865	0.00307557	two.sided	Spearman's rank correlation rho	2.56608e+06
SARC	Cytotoxic	-0.352414	2.41397e-09	5.31073e-08	two.sided	Spearman's rank correlation rho	4.48601e+06
SARC	Exhausted	-0.143711	0.0179255	0.233031	two.sided	Spearman's rank correlation rho	3.79374e+06
SARC	Tr1	0.178568	0.00318024	0.0540641	two.sided	Spearman's rank correlation rho	2.72472e+06
SARC	nTreg	0.170492	0.00488815	0.0782104	two.sided	Spearman's rank correlation rho	2.75151e+06
SARC	iTreg	0.142934	0.0185619	0.233031	two.sided	Spearman's rank correlation rho	2.84292e+06
SARC	Th1	-0.0984061	0.106006	0.954058	two.sided	Spearman's rank correlation rho	3.64346e+06
SARC	Th2	-0.134235	0.0271338	0.294811	two.sided	Spearman's rank correlation rho	3.7623e+06
SARC	Th17	0.00775775	0.898845	1	two.sided	Spearman's rank correlation rho	3.29131e+06
SARC	Tfh	-0.357216	1.41068e-09	3.24456e-08	two.sided	Spearman's rank correlation rho	4.50194e+06
SARC	Central_memory	-0.0395103	0.5172	1	two.sided	Spearman's rank correlation rho	3.4481e+06
SARC	Effector_memory	0.00322436	0.957864	1	two.sided	Spearman's rank correlation rho	3.30634e+06
SARC	NKT	-0.0939847	0.122721	0.981772	two.sided	Spearman's rank correlation rho	3.62879e+06
SARC	MAIT	-0.265493	9.41829e-06	0.000197784	two.sided	Spearman's rank correlation rho	4.19769e+06
SARC	DC	-0.0319497	0.600514	1	two.sided	Spearman's rank correlation rho	3.42302e+06
SARC	Bcell	0.0262093	0.667531	1	two.sided	Spearman's rank correlation rho	3.2301e+06
SARC	Monocyte	-0.0204425	0.737621	1	two.sided	Spearman's rank correlation rho	3.38485e+06
SARC	Macrophage	-0.252508	2.5999e-05	0.000519984	two.sided	Spearman's rank correlation rho	4.15462e+06
SARC	NK	-0.390965	2.49165e-11	6.22912e-10	two.sided	Spearman's rank correlation rho	4.61389e+06
SARC	Neutrophil	0.249463	3.2735e-05	0.000621973	two.sided	Spearman's rank correlation rho	2.48956e+06
SARC	Gamma_delta	-0.0932568	0.12566	0.981772	two.sided	Spearman's rank correlation rho	3.62638e+06
SARC	CD4_T	-0.170236	0.00495387	0.0782104	two.sided	Spearman's rank correlation rho	3.88172e+06
SARC	CD8_T	-0.165945	0.00617796	0.0864915	two.sided	Spearman's rank correlation rho	3.86749e+06
SARC	InfiltrationScore	-0.386584	4.32061e-11	1.03695e-09	two.sided	Spearman's rank correlation rho	4.59935e+06
SKCM	CD4_naive	0.114943	0.0118215	0.130036	two.sided	Spearman's rank correlation rho	1.62116e+07
SKCM	CD8_naive	0.218651	1.35515e-06	2.4393e-05	two.sided	Spearman's rank correlation rho	1.43119e+07
SKCM	Cytotoxic	-0.241589	8.64572e-08	1.64269e-06	two.sided	Spearman's rank correlation rho	2.27421e+07
SKCM	Exhausted	-0.147888	0.00117002	0.0140403	two.sided	Spearman's rank correlation rho	2.10258e+07
SKCM	Tr1	0.0869958	0.0570888	0.45671	two.sided	Spearman's rank correlation rho	1.67235e+07
SKCM	nTreg	0.208619	4.13108e-06	6.1966e-05	two.sided	Spearman's rank correlation rho	1.44957e+07
SKCM	iTreg	-0.000810532	0.985884	1	two.sided	Spearman's rank correlation rho	1.83318e+07
SKCM	Th1	-0.0968454	0.0340895	0.323842	two.sided	Spearman's rank correlation rho	2.00909e+07
SKCM	Th2	-0.17543	0.000113658	0.00147755	two.sided	Spearman's rank correlation rho	2.15303e+07
SKCM	Th17	-0.0571275	0.212013	1	two.sided	Spearman's rank correlation rho	1.93634e+07
SKCM	Tfh	-0.274203	1.04157e-09	2.3956e-08	two.sided	Spearman's rank correlation rho	2.33395e+07
SKCM	Central_memory	-0.0435736	0.341292	1	two.sided	Spearman's rank correlation rho	1.91151e+07
SKCM	Effector_memory	0.0559866	0.221298	1	two.sided	Spearman's rank correlation rho	1.72915e+07
SKCM	NKT	0.0633085	0.16656	0.99936	two.sided	Spearman's rank correlation rho	1.71573e+07
SKCM	MAIT	-0.215073	2.02899e-06	3.4493e-05	two.sided	Spearman's rank correlation rho	2.22564e+07
SKCM	DC	-0.0977835	0.0323842	0.323842	two.sided	Spearman's rank correlation rho	2.01081e+07
SKCM	Bcell	-0.0333718	0.466202	1	two.sided	Spearman's rank correlation rho	1.89282e+07
SKCM	Monocyte	0.260505	7.17587e-09	1.57869e-07	two.sided	Spearman's rank correlation rho	1.35453e+07
SKCM	Macrophage	-0.0824023	0.0715743	0.50102	two.sided	Spearman's rank correlation rho	1.98263e+07
SKCM	NK	-0.254442	1.62905e-08	3.421e-07	two.sided	Spearman's rank correlation rho	2.29776e+07
SKCM	Neutrophil	0.27809	5.90394e-10	1.41695e-08	two.sided	Spearman's rank correlation rho	1.32232e+07
SKCM	Gamma_delta	-0.189447	3.0025e-05	0.000420351	two.sided	Spearman's rank correlation rho	2.17871e+07
SKCM	CD4_T	-0.213476	2.42419e-06	3.8787e-05	two.sided	Spearman's rank correlation rho	2.22272e+07
SKCM	CD8_T	-0.298829	2.45124e-11	6.12809e-10	two.sided	Spearman's rank correlation rho	2.37906e+07
SKCM	InfiltrationScore	-0.249548	3.10927e-08	6.21853e-07	two.sided	Spearman's rank correlation rho	2.28879e+07
STAD	CD4_naive	-0.0532625	0.279015	1	two.sided	Spearman's rank correlation rho	1.25466e+07
STAD	CD8_naive	0.0934375	0.0571857	0.4003	two.sided	Spearman's rank correlation rho	1.07991e+07
STAD	Cytotoxic	-0.0140914	0.774715	1	two.sided	Spearman's rank correlation rho	1.208e+07
STAD	Exhausted	0.221411	5.27581e-06	7.3861e-05	two.sided	Spearman's rank correlation rho	9.27468e+06
STAD	Tr1	-0.184654	0.000154994	0.00185993	two.sided	Spearman's rank correlation rho	1.41118e+07
STAD	nTreg	0.420096	3.56632e-19	8.55917e-18	two.sided	Spearman's rank correlation rho	6.90791e+06
STAD	iTreg	0.005964	0.903588	1	two.sided	Spearman's rank correlation rho	1.18411e+07
STAD	Th1	0.310844	9.52258e-11	1.90452e-09	two.sided	Spearman's rank correlation rho	8.20934e+06
STAD	Th2	-0.301816	3.45406e-10	6.56271e-09	two.sided	Spearman's rank correlation rho	1.55074e+07
STAD	Th17	-0.105563	0.031554	0.252432	two.sided	Spearman's rank correlation rho	1.31696e+07
STAD	Tfh	-0.323325	1.48998e-11	3.12895e-10	two.sided	Spearman's rank correlation rho	1.57637e+07
STAD	Central_memory	-0.0925016	0.0597334	0.4003	two.sided	Spearman's rank correlation rho	1.30141e+07
STAD	Effector_memory	0.268642	2.71861e-08	4.62164e-07	two.sided	Spearman's rank correlation rho	8.71205e+06
STAD	NKT	-0.274766	1.26731e-08	2.28115e-07	two.sided	Spearman's rank correlation rho	1.51852e+07
STAD	MAIT	-0.35202	1.49794e-13	3.29546e-12	two.sided	Spearman's rank correlation rho	1.61055e+07
STAD	DC	0.0187343	0.703553	1	two.sided	Spearman's rank correlation rho	1.1689e+07
STAD	Bcell	-0.230635	2.05055e-06	3.0758e-05	two.sided	Spearman's rank correlation rho	1.46595e+07
STAD	Monocyte	0.157934	0.00124688	0.0137156	two.sided	Spearman's rank correlation rho	1.00308e+07
STAD	Macrophage	-0.150531	0.00210622	0.0210622	two.sided	Spearman's rank correlation rho	1.37053e+07
STAD	NK	-0.239539	7.92816e-07	1.2685e-05	two.sided	Spearman's rank correlation rho	1.47656e+07
STAD	Neutrophil	0.378149	1.48218e-15	3.40902e-14	two.sided	Spearman's rank correlation rho	7.40759e+06
STAD	Gamma_delta	-0.111205	0.0234743	0.211269	two.sided	Spearman's rank correlation rho	1.32369e+07
STAD	CD4_T	-0.420405	3.33935e-19	8.34838e-18	two.sided	Spearman's rank correlation rho	1.69201e+07
STAD	CD8_T	-0.0406719	0.408581	1	two.sided	Spearman's rank correlation rho	1.23967e+07
STAD	InfiltrationScore	-0.217277	7.95518e-06	0.000103417	two.sided	Spearman's rank correlation rho	1.45004e+07
TGCT	CD4_naive	0.0522771	0.500953	1	two.sided	Spearman's rank correlation rho	748932
TGCT	CD8_naive	0.404124	5.55845e-08	1.33403e-06	two.sided	Spearman's rank correlation rho	470888
TGCT	Cytotoxic	-0.290129	0.000136287	0.00258945	two.sided	Spearman's rank correlation rho	1.01952e+06
TGCT	Exhausted	-0.0922804	0.234164	1	two.sided	Spearman's rank correlation rho	863168
TGCT	Tr1	-0.0105387	0.892153	1	two.sided	Spearman's rank correlation rho	798572
TGCT	nTreg	0.422103	1.20632e-08	3.0158e-07	two.sided	Spearman's rank correlation rho	456679
TGCT	iTreg	0.363723	1.25834e-06	2.7683e-05	two.sided	Spearman's rank correlation rho	502814
TGCT	Th1	0.134268	0.0827076	0.661661	two.sided	Spearman's rank correlation rho	684139
TGCT	Th2	0.198294	0.00997666	0.11972	two.sided	Spearman's rank correlation rho	633543
TGCT	Th17	-0.159679	0.0386864	0.348178	two.sided	Spearman's rank correlation rho	916429
TGCT	Tfh	-0.386882	2.2154e-07	5.09543e-06	two.sided	Spearman's rank correlation rho	1.09598e+06
TGCT	Central_memory	-0.303851	6.2271e-05	0.00124541	two.sided	Spearman's rank correlation rho	1.03036e+06
TGCT	Effector_memory	0.0992483	0.200558	1	two.sided	Spearman's rank correlation rho	711814
TGCT	NKT	-0.181745	0.0183852	0.202237	two.sided	Spearman's rank correlation rho	933867
TGCT	MAIT	-0.252821	0.000945214	0.0160686	two.sided	Spearman's rank correlation rho	990034
TGCT	DC	-0.120996	0.118212	0.827485	two.sided	Spearman's rank correlation rho	885860
TGCT	Bcell	-0.224411	0.00345148	0.0517722	two.sided	Spearman's rank correlation rho	967583
TGCT	Monocyte	0.234238	0.00224284	0.0358855	two.sided	Spearman's rank correlation rho	605139
TGCT	Macrophage	0.0465534	0.549025	1	two.sided	Spearman's rank correlation rho	753455
TGCT	NK	-0.201812	0.00870806	0.113205	two.sided	Spearman's rank correlation rho	949725
TGCT	Neutrophil	0.220732	0.00403773	0.0565282	two.sided	Spearman's rank correlation rho	615812
TGCT	Gamma_delta	0.0852986	0.271617	1	two.sided	Spearman's rank correlation rho	722837
TGCT	CD4_T	-0.27195	0.000362462	0.00652432	two.sided	Spearman's rank correlation rho	1.00515e+06
TGCT	CD8_T	-0.314745	3.25e-05	0.000682492	two.sided	Spearman's rank correlation rho	1.03897e+06
TGCT	InfiltrationScore	-0.170858	0.0268048	0.268048	two.sided	Spearman's rank correlation rho	925264
THCA	CD4_naive	-0.122216	0.00487956	0.0487956	two.sided	Spearman's rank correlation rho	2.76879e+07
THCA	CD8_naive	-0.0833275	0.0554502	0.388151	two.sided	Spearman's rank correlation rho	2.67285e+07
THCA	Cytotoxic	0.141331	0.00111686	0.0122855	two.sided	Spearman's rank correlation rho	2.11856e+07
THCA	Exhausted	0.0557504	0.200467	1	two.sided	Spearman's rank correlation rho	2.32971e+07
THCA	Tr1	0.381567	8.87595e-20	2.13023e-18	two.sided	Spearman's rank correlation rho	1.52583e+07
THCA	nTreg	0.334734	2.57402e-15	5.40544e-14	two.sided	Spearman's rank correlation rho	1.64138e+07
THCA	iTreg	0.364767	4.30911e-18	9.91096e-17	two.sided	Spearman's rank correlation rho	1.56728e+07
THCA	Th1	0.202339	2.71342e-06	4.3415e-05	two.sided	Spearman's rank correlation rho	1.96803e+07
THCA	Th2	-0.146135	0.000748209	0.00897851	two.sided	Spearman's rank correlation rho	2.82781e+07
THCA	Th17	-0.120501	0.00551874	0.0496687	two.sided	Spearman's rank correlation rho	2.76456e+07
THCA	Tfh	0.180373	3.0056e-05	0.000450842	two.sided	Spearman's rank correlation rho	2.02223e+07
THCA	Central_memory	0.343043	4.70084e-16	1.03419e-14	two.sided	Spearman's rank correlation rho	1.62088e+07
THCA	Effector_memory	0.016696	0.701626	1	two.sided	Spearman's rank correlation rho	2.42606e+07
THCA	NKT	-0.037131	0.394054	1	two.sided	Spearman's rank correlation rho	2.55887e+07
THCA	MAIT	-0.435256	7.2842e-26	1.82105e-24	two.sided	Spearman's rank correlation rho	3.54114e+07
THCA	DC	0.255008	2.68212e-09	5.09604e-08	two.sided	Spearman's rank correlation rho	1.83809e+07
THCA	Bcell	0.103814	0.0169163	0.13533	two.sided	Spearman's rank correlation rho	2.21112e+07
THCA	Monocyte	0.243031	1.49972e-08	2.6995e-07	two.sided	Spearman's rank correlation rho	1.86764e+07
THCA	Macrophage	0.159724	0.000225429	0.003156	two.sided	Spearman's rank correlation rho	2.07318e+07
THCA	NK	0.000473287	0.991335	1	two.sided	Spearman's rank correlation rho	2.46609e+07
THCA	Neutrophil	-0.255577	2.4662e-09	4.93239e-08	two.sided	Spearman's rank correlation rho	3.09783e+07
THCA	Gamma_delta	-0.150353	0.000521054	0.0067737	two.sided	Spearman's rank correlation rho	2.83822e+07
THCA	CD4_T	0.0165764	0.703662	1	two.sided	Spearman's rank correlation rho	2.42636e+07
THCA	CD8_T	-0.0169036	0.698097	1	two.sided	Spearman's rank correlation rho	2.50896e+07
THCA	InfiltrationScore	0.204847	2.02618e-06	3.4445e-05	two.sided	Spearman's rank correlation rho	1.96185e+07
THYM	CD4_naive	0.468836	6.63686e-08	9.29161e-07	two.sided	Spearman's rank correlation rho	152965
THYM	CD8_naive	0.749922	6.48423e-23	1.62106e-21	two.sided	Spearman's rank correlation rho	72017.5
THYM	Cytotoxic	-0.361357	5.015e-05	0.000401202	two.sided	Spearman's rank correlation rho	392043
THYM	Exhausted	0.153795	0.0935233	0.187047	two.sided	Spearman's rank correlation rho	243690
THYM	Tr1	0.295889	0.00103379	0.00620274	two.sided	Spearman's rank correlation rho	202770
THYM	nTreg	-0.267065	0.00319134	0.0127653	two.sided	Spearman's rank correlation rho	364889
THYM	iTreg	0.0363811	0.693217	0.693217	two.sided	Spearman's rank correlation rho	277503
THYM	Th1	-0.339539	0.000148309	0.00103816	two.sided	Spearman's rank correlation rho	385761
THYM	Th2	-0.420753	1.71064e-06	1.8817e-05	two.sided	Spearman's rank correlation rho	409148
THYM	Th17	0.182926	0.0455229	0.136569	two.sided	Spearman's rank correlation rho	235301
THYM	Tfh	0.459281	1.31792e-07	1.71329e-06	two.sided	Spearman's rank correlation rho	155716
THYM	Central_memory	0.655136	4.74731e-16	1.09188e-14	two.sided	Spearman's rank correlation rho	99313.8
THYM	Effector_memory	-0.590332	1.28454e-12	2.44063e-11	two.sided	Spearman's rank correlation rho	457984
THYM	NKT	-0.493128	1.05246e-08	1.68394e-07	two.sided	Spearman's rank correlation rho	429991
THYM	MAIT	-0.476236	3.84468e-08	5.76701e-07	two.sided	Spearman's rank correlation rho	425127
THYM	DC	0.603541	2.96274e-13	5.92548e-12	two.sided	Spearman's rank correlation rho	114172
THYM	Bcell	0.369508	3.2763e-05	0.000294867	two.sided	Spearman's rank correlation rho	181569
THYM	Monocyte	-0.60502	2.50352e-13	5.25739e-12	two.sided	Spearman's rank correlation rho	462214
THYM	Macrophage	-0.63103	1.1154e-14	2.45389e-13	two.sided	Spearman's rank correlation rho	469704
THYM	NK	-0.555704	4.45503e-11	8.01905e-10	two.sided	Spearman's rank correlation rho	448012
THYM	Neutrophil	-0.284696	0.0016242	0.00812099	two.sided	Spearman's rank correlation rho	369967
THYM	Gamma_delta	-0.438877	5.32729e-07	6.39274e-06	two.sided	Spearman's rank correlation rho	414368
THYM	CD4_T	0.683714	7.598e-18	1.82352e-16	two.sided	Spearman's rank correlation rho	91083.9
THYM	CD8_T	0.50914	2.88391e-09	4.90264e-08	two.sided	Spearman's rank correlation rho	141358
THYM	InfiltrationScore	-0.395987	7.57618e-06	7.5762e-05	two.sided	Spearman's rank correlation rho	402016
UCEC	CD4_naive	0.0422114	0.576943	1	two.sided	Spearman's rank correlation rho	885165
UCEC	CD8_naive	0.247103	0.000913903	0.0201059	two.sided	Spearman's rank correlation rho	695809
UCEC	Cytotoxic	-0.224564	0.00265638	0.0478148	two.sided	Spearman's rank correlation rho	1.13171e+06
UCEC	Exhausted	-0.127569	0.0906289	1	two.sided	Spearman's rank correlation rho	1.04207e+06
UCEC	Tr1	-0.0102846	0.891931	1	two.sided	Spearman's rank correlation rho	933681
UCEC	nTreg	0.153486	0.0413865	0.620797	two.sided	Spearman's rank correlation rho	782328
UCEC	iTreg	-0.00159078	0.983234	1	two.sided	Spearman's rank correlation rho	925646
UCEC	Th1	-0.0933571	0.216482	1	two.sided	Spearman's rank correlation rho	1.01045e+06
UCEC	Th2	-0.0163156	0.829346	1	two.sided	Spearman's rank correlation rho	939254
UCEC	Th17	-0.0824027	0.275544	1	two.sided	Spearman's rank correlation rho	1.00033e+06
UCEC	Tfh	-0.283426	0.000131996	0.00316791	two.sided	Spearman's rank correlation rho	1.18611e+06
UCEC	Central_memory	-0.0199582	0.792033	1	two.sided	Spearman's rank correlation rho	942621
UCEC	Effector_memory	-0.0592438	0.433456	1	two.sided	Spearman's rank correlation rho	978928
UCEC	NKT	-0.231729	0.00191268	0.036341	two.sided	Spearman's rank correlation rho	1.13833e+06
UCEC	MAIT	-0.14372	0.0563347	0.788686	two.sided	Spearman's rank correlation rho	1.057e+06
UCEC	DC	0.0367308	0.627412	1	two.sided	Spearman's rank correlation rho	890230
UCEC	Bcell	0.00216433	0.977191	1	two.sided	Spearman's rank correlation rho	922176
UCEC	Monocyte	0.280471	0.0001561	0.00359031	two.sided	Spearman's rank correlation rho	664972
UCEC	Macrophage	-0.107024	0.156233	1	two.sided	Spearman's rank correlation rho	1.02309e+06
UCEC	NK	-0.365987	5.45586e-07	1.364e-05	two.sided	Spearman's rank correlation rho	1.26241e+06
UCEC	Neutrophil	0.244504	0.00103883	0.0207766	two.sided	Spearman's rank correlation rho	698211
UCEC	Gamma_delta	0.018582	0.806079	1	two.sided	Spearman's rank correlation rho	907003
UCEC	CD4_T	-0.246495	0.00094184	0.0201059	two.sided	Spearman's rank correlation rho	1.15198e+06
UCEC	CD8_T	-0.197506	0.00841274	0.134604	two.sided	Spearman's rank correlation rho	1.10671e+06
UCEC	InfiltrationScore	-0.203962	0.00646933	0.109979	two.sided	Spearman's rank correlation rho	1.11267e+06
UCS	CD4_naive	-0.170572	0.204591	1	two.sided	Spearman's rank correlation rho	36119.2
UCS	CD8_naive	-0.0222053	0.869769	1	two.sided	Spearman's rank correlation rho	31541.2
UCS	Cytotoxic	-0.373227	0.00424322	0.101837	two.sided	Spearman's rank correlation rho	42372.3
UCS	Exhausted	0.138966	0.302568	1	two.sided	Spearman's rank correlation rho	26568.1
UCS	Tr1	-0.0518089	0.701912	1	two.sided	Spearman's rank correlation rho	32454.6
UCS	nTreg	-0.0117702	0.930753	1	two.sided	Spearman's rank correlation rho	31219.2
UCS	iTreg	-0.164884	0.22032	1	two.sided	Spearman's rank correlation rho	35943.7
UCS	Th1	-0.0540173	0.689836	1	two.sided	Spearman's rank correlation rho	32522.8
UCS	Th2	-0.103296	0.444485	1	two.sided	Spearman's rank correlation rho	34043.3
UCS	Th17	-0.236415	0.0766364	1	two.sided	Spearman's rank correlation rho	38150.8
UCS	Tfh	-0.058079	0.667825	1	two.sided	Spearman's rank correlation rho	32648.1
UCS	Central_memory	-0.115366	0.392798	1	two.sided	Spearman's rank correlation rho	34415.7
UCS	Effector_memory	-0.0743535	0.582538	1	two.sided	Spearman's rank correlation rho	33150.3
UCS	NKT	0.00678513	0.960049	1	two.sided	Spearman's rank correlation rho	30646.6
UCS	MAIT	0.0224308	0.868458	1	two.sided	Spearman's rank correlation rho	30163.9
UCS	DC	0.0702363	0.603645	1	two.sided	Spearman's rank correlation rho	28688.8
UCS	Bcell	0.209762	0.117334	1	two.sided	Spearman's rank correlation rho	24383.6
UCS	Monocyte	0.230243	0.0848851	1	two.sided	Spearman's rank correlation rho	23751.6
UCS	Macrophage	0.0851091	0.529043	1	two.sided	Spearman's rank correlation rho	28229.9
UCS	NK	-0.145052	0.281676	1	two.sided	Spearman's rank correlation rho	35331.7
UCS	Neutrophil	0.281726	0.0337476	0.776195	two.sided	Spearman's rank correlation rho	22163.1
UCS	Gamma_delta	-0.0290533	0.830131	1	two.sided	Spearman's rank correlation rho	31752.5
UCS	CD4_T	-0.452468	0.000409784	0.0102446	two.sided	Spearman's rank correlation rho	44817.4
UCS	CD8_T	-0.027649	0.838229	1	two.sided	Spearman's rank correlation rho	31709.1
UCS	InfiltrationScore	0.00304651	0.982056	1	two.sided	Spearman's rank correlation rho	30762
UVM	CD4_naive	0.351316	0.00139675	0.0293316	two.sided	Spearman's rank correlation rho	55345.7
UVM	CD8_naive	0.232888	0.0376254	0.48913	two.sided	Spearman's rank correlation rho	65450
UVM	Cytotoxic	-0.285679	0.0102066	0.163306	two.sided	Spearman's rank correlation rho	109694
UVM	Exhausted	-0.307146	0.00558351	0.100503	two.sided	Spearman's rank correlation rho	111526
UVM	Tr1	0.0938944	0.407426	1	two.sided	Spearman's rank correlation rho	77308.9
UVM	nTreg	0.113197	0.317434	1	two.sided	Spearman's rank correlation rho	75662.1
UVM	iTreg	-0.0692341	0.541706	1	two.sided	Spearman's rank correlation rho	91227.1
UVM	Th1	-0.0564637	0.618854	1	two.sided	Spearman's rank correlation rho	90137.5
UVM	Th2	-0.314699	0.00446815	0.0848948	two.sided	Spearman's rank correlation rho	112170
UVM	Th17	0.106189	0.348506	1	two.sided	Spearman's rank correlation rho	76259.9
UVM	Tfh	-0.0748115	0.509556	1	two.sided	Spearman's rank correlation rho	91702.9
UVM	Central_memory	-0.0086551	0.939263	1	two.sided	Spearman's rank correlation rho	86058.5
UVM	Effector_memory	0.110049	0.331166	1	two.sided	Spearman's rank correlation rho	75930.7
UVM	NKT	0.0326665	0.77361	1	two.sided	Spearman's rank correlation rho	82532.9
UVM	MAIT	-0.243685	0.0293889	0.440833	two.sided	Spearman's rank correlation rho	106111
UVM	DC	-0.302586	0.00637035	0.108296	two.sided	Spearman's rank correlation rho	111137
UVM	Bcell	-0.0143965	0.899141	1	two.sided	Spearman's rank correlation rho	86548.3
UVM	Monocyte	0.165467	0.142425	1	two.sided	Spearman's rank correlation rho	71202.4
UVM	Macrophage	-0.449745	2.8484e-05	0.000683609	two.sided	Spearman's rank correlation rho	123692
UVM	NK	-0.36113	0.000998241	0.0219613	two.sided	Spearman's rank correlation rho	116132
UVM	Neutrophil	0.242486	0.0302207	0.440833	two.sided	Spearman's rank correlation rho	64631.1
UVM	Gamma_delta	-0.366664	0.000822102	0.0189083	two.sided	Spearman's rank correlation rho	116604
UVM	CD4_T	-0.0966403	0.393786	1	two.sided	Spearman's rank correlation rho	93565.4
UVM	CD8_T	-0.335131	0.0023759	0.047518	two.sided	Spearman's rank correlation rho	113913
UVM	InfiltrationScore	-0.491959	3.57691e-06	8.9423e-05	two.sided	Spearman's rank correlation rho	127294
