# Supplementary material for: An integrated multi-omics analysis of topoisomerase family in pan-cancer: Friend or foe?
Source: PLoS One. 2022 Oct 26;17(10):e0274546. doi: 10.1371/journal.pone.0274546 (PMC9604985; doi:10.1371/journal.pone.0274546)
Supplement: S1 File — (ZIP) [file pone.0274546.s006.zip › data and code/22.GsvaRPPATable.xlsx]

## Sheet: SheetName
cancertype	pathway	estimate	p_value	fdr	alternative	method	statistic
ACC	Apoptosis	0.415479	0.0043737	0.0393633	two.sided	Spearman's rank correlation rho	9478
ACC	CellCycle	0.440271	0.00240855	0.0240855	two.sided	Spearman's rank correlation rho	9076
ACC	DNADamage	0.172741	0.250096	0.750288	two.sided	Spearman's rank correlation rho	13414
ACC	EMT	0.342707	0.0202001	0.161601	two.sided	Spearman's rank correlation rho	10658
ACC	Hormone AR	-0.0112858	0.94074	1	two.sided	Spearman's rank correlation rho	16398
ACC	Hormone ER	-0.264015	0.0764301	0.38215	two.sided	Spearman's rank correlation rho	20496
ACC	PI3KAKT	0.0125193	0.934242	1	two.sided	Spearman's rank correlation rho	16012
ACC	RASMAPK	-0.304595	0.0400019	0.280014	two.sided	Spearman's rank correlation rho	21154
ACC	RTK	-0.290533	0.0505161	0.303096	two.sided	Spearman's rank correlation rho	20926
ACC	TSCmTOR	-0.20555	0.17009	0.680359	two.sided	Spearman's rank correlation rho	19548
BLCA	Apoptosis	-0.00760937	0.888766	1	two.sided	Spearman's rank correlation rho	6600456
BLCA	CellCycle	0.373755	1.42381e-12	1.42381e-11	two.sided	Spearman's rank correlation rho	4102288
BLCA	DNADamage	0.258182	1.524e-06	1.3716e-05	two.sided	Spearman's rank correlation rho	4.85936e+06
BLCA	EMT	-0.254206	2.22263e-06	1.7781e-05	two.sided	Spearman's rank correlation rho	8.21581e+06
BLCA	Hormone AR	0.218598	5.0029e-05	0.000350202	two.sided	Spearman's rank correlation rho	5.11866e+06
BLCA	Hormone ER	-0.144027	0.00786335	0.041859	two.sided	Spearman's rank correlation rho	7494072
BLCA	PI3KAKT	-0.0388608	0.474917	1	two.sided	Spearman's rank correlation rho	6.80517e+06
BLCA	RASMAPK	-0.110296	0.0421483	0.168593	two.sided	Spearman's rank correlation rho	7273116
BLCA	RTK	0.146181	0.0069765	0.041859	two.sided	Spearman's rank correlation rho	5593036
BLCA	TSCmTOR	0.0205343	0.705826	1	two.sided	Spearman's rank correlation rho	6416098
BRCA	Apoptosis	0.195233	4.11757e-09	3.29405e-08	two.sided	Spearman's rank correlation rho	9.51947e+07
BRCA	CellCycle	0.559087	1.74927e-74	1.74927e-73	two.sided	Spearman's rank correlation rho	5.21549e+07
BRCA	DNADamage	0.299468	6.12526e-20	5.51273e-19	two.sided	Spearman's rank correlation rho	8.28649e+07
BRCA	EMT	-0.188021	1.52994e-08	9.17962e-08	two.sided	Spearman's rank correlation rho	1.40529e+08
BRCA	Hormone AR	-0.109337	0.00107276	0.00321827	two.sided	Spearman's rank correlation rho	1.31222e+08
BRCA	Hormone ER	-0.146831	1.0674e-05	5.3368e-05	two.sided	Spearman's rank correlation rho	1.35657e+08
BRCA	PI3KAKT	0.0285051	0.395146	0.395146	two.sided	Spearman's rank correlation rho	1.14917e+08
BRCA	RASMAPK	-0.191024	8.91312e-09	6.23918e-08	two.sided	Spearman's rank correlation rho	1.40884e+08
BRCA	RTK	-0.116179	0.000507531	0.00203012	two.sided	Spearman's rank correlation rho	1.32031e+08
BRCA	TSCmTOR	0.0997456	0.0028609	0.0057218	two.sided	Spearman's rank correlation rho	1.0649e+08
CESC	Apoptosis	-0.027367	0.722096	1	two.sided	Spearman's rank correlation rho	856146
CESC	CellCycle	0.304781	5.4808e-05	0.000548084	two.sided	Spearman's rank correlation rho	579354
CESC	DNADamage	0.101584	0.185961	1	two.sided	Spearman's rank correlation rho	748686
CESC	EMT	-0.0591787	0.441596	1	two.sided	Spearman's rank correlation rho	882656
CESC	Hormone AR	0.0281134	0.714841	1	two.sided	Spearman's rank correlation rho	809912
CESC	Hormone ER	-0.0637723	0.406922	1	two.sided	Spearman's rank correlation rho	886484
CESC	PI3KAKT	0.173742	0.0231584	0.208426	two.sided	Spearman's rank correlation rho	688554
CESC	RASMAPK	-0.0654979	0.394326	1	two.sided	Spearman's rank correlation rho	887922
CESC	RTK	0.00721674	0.925296	1	two.sided	Spearman's rank correlation rho	827326
CESC	TSCmTOR	0.0599587	0.435592	1	two.sided	Spearman's rank correlation rho	783374
CHOL	Apoptosis	0.349499	0.0589839	0.589839	two.sided	Spearman's rank correlation rho	2924
CHOL	CellCycle	-0.0478309	0.801483	1	two.sided	Spearman's rank correlation rho	4710
CHOL	DNADamage	0.110567	0.559343	1	two.sided	Spearman's rank correlation rho	3998
CHOL	EMT	-0.0696329	0.713813	1	two.sided	Spearman's rank correlation rho	4808
CHOL	Hormone AR	-0.153726	0.415705	1	two.sided	Spearman's rank correlation rho	5186
CHOL	Hormone ER	-0.133259	0.481059	1	two.sided	Spearman's rank correlation rho	5094
CHOL	PI3KAKT	-0.188432	0.31724	1	two.sided	Spearman's rank correlation rho	5342
CHOL	RASMAPK	0.0264739	0.889768	1	two.sided	Spearman's rank correlation rho	4376
CHOL	RTK	-0.183537	0.330156	1	two.sided	Spearman's rank correlation rho	5320
CHOL	TSCmTOR	-0.217353	0.247509	1	two.sided	Spearman's rank correlation rho	5472
COAD	Apoptosis	0.0115277	0.858403	1	two.sided	Spearman's rank correlation rho	2.33481e+06
COAD	CellCycle	0.253843	6.4957e-05	0.000649571	two.sided	Spearman's rank correlation rho	1.76245e+06
COAD	DNADamage	0.20057	0.00171319	0.0154187	two.sided	Spearman's rank correlation rho	1.88829e+06
COAD	EMT	-0.0365519	0.57149	1	two.sided	Spearman's rank correlation rho	2.44838e+06
COAD	Hormone AR	-0.154597	0.0160839	0.128671	two.sided	Spearman's rank correlation rho	2.72721e+06
COAD	Hormone ER	-0.0377898	0.558523	1	two.sided	Spearman's rank correlation rho	2.4513e+06
COAD	PI3KAKT	-0.0167791	0.795104	1	two.sided	Spearman's rank correlation rho	2.40167e+06
COAD	RASMAPK	-0.0847374	0.188933	1	two.sided	Spearman's rank correlation rho	2.56219e+06
COAD	RTK	-0.0361209	0.576037	1	two.sided	Spearman's rank correlation rho	2.44736e+06
COAD	TSCmTOR	-0.0224505	0.728228	1	two.sided	Spearman's rank correlation rho	2.41507e+06
DLBC	Apoptosis	-0.110294	0.539733	1	two.sided	Spearman's rank correlation rho	6644
DLBC	CellCycle	0.407086	0.0194261	0.194261	two.sided	Spearman's rank correlation rho	3548
DLBC	DNADamage	0.198529	0.266899	1	two.sided	Spearman's rank correlation rho	4796
DLBC	EMT	-0.167112	0.351156	1	two.sided	Spearman's rank correlation rho	6984
DLBC	Hormone AR	0.293783	0.0972055	0.777644	two.sided	Spearman's rank correlation rho	4226
DLBC	Hormone ER	-0.346257	0.0490162	0.441146	two.sided	Spearman's rank correlation rho	8056
DLBC	PI3KAKT	0.11865	0.509267	1	two.sided	Spearman's rank correlation rho	5274
DLBC	RASMAPK	0.0691845	0.70114	1	two.sided	Spearman's rank correlation rho	5570
DLBC	RTK	0.026738	0.882626	1	two.sided	Spearman's rank correlation rho	5824
DLBC	TSCmTOR	-0.016377	0.928237	1	two.sided	Spearman's rank correlation rho	6082
ESCA	Apoptosis	0.0497143	0.581448	0.809794	two.sided	Spearman's rank correlation rho	309318
ESCA	CellCycle	0.34161	0.000106154	0.00106154	two.sided	Spearman's rank correlation rho	214306
ESCA	DNADamage	0.216424	0.0154922	0.108446	two.sided	Spearman's rank correlation rho	255054
ESCA	EMT	0.0750661	0.404897	0.809794	two.sided	Spearman's rank correlation rho	301066
ESCA	Hormone AR	-0.102402	0.25542	0.76626	two.sided	Spearman's rank correlation rho	358832
ESCA	Hormone ER	-0.165407	0.0653291	0.326646	two.sided	Spearman's rank correlation rho	379340
ESCA	PI3KAKT	-0.145757	0.104774	0.419097	two.sided	Spearman's rank correlation rho	372944
ESCA	RASMAPK	-0.260135	0.00348111	0.03133	two.sided	Spearman's rank correlation rho	410174
ESCA	RTK	-0.200879	0.0248376	0.149026	two.sided	Spearman's rank correlation rho	390886
ESCA	TSCmTOR	-0.23581	0.0082397	0.0659176	two.sided	Spearman's rank correlation rho	402256
GBM	Apoptosis	0.193633	0.0893897	0.536338	two.sided	Spearman's rank correlation rho	63766.7
GBM	CellCycle	0.497411	3.60477e-06	3.6048e-05	two.sided	Spearman's rank correlation rho	39744.3
GBM	DNADamage	0.446296	4.2141e-05	0.000379266	two.sided	Spearman's rank correlation rho	43786.3
GBM	EMT	-0.166874	0.144219	0.576875	two.sided	Spearman's rank correlation rho	92275.3
GBM	Hormone AR	0.182606	0.109559	0.547796	two.sided	Spearman's rank correlation rho	64638.7
GBM	Hormone ER	-0.11968	0.296635	0.889904	two.sided	Spearman's rank correlation rho	88543.2
GBM	PI3KAKT	0.0676299	0.556316	1	two.sided	Spearman's rank correlation rho	73730.9
GBM	RASMAPK	-0.3469	0.00186136	0.0148908	two.sided	Spearman's rank correlation rho	106512
GBM	RTK	0.220796	0.0520667	0.364467	two.sided	Spearman's rank correlation rho	61618.7
GBM	TSCmTOR	0.0488887	0.670795	1	two.sided	Spearman's rank correlation rho	75212.9
HNSC	Apoptosis	0.101471	0.0575401	0.345241	two.sided	Spearman's rank correlation rho	6.47588e+06
HNSC	CellCycle	0.280211	9.37948e-08	9.37948e-07	two.sided	Spearman's rank correlation rho	5.18766e+06
HNSC	DNADamage	0.130125	0.0147045	0.117636	two.sided	Spearman's rank correlation rho	6.26936e+06
HNSC	EMT	-0.0828584	0.121266	0.485066	two.sided	Spearman's rank correlation rho	7.80438e+06
HNSC	Hormone AR	0.00835928	0.87599	1	two.sided	Spearman's rank correlation rho	7.14695e+06
HNSC	Hormone ER	-0.0324358	0.54473	1	two.sided	Spearman's rank correlation rho	7.44097e+06
HNSC	PI3KAKT	-0.11498	0.0312699	0.218889	two.sided	Spearman's rank correlation rho	8.03589e+06
HNSC	RASMAPK	-0.154025	0.0038202	0.0343818	two.sided	Spearman's rank correlation rho	8.31729e+06
HNSC	RTK	-0.0929231	0.0821287	0.410644	two.sided	Spearman's rank correlation rho	7.87692e+06
HNSC	TSCmTOR	-0.0306179	0.567516	1	two.sided	Spearman's rank correlation rho	7.42787e+06
KICH	Apoptosis	0.214862	0.09085	0.45425	two.sided	Spearman's rank correlation rho	32712
KICH	CellCycle	0.342358	0.0062631	0.0626311	two.sided	Spearman's rank correlation rho	27400
KICH	DNADamage	-0.0733487	0.566903	0.670954	two.sided	Spearman's rank correlation rho	44720
KICH	EMT	0.270497	0.0323322	0.193993	two.sided	Spearman's rank correlation rho	30394
KICH	Hormone AR	0.168251	0.187007	0.561021	two.sided	Spearman's rank correlation rho	34654
KICH	Hormone ER	-0.334533	0.00762562	0.0686306	two.sided	Spearman's rank correlation rho	55602
KICH	PI3KAKT	-0.211262	0.0964937	0.45425	two.sided	Spearman's rank correlation rho	50466
KICH	RASMAPK	-0.321525	0.0104713	0.08377	two.sided	Spearman's rank correlation rho	55060
KICH	RTK	-0.293155	0.0200403	0.140282	two.sided	Spearman's rank correlation rho	53878
KICH	TSCmTOR	-0.123128	0.335477	0.670954	two.sided	Spearman's rank correlation rho	46794
KIRC	Apoptosis	0.105062	0.0218767	0.153137	two.sided	Spearman's rank correlation rho	1.60865e+07
KIRC	CellCycle	0.234789	2.19949e-07	2.19949e-06	two.sided	Spearman's rank correlation rho	1.37546e+07
KIRC	DNADamage	0.0574775	0.210661	1	two.sided	Spearman's rank correlation rho	1.69418e+07
KIRC	EMT	0.0230989	0.615175	1	two.sided	Spearman's rank correlation rho	1.75597e+07
KIRC	Hormone AR	-0.113454	0.0132582	0.106066	two.sided	Spearman's rank correlation rho	2.00143e+07
KIRC	Hormone ER	-0.07682	0.0941146	0.564687	two.sided	Spearman's rank correlation rho	1.93558e+07
KIRC	PI3KAKT	0.0201107	0.661637	1	two.sided	Spearman's rank correlation rho	1.76135e+07
KIRC	RASMAPK	-0.00170476	0.970409	1	two.sided	Spearman's rank correlation rho	1.80056e+07
KIRC	RTK	-0.182845	6.0057e-05	0.000540513	two.sided	Spearman's rank correlation rho	2.12616e+07
KIRC	TSCmTOR	-0.0568054	0.216054	1	two.sided	Spearman's rank correlation rho	1.8996e+07
KIRP	Apoptosis	0.0525067	0.443712	1	two.sided	Spearman's rank correlation rho	1.56939e+06
KIRP	CellCycle	0.0900324	0.188473	1	two.sided	Spearman's rank correlation rho	1.50723e+06
KIRP	DNADamage	0.273508	4.807e-05	0.000432631	two.sided	Spearman's rank correlation rho	1.20333e+06
KIRP	EMT	0.0733838	0.284084	1	two.sided	Spearman's rank correlation rho	1.53481e+06
KIRP	Hormone AR	0.233542	0.000555822	0.00444658	two.sided	Spearman's rank correlation rho	1.26953e+06
KIRP	Hormone ER	-0.388266	3.79884e-09	3.79884e-08	two.sided	Spearman's rank correlation rho	2.29947e+06
KIRP	PI3KAKT	-0.0213879	0.755181	1	two.sided	Spearman's rank correlation rho	1.69179e+06
KIRP	RASMAPK	-0.159607	0.0191971	0.13438	two.sided	Spearman's rank correlation rho	1.92073e+06
KIRP	RTK	-0.0873977	0.201788	1	two.sided	Spearman's rank correlation rho	1.80112e+06
KIRP	TSCmTOR	-0.0690804	0.31335	1	two.sided	Spearman's rank correlation rho	1.77078e+06
LGG	Apoptosis	0.186033	7.8856e-05	0.000709702	two.sided	Spearman's rank correlation rho	1.19546e+07
LGG	CellCycle	0.0695389	0.143038	0.825596	two.sided	Spearman's rank correlation rho	1.36655e+07
LGG	DNADamage	0.450024	1.41998e-23	1.41998e-22	two.sided	Spearman's rank correlation rho	8.07738e+06
LGG	EMT	0.0659212	0.165073	0.825596	two.sided	Spearman's rank correlation rho	1.37186e+07
LGG	Hormone AR	-0.0704965	0.137599	0.825596	two.sided	Spearman's rank correlation rho	1.57221e+07
LGG	Hormone ER	-0.136402	0.00394161	0.0275913	two.sided	Spearman's rank correlation rho	1.66901e+07
LGG	PI3KAKT	0.148479	0.00168493	0.0134794	two.sided	Spearman's rank correlation rho	1.25061e+07
LGG	RASMAPK	-0.0659617	0.164814	0.825596	two.sided	Spearman's rank correlation rho	1.56555e+07
LGG	RTK	0.0438713	0.355847	0.825596	two.sided	Spearman's rank correlation rho	1.40425e+07
LGG	TSCmTOR	-0.0126876	0.789544	0.825596	two.sided	Spearman's rank correlation rho	1.48731e+07
LIHC	Apoptosis	0.20156	0.0065908	0.0263632	two.sided	Spearman's rank correlation rho	789066
LIHC	CellCycle	0.273665	0.000203861	0.00122317	two.sided	Spearman's rank correlation rho	717808
LIHC	DNADamage	0.143315	0.0543306	0.162992	two.sided	Spearman's rank correlation rho	846628
LIHC	EMT	0.24035	0.00115104	0.00575518	two.sided	Spearman's rank correlation rho	750732
LIHC	Hormone AR	-0.287242	9.4401e-05	0.000660807	two.sided	Spearman's rank correlation rho	1272130
LIHC	Hormone ER	-0.461447	8.73486e-11	8.73486e-10	two.sided	Spearman's rank correlation rho	1444290
LIHC	PI3KAKT	-0.0635744	0.394839	0.789678	two.sided	Spearman's rank correlation rho	1051088
LIHC	RASMAPK	-0.455249	1.7514e-10	1.57626e-09	two.sided	Spearman's rank correlation rho	1438164
LIHC	RTK	-0.413992	9.57604e-09	7.66083e-08	two.sided	Spearman's rank correlation rho	1397392
LIHC	TSCmTOR	0.0377391	0.613671	0.789678	two.sided	Spearman's rank correlation rho	950964
LUAD	Apoptosis	0.302017	4.52186e-09	4.06967e-08	two.sided	Spearman's rank correlation rho	5.51844e+06
LUAD	CellCycle	0.535771	2.76797e-28	2.76797e-27	two.sided	Spearman's rank correlation rho	3.67032e+06
LUAD	DNADamage	0.165733	0.00155465	0.00777323	two.sided	Spearman's rank correlation rho	6.59593e+06
LUAD	EMT	0.129824	0.0134359	0.0537436	two.sided	Spearman's rank correlation rho	6.87984e+06
LUAD	Hormone AR	-0.0199169	0.705675	0.726301	two.sided	Spearman's rank correlation rho	8.06373e+06
LUAD	Hormone ER	-0.18381	0.000439547	0.00307683	two.sided	Spearman's rank correlation rho	9.35951e+06
LUAD	PI3KAKT	-0.120703	0.0216188	0.0648564	two.sided	Spearman's rank correlation rho	8.86057e+06
LUAD	RASMAPK	-0.267727	2.32938e-07	1.8635e-06	two.sided	Spearman's rank correlation rho	1.0023e+07
LUAD	RTK	-0.179528	0.000599434	0.0035966	two.sided	Spearman's rank correlation rho	9.32566e+06
LUAD	TSCmTOR	0.0479342	0.36315	0.726301	two.sided	Spearman's rank correlation rho	7.52728e+06
LUSC	Apoptosis	-0.0342321	0.538405	1	two.sided	Spearman's rank correlation rho	5917152
LUSC	CellCycle	0.269392	9.1037e-07	9.1037e-06	two.sided	Spearman's rank correlation rho	4180028
LUSC	DNADamage	0.195525	0.000401212	0.00361091	two.sided	Spearman's rank correlation rho	4602644
LUSC	EMT	-0.12831	0.0207351	0.12441	two.sided	Spearman's rank correlation rho	6455400
LUSC	Hormone AR	9.6831e-05	0.998614	1	two.sided	Spearman's rank correlation rho	5720746
LUSC	Hormone ER	-0.178006	0.00129069	0.0103256	two.sided	Spearman's rank correlation rho	6739728
LUSC	PI3KAKT	0.054797	0.324542	1	two.sided	Spearman's rank correlation rho	5407790
LUSC	RASMAPK	-0.131794	0.0175019	0.122513	two.sided	Spearman's rank correlation rho	6475334
LUSC	RTK	-0.114951	0.0383886	0.191943	two.sided	Spearman's rank correlation rho	6378968
LUSC	TSCmTOR	0.0296709	0.59388	1	two.sided	Spearman's rank correlation rho	5551544
MESO	Apoptosis	0.118088	0.35575	1	two.sided	Spearman's rank correlation rho	36744
MESO	CellCycle	0.305876	0.0150858	0.150858	two.sided	Spearman's rank correlation rho	28920
MESO	DNADamage	-0.0643241	0.615649	1	two.sided	Spearman's rank correlation rho	44344
MESO	EMT	0.110743	0.386617	1	two.sided	Spearman's rank correlation rho	37050
MESO	Hormone AR	-0.145353	0.254986	1	two.sided	Spearman's rank correlation rho	47720
MESO	Hormone ER	-0.0796371	0.534047	1	two.sided	Spearman's rank correlation rho	44982
MESO	PI3KAKT	0.289267	0.0218087	0.196278	two.sided	Spearman's rank correlation rho	29612
MESO	RASMAPK	-0.0227055	0.859535	1	two.sided	Spearman's rank correlation rho	42610
MESO	RTK	-0.0448829	0.726265	1	two.sided	Spearman's rank correlation rho	43534
MESO	TSCmTOR	0.0598118	0.640681	1	two.sided	Spearman's rank correlation rho	39172
OV	Apoptosis	-0.0036593	0.954745	1	two.sided	Spearman's rank correlation rho	2.4002e+06
OV	CellCycle	0.232279	0.000259914	0.00233923	two.sided	Spearman's rank correlation rho	1.83596e+06
OV	DNADamage	0.274243	1.4483e-05	0.000144826	two.sided	Spearman's rank correlation rho	1.73561e+06
OV	EMT	-0.0129424	0.840917	1	two.sided	Spearman's rank correlation rho	2.4224e+06
OV	Hormone AR	0.176021	0.00593651	0.0415556	two.sided	Spearman's rank correlation rho	1.9705e+06
OV	Hormone ER	-0.102839	0.109804	0.658825	two.sided	Spearman's rank correlation rho	2.63738e+06
OV	PI3KAKT	-0.0625367	0.33166	1	two.sided	Spearman's rank correlation rho	2.541e+06
OV	RASMAPK	-0.192643	0.00256282	0.0205025	two.sided	Spearman's rank correlation rho	2.85214e+06
OV	RTK	-0.0828048	0.198319	0.991597	two.sided	Spearman's rank correlation rho	2.58947e+06
OV	TSCmTOR	-0.0167702	0.794793	1	two.sided	Spearman's rank correlation rho	2.43155e+06
PAAD	Apoptosis	0.0802829	0.391074	1	two.sided	Spearman's rank correlation rho	239246
PAAD	CellCycle	0.289548	0.0016838	0.016838	two.sided	Spearman's rank correlation rho	184810
PAAD	DNADamage	0.0364433	0.697329	1	two.sided	Spearman's rank correlation rho	250650
PAAD	EMT	-0.0842348	0.368119	1	two.sided	Spearman's rank correlation rho	282042
PAAD	Hormone AR	0.0422942	0.65169	1	two.sided	Spearman's rank correlation rho	249128
PAAD	Hormone ER	-0.133879	0.151742	1	two.sided	Spearman's rank correlation rho	294956
PAAD	PI3KAKT	-0.231992	0.012371	0.111339	two.sided	Spearman's rank correlation rho	320478
PAAD	RASMAPK	-0.0581094	0.534984	1	two.sided	Spearman's rank correlation rho	275246
PAAD	RTK	-0.00617384	0.947507	1	two.sided	Spearman's rank correlation rho	261736
PAAD	TSCmTOR	-0.205282	0.0272248	0.217799	two.sided	Spearman's rank correlation rho	313530
PCPG	Apoptosis	-0.102322	0.354355	1	two.sided	Spearman's rank correlation rho	108876
PCPG	CellCycle	0.190752	0.0821981	0.821981	two.sided	Spearman's rank correlation rho	79929.4
PCPG	DNADamage	0.0856359	0.438617	1	two.sided	Spearman's rank correlation rho	90311.7
PCPG	EMT	-0.154201	0.161365	1	two.sided	Spearman's rank correlation rho	114000
PCPG	Hormone AR	0.0315085	0.776009	1	two.sided	Spearman's rank correlation rho	95657.9
PCPG	Hormone ER	0.0914678	0.407958	1	two.sided	Spearman's rank correlation rho	89735.7
PCPG	PI3KAKT	-0.155781	0.157064	1	two.sided	Spearman's rank correlation rho	114156
PCPG	RASMAPK	-0.128545	0.243888	1	two.sided	Spearman's rank correlation rho	111466
PCPG	RTK	-0.187006	0.0885089	0.821981	two.sided	Spearman's rank correlation rho	117241
PCPG	TSCmTOR	-0.0292405	0.791753	1	two.sided	Spearman's rank correlation rho	101658
PRAD	Apoptosis	0.193556	0.00025908	0.00181356	two.sided	Spearman's rank correlation rho	5.86202e+06
PRAD	CellCycle	0.300296	9.07355e-09	7.25884e-08	two.sided	Spearman's rank correlation rho	5.08613e+06
PRAD	DNADamage	0.30742	3.85168e-09	3.46651e-08	two.sided	Spearman's rank correlation rho	5.03435e+06
PRAD	EMT	-0.125361	0.0186278	0.111767	two.sided	Spearman's rank correlation rho	8.18022e+06
PRAD	Hormone AR	0.328391	2.69735e-10	2.69735e-09	two.sided	Spearman's rank correlation rho	4.88191e+06
PRAD	Hormone ER	0.0979581	0.0663966	0.173423	two.sided	Spearman's rank correlation rho	6.55692e+06
PRAD	PI3KAKT	-0.106149	0.0465827	0.173423	two.sided	Spearman's rank correlation rho	8.04057e+06
PRAD	RASMAPK	-0.121352	0.0227809	0.113904	two.sided	Spearman's rank correlation rho	8.15108e+06
PRAD	RTK	-0.10775	0.0433558	0.173423	two.sided	Spearman's rank correlation rho	8.05221e+06
PRAD	TSCmTOR	-0.0833533	0.118523	0.173423	two.sided	Spearman's rank correlation rho	7.87487e+06
READ	Apoptosis	0.234448	0.0443697	0.371099	two.sided	Spearman's rank correlation rho	51693.9
READ	CellCycle	0.304882	0.00826018	0.0826018	two.sided	Spearman's rank correlation rho	46937.8
READ	DNADamage	0.237914	0.0412332	0.371099	two.sided	Spearman's rank correlation rho	51459.9
READ	EMT	-0.111026	0.346325	1	two.sided	Spearman's rank correlation rho	75022.1
READ	Hormone AR	0.014765	0.900636	1	two.sided	Spearman's rank correlation rho	66528
READ	Hormone ER	0.137298	0.243408	1	two.sided	Spearman's rank correlation rho	58253.9
READ	PI3KAKT	0.0861465	0.465511	1	two.sided	Spearman's rank correlation rho	61708
READ	RASMAPK	0.0873905	0.459069	1	two.sided	Spearman's rank correlation rho	61624
READ	RTK	0.208769	0.0742537	0.519776	two.sided	Spearman's rank correlation rho	53427.9
READ	TSCmTOR	0.0188228	0.873529	1	two.sided	Spearman's rank correlation rho	66254
SARC	Apoptosis	-0.0205631	0.759025	1	two.sided	Spearman's rank correlation rho	1.93744e+06
SARC	CellCycle	0.579446	1.41242e-21	1.41242e-20	two.sided	Spearman's rank correlation rho	798380
SARC	DNADamage	0.0764134	0.253668	1	two.sided	Spearman's rank correlation rho	1.75334e+06
SARC	EMT	0.00551465	0.93444	1	two.sided	Spearman's rank correlation rho	1.88793e+06
SARC	Hormone AR	0.116601	0.0809448	0.404724	two.sided	Spearman's rank correlation rho	1.67704e+06
SARC	Hormone ER	-0.246999	0.000182194	0.00163974	two.sided	Spearman's rank correlation rho	2.3673e+06
SARC	PI3KAKT	0.200372	0.0025318	0.0177226	two.sided	Spearman's rank correlation rho	1.51801e+06
SARC	RASMAPK	-0.126751	0.0576524	0.345914	two.sided	Spearman's rank correlation rho	2.13902e+06
SARC	RTK	-0.0552366	0.409619	1	two.sided	Spearman's rank correlation rho	2.00326e+06
SARC	TSCmTOR	0.219239	0.000930833	0.00744666	two.sided	Spearman's rank correlation rho	1.4822e+06
SKCM	Apoptosis	-0.00976593	0.854312	1	two.sided	Spearman's rank correlation rho	7.59305e+06
SKCM	CellCycle	0.365028	1.16091e-12	1.16091e-11	two.sided	Spearman's rank correlation rho	4.77474e+06
SKCM	DNADamage	0.346121	1.86332e-11	1.67698e-10	two.sided	Spearman's rank correlation rho	4.91692e+06
SKCM	EMT	-0.00613303	0.908198	1	two.sided	Spearman's rank correlation rho	7.56573e+06
SKCM	Hormone AR	0.142276	0.00717279	0.0430367	two.sided	Spearman's rank correlation rho	6.44975e+06
SKCM	Hormone ER	-0.180124	0.000638769	0.00447138	two.sided	Spearman's rank correlation rho	8.87407e+06
SKCM	PI3KAKT	-0.103483	0.051071	0.204284	two.sided	Spearman's rank correlation rho	8.29776e+06
SKCM	RASMAPK	-0.234279	7.92693e-06	6.3415e-05	two.sided	Spearman's rank correlation rho	9.2813e+06
SKCM	RTK	-0.000919995	0.986199	1	two.sided	Spearman's rank correlation rho	7.52653e+06
SKCM	TSCmTOR	-0.119389	0.0242742	0.121371	two.sided	Spearman's rank correlation rho	8.41737e+06
STAD	Apoptosis	0.255931	2.17208e-06	1.938e-05	two.sided	Spearman's rank correlation rho	4704096
STAD	CellCycle	0.498053	0	0	two.sided	Spearman's rank correlation rho	3173370
STAD	DNADamage	0.0741675	0.174911	0.699643	two.sided	Spearman's rank correlation rho	5853224
STAD	EMT	-0.256023	2.15336e-06	1.938e-05	two.sided	Spearman's rank correlation rho	7940728
STAD	Hormone AR	-0.038786	0.478391	0.956783	two.sided	Spearman's rank correlation rho	6567330
STAD	Hormone ER	-0.138081	0.0113346	0.0566732	two.sided	Spearman's rank correlation rho	7195084
STAD	PI3KAKT	-0.0704191	0.197782	0.699643	two.sided	Spearman's rank correlation rho	6767318
STAD	RASMAPK	-0.218806	5.4527e-05	0.000381691	two.sided	Spearman's rank correlation rho	7705440
STAD	RTK	-0.1588	0.00354968	0.0212981	two.sided	Spearman's rank correlation rho	7.32607e+06
STAD	TSCmTOR	-0.0204953	0.708021	0.956783	two.sided	Spearman's rank correlation rho	6451694
TGCT	Apoptosis	0.188301	0.0362274	0.289718	two.sided	Spearman's rank correlation rho	257917
TGCT	CellCycle	0.376985	1.5906e-05	0.00015906	two.sided	Spearman's rank correlation rho	197963
TGCT	DNADamage	-0.188313	0.0362147	0.289718	two.sided	Spearman's rank correlation rho	377587
TGCT	EMT	-0.292188	0.000991646	0.00892481	two.sided	Spearman's rank correlation rho	410593
TGCT	Hormone AR	-0.18786	0.0366739	0.289718	two.sided	Spearman's rank correlation rho	377443
TGCT	Hormone ER	-0.126126	0.162765	0.651062	two.sided	Spearman's rank correlation rho	357826
TGCT	PI3KAKT	0.0604506	0.504809	1	two.sided	Spearman's rank correlation rho	298542
TGCT	RASMAPK	0.0462821	0.60975	1	two.sided	Spearman's rank correlation rho	303044
TGCT	RTK	0.104857	0.246452	0.739355	two.sided	Spearman's rank correlation rho	284432
TGCT	TSCmTOR	0.166	0.06539	0.32695	two.sided	Spearman's rank correlation rho	265004
THCA	Apoptosis	0.1416	0.0060186	0.0242208	two.sided	Spearman's rank correlation rho	7.54448e+06
THCA	CellCycle	-0.132211	0.010378	0.0311341	two.sided	Spearman's rank correlation rho	9.951e+06
THCA	DNADamage	-0.191722	0.000187729	0.0013141	two.sided	Spearman's rank correlation rho	1.0474e+07
THCA	EMT	0.256849	4.60468e-07	3.68374e-06	two.sided	Spearman's rank correlation rho	6.53155e+06
THCA	Hormone AR	-0.328687	6.75751e-11	6.75751e-10	two.sided	Spearman's rank correlation rho	1.16778e+07
THCA	Hormone ER	-0.037197	0.472659	0.472659	two.sided	Spearman's rank correlation rho	9.11592e+06
THCA	PI3KAKT	-0.145194	0.00484416	0.0242208	two.sided	Spearman's rank correlation rho	1.00651e+07
THCA	RASMAPK	-0.161519	0.00170112	0.0102067	two.sided	Spearman's rank correlation rho	1.02086e+07
THCA	RTK	-0.275087	6.16115e-08	5.54504e-07	two.sided	Spearman's rank correlation rho	1.12067e+07
THCA	TSCmTOR	-0.0822933	0.111613	0.223227	two.sided	Spearman's rank correlation rho	9.51228e+06
THYM	Apoptosis	0.241944	0.0241888	0.120944	two.sided	Spearman's rank correlation rho	83186
THYM	CellCycle	0.84953	0	0	two.sided	Spearman's rank correlation rho	16512
THYM	DNADamage	0.37479	0.000382181	0.00229309	two.sided	Spearman's rank correlation rho	68608
THYM	EMT	0.0987643	0.362076	1	two.sided	Spearman's rank correlation rho	98898
THYM	Hormone AR	0.652457	0	0	two.sided	Spearman's rank correlation rho	38138
THYM	Hormone ER	-0.470839	5.46334e-06	4.3707e-05	two.sided	Spearman's rank correlation rho	161404
THYM	PI3KAKT	-0.0694758	0.521838	1	two.sided	Spearman's rank correlation rho	117360
THYM	RASMAPK	-0.413319	8.0189e-05	0.000561323	two.sided	Spearman's rank correlation rho	155092
THYM	RTK	-0.00373624	0.97261	1	two.sided	Spearman's rank correlation rho	110146
THYM	TSCmTOR	0.106455	0.325758	1	two.sided	Spearman's rank correlation rho	98054
UCEC	Apoptosis	-0.0785603	0.357517	1	two.sided	Spearman's rank correlation rho	482742
UCEC	CellCycle	0.390281	2.4736e-06	2.4736e-05	two.sided	Spearman's rank correlation rho	272898
UCEC	DNADamage	0.184405	0.0298999	0.239199	two.sided	Spearman's rank correlation rho	365044
UCEC	EMT	-0.0176281	0.836624	1	two.sided	Spearman's rank correlation rho	455470
UCEC	Hormone AR	0.0364985	0.669329	1	two.sided	Spearman's rank correlation rho	431244
UCEC	Hormone ER	-0.300532	0.000344682	0.00310214	two.sided	Spearman's rank correlation rho	582092
UCEC	PI3KAKT	-0.0225345	0.792069	1	two.sided	Spearman's rank correlation rho	457666
UCEC	RASMAPK	-0.0475088	0.578207	1	two.sided	Spearman's rank correlation rho	468844
UCEC	RTK	0.114616	0.178885	1	two.sided	Spearman's rank correlation rho	396280
UCEC	TSCmTOR	-0.137254	0.107083	0.749578	two.sided	Spearman's rank correlation rho	509012
UCS	Apoptosis	0.250651	0.0858475	0.772627	two.sided	Spearman's rank correlation rho	13806
UCS	CellCycle	0.167173	0.255219	1	two.sided	Spearman's rank correlation rho	15344
UCS	DNADamage	0.151541	0.30284	1	two.sided	Spearman's rank correlation rho	15632
UCS	EMT	0.307642	0.0338427	0.338427	two.sided	Spearman's rank correlation rho	12756
UCS	Hormone AR	0.0479809	0.745398	1	two.sided	Spearman's rank correlation rho	17540
UCS	Hormone ER	-0.0198654	0.893262	1	two.sided	Spearman's rank correlation rho	18790
UCS	PI3KAKT	-0.141989	0.334609	1	two.sided	Spearman's rank correlation rho	21040
UCS	RASMAPK	-0.243704	0.0951244	0.772627	two.sided	Spearman's rank correlation rho	22914
UCS	RTK	-0.109422	0.457883	1	two.sided	Spearman's rank correlation rho	20440
UCS	TSCmTOR	-0.0144377	0.922398	1	two.sided	Spearman's rank correlation rho	18690
UVM	Apoptosis	0.13986	0.667151	1	two.sided	Spearman's rank correlation rho	246
UVM	CellCycle	0.398601	0.200973	1	two.sided	Spearman's rank correlation rho	172
UVM	DNADamage	0.405594	0.192612	1	two.sided	Spearman's rank correlation rho	170
UVM	EMT	-0.0769231	0.817283	1	two.sided	Spearman's rank correlation rho	308
UVM	Hormone AR	0.622378	0.0348001	0.348001	two.sided	Spearman's rank correlation rho	108
UVM	Hormone ER	0.0979021	0.766288	1	two.sided	Spearman's rank correlation rho	258
UVM	PI3KAKT	0.146853	0.651073	1	two.sided	Spearman's rank correlation rho	244
UVM	RASMAPK	-0.356643	0.256013	1	two.sided	Spearman's rank correlation rho	388
UVM	RTK	-0.230769	0.470906	1	two.sided	Spearman's rank correlation rho	352
UVM	TSCmTOR	0.202797	0.5281	1	two.sided	Spearman's rank correlation rho	228
