# Supplementary material for: An integrated multi-omics analysis of topoisomerase family in pan-cancer: Friend or foe?
Source: PLoS One. 2022 Oct 26;17(10):e0274546. doi: 10.1371/journal.pone.0274546 (PMC9604985; doi:10.1371/journal.pone.0274546)
Supplement: S1 File — (ZIP) [file pone.0274546.s006.zip › data and code/23.GsvaSurvivalTable.xlsx]

## Sheet: SheetName
cancertype	sur_type	hr_categorical	coxp_categorical	logrankp	higher_risk_of_death	coxp_continus	hr_continus
ACC	OS	3.54787	0.00177411	0.000950277	Higher GSVA	1.21985e-06	120.573
ACC	PFS	3.01873	0.000799267	0.000462261	Higher GSVA	5.52506e-07	40.2792
ACC	DSS	3.60402	0.00241363	0.00130705	Higher GSVA	3.9277e-06	128.171
ACC	DFI	1.72233	0.375175	0.369603	Higher GSVA	0.149904	15.4052
BLCA	OS	0.703767	0.0200245	0.0194594	Lower GSVA	0.245537	0.492143
BLCA	PFS	0.834475	0.172877	0.171993	Lower GSVA	0.999255	1.0005
BLCA	DSS	0.675188	0.0316722	0.0306713	Lower GSVA	0.327899	0.47557
BLCA	DFI	1.03627	0.92148	0.921476	Higher GSVA	0.929509	1.15446
BRCA	OS	0.909212	0.557994	0.558394	Lower GSVA	0.879804	1.09706
BRCA	PFS	0.891415	0.411236	0.411522	Lower GSVA	0.703592	1.22011
BRCA	DSS	0.95823	0.844681	0.845883	Lower GSVA	0.476448	1.83909
BRCA	DFI	1.01592	0.942449	0.942448	Higher GSVA	0.16017	3.33047
CESC	OS	0.943696	0.805755	0.805616	Lower GSVA	0.524846	1.72203
CESC	PFS	1.03533	0.870775	0.871675	Higher GSVA	0.362348	2.04071
CESC	DSS	0.923117	0.767986	0.768809	Lower GSVA	0.591614	1.68849
CESC	DFI	1.25567	0.562697	0.562656	Higher GSVA	0.165208	8.04324
CHOL	OS	2.29635	0.0987059	0.0896565	Higher GSVA	0.330682	2.83226
CHOL	PFS	2.40823	0.0451919	0.0390683	Higher GSVA	0.336013	2.25407
CHOL	DSS	1.94509	0.201271	0.193412	Higher GSVA	0.627797	1.77048
CHOL	DFI	1.51447	0.513668	0.510727	Higher GSVA	0.777115	1.42244
COAD	OS	0.86731	0.556994	0.556664	Lower GSVA	0.983921	0.980301
COAD	PFS	0.916679	0.654014	0.653786	Lower GSVA	0.646952	1.44193
COAD	DSS	0.685141	0.26968	0.266866	Lower GSVA	0.582928	0.480158
COAD	DFI	1.52946	0.400709	0.397236	Higher GSVA	0.0939265	45.965
DLBC	OS	0.504675	0.409564	0.401121	Lower GSVA	0.805937	0.621441
DLBC	PFS	1.35172	0.573105	0.571856	Higher GSVA	0.61436	2.03953
DLBC	DSS	0.445689	0.489037	0.477936	Lower GSVA	0.346462	0.0946182
DLBC	DFI	1.10257	0.940114	0.940098	Higher GSVA	0.946504	0.763785
ESCA	OS	1.02782	0.90431	0.904858	Higher GSVA	0.591515	1.6066
ESCA	PFS	1.22281	0.285362	0.285898	Higher GSVA	0.119746	3.04709
ESCA	DSS	0.899154	0.704524	0.703642	Lower GSVA	0.887381	1.17393
ESCA	DFI	1.14753	0.748019	0.74783	Higher GSVA	0.589874	2.49779
GBM	OS	0.938812	0.720017	0.713224	Lower GSVA	0.994187	1.00372
GBM	PFS	0.738112	0.0685141	0.0668914	Lower GSVA	0.229929	0.568709
GBM	DSS	0.971882	0.879285	0.872322	Lower GSVA	0.809052	1.15154
HNSC	OS	1.234	0.121838	0.121304	Higher GSVA	0.162571	2.3156
HNSC	PFS	1.16201	0.21858	0.218481	Higher GSVA	0.158007	2.14185
HNSC	DSS	1.31169	0.126052	0.124971	Higher GSVA	0.239618	2.49744
HNSC	DFI	0.617425	0.249488	0.244942	Lower GSVA	0.347406	0.227573
KICH	OS	8.1534	0.0479009	0.0182067	Higher GSVA	1.054e-05	613.589
KICH	PFS	3.39297	0.0669551	0.0514402	Higher GSVA	3.9381e-05	804.651
KICH	DSS	6.09446e+08	0.998249	0.00741165	Higher GSVA	1.293e-05	1319.98
KICH	DFI	2.15776	0.534486	0.524802	Higher GSVA	0.771969	0.114055
KIRC	OS	1.57896	0.00299488	0.00275778	Higher GSVA	3.03025e-11	60.1538
KIRC	PFS	1.6979	0.000102107	8.5359e-05	Higher GSVA	3.65363e-11	38.6484
KIRC	DSS	2.23555	8.9983e-05	5.7737e-05	Higher GSVA	4.66294e-15	306.095
KIRC	DFI	1.54445	0.407352	0.403934	Higher GSVA	0.391243	9.41282
KIRP	OS	3.0856	0.000880162	0.000458025	Higher GSVA	8.33514e-10	83.9994
KIRP	PFS	1.83696	0.0110968	0.00992721	Higher GSVA	2.04333e-07	23.7886
KIRP	DSS	14.6188	0.000257662	1.23817e-06	Higher GSVA	1.00064e-12	261.265
KIRP	DFI	2.50109	0.0194997	0.0157047	Higher GSVA	1.00707e-06	135.158
LAML	OS	0.87899	0.509712	0.515527	Lower GSVA	0.792961	0.868124
LGG	OS	1.76595	0.00183311	0.00161325	Higher GSVA	5.79186e-06	7.33756
LGG	PFS	1.39781	0.0152698	0.0145493	Higher GSVA	0.00103792	3.0654
LGG	DSS	1.91324	0.000825703	0.000677228	Higher GSVA	9.20743e-06	7.94558
LGG	DFI	1.42311	0.395134	0.402509	Higher GSVA	0.195548	3.86395
LIHC	OS	1.84423	0.00060861	0.000504201	Higher GSVA	2.4634e-05	7.54576
LIHC	PFS	1.76858	2.1314e-05	1.6983e-05	Higher GSVA	2.4752e-05	4.51883
LIHC	DSS	1.95684	0.00330063	0.00276564	Higher GSVA	0.000159994	11.0134
LIHC	DFI	1.75275	0.000786496	0.000683206	Higher GSVA	0.00292848	3.81992
LUAD	OS	1.23359	0.156878	0.156342	Higher GSVA	0.0739317	2.45491
LUAD	PFS	1.06316	0.622546	0.62425	Higher GSVA	0.294471	1.56901
LUAD	DSS	1.41389	0.0692297	0.0679748	Higher GSVA	0.0877932	3.01755
LUAD	DFI	1.3216	0.18861	0.187577	Higher GSVA	0.245548	2.24478
LUSC	OS	0.854156	0.255436	0.254906	Lower GSVA	0.763059	0.858672
LUSC	PFS	0.940577	0.629137	0.628961	Lower GSVA	0.822574	0.901277
LUSC	DSS	0.896085	0.609224	0.609313	Lower GSVA	0.66856	1.43123
LUSC	DFI	1.18764	0.512561	0.512304	Higher GSVA	0.606685	1.64199
MESO	OS	2.87704	2.453e-05	1.1747e-05	Higher GSVA	7.79597e-06	13.8916
MESO	PFS	2.82014	4.6635e-05	2.4452e-05	Higher GSVA	2.4311e-05	11.7832
MESO	DSS	3.36629	0.000274571	0.000130873	Higher GSVA	0.000266409	13.4674
MESO	DFI	3.49399	0.17778	0.153096	Higher GSVA	0.0762722	759.777
OV	OS	0.79379	0.118353	0.116484	Lower GSVA	0.546249	0.765973
OV	PFS	0.829433	0.151698	0.150253	Lower GSVA	0.447254	0.722362
OV	DSS	0.73381	0.0549901	0.0535014	Lower GSVA	0.401164	0.677534
OV	DFI	0.679858	0.052799	0.0502269	Lower GSVA	0.285698	0.518095
PAAD	OS	1.33141	0.171855	0.170514	Higher GSVA	0.0046373	4.55841
PAAD	PFS	1.36974	0.0851468	0.0842352	Higher GSVA	0.000578735	5.19168
PAAD	DSS	1.2543	0.336874	0.335774	Higher GSVA	0.0067518	5.30097
PAAD	DFI	1.75037	0.201854	0.196072	Higher GSVA	0.0189194	11.0143
PCPG	OS	1.57783	0.533131	0.530139	Higher GSVA	0.142328	18.3346
PCPG	PFS	2.56261	0.0368821	0.0305058	Higher GSVA	0.000150594	195.424
PCPG	DSS	1.83985	0.482384	0.475888	Higher GSVA	0.260828	14.6218
PCPG	DFI	3.06959	0.33165	0.306638	Higher GSVA	0.288509	116.241
PRAD	OS	2.37555	0.213041	0.199542	Higher GSVA	0.0803152	22.2421
PRAD	PFS	2.19405	0.000269069	0.000186085	Higher GSVA	6.60194e-07	20.7987
PRAD	DSS	3.65667	0.246574	0.214567	Higher GSVA	0.0701575	68.9747
PRAD	DFI	1.68281	0.1528	0.148345	Higher GSVA	0.0022616	22.7899
READ	OS	0.454323	0.126609	0.117701	Lower GSVA	0.00296979	0.0194737
READ	PFS	0.760011	0.473852	0.475497	Lower GSVA	0.0864828	0.144309
READ	DSS	0.653849	0.643491	0.641076	Lower GSVA	0.182303	0.00508766
READ	DFI	2.62513	0.389342	0.371317	Higher GSVA	0.99604	0.982246
SARC	OS	1.6936	0.00995903	0.00918823	Higher GSVA	0.000589995	14.636
SARC	PFS	1.27092	0.134051	0.134484	Higher GSVA	0.00895052	4.852
SARC	DSS	1.58704	0.038862	0.0373696	Higher GSVA	0.00357386	11.9188
SARC	DFI	1.44246	0.132155	0.132666	Higher GSVA	0.0133082	11.6871
SKCM	OS	1.13988	0.333676	0.333359	Higher GSVA	0.5583	1.29669
SKCM	PFS	1.02601	0.818334	0.817889	Higher GSVA	0.855363	1.06892
SKCM	DSS	1.16427	0.301274	0.300943	Higher GSVA	0.262722	1.7041
STAD	OS	0.728191	0.0475877	0.0466823	Lower GSVA	0.0608528	0.391433
STAD	PFS	0.657147	0.00363964	0.00339657	Lower GSVA	0.0117223	0.323729
STAD	DSS	0.671983	0.0550268	0.0536006	Lower GSVA	0.145521	0.384542
STAD	DFI	0.5659	0.0622695	0.0588246	Lower GSVA	0.278278	0.365562
TGCT	OS	0.978005	0.982258	0.982257	Lower GSVA	0.746171	2.1438
TGCT	PFS	0.772584	0.412478	0.410454	Lower GSVA	0.615386	1.43303
TGCT	DSS	0.493452	0.564151	0.556032	Lower GSVA	0.833842	0.591014
TGCT	DFI	0.944312	0.871891	0.866016	Lower GSVA	0.472964	1.78488
THCA	OS	1.61431	0.354366	0.34981	Higher GSVA	0.167283	10.0342
THCA	PFS	3.40416	3.478e-05	1.0723e-05	Higher GSVA	3.64647e-07	54.8789
THCA	DSS	2.47306	0.279213	0.262969	Higher GSVA	0.00329165	412.699
THCA	DFI	4.67898	0.00184344	0.000598615	Higher GSVA	3.4117e-07	182.193
THYM	OS	0.0984268	0.0294449	0.00739285	Lower GSVA	0.0124889	0.056771
THYM	PFS	0.614347	0.248741	0.244507	Lower GSVA	0.184092	0.390539
THYM	DSS	0.228889	0.205605	0.168776	Lower GSVA	0.550937	0.265206
UCEC	OS	1.39292	0.343993	0.341807	Higher GSVA	0.884841	1.18336
UCEC	PFS	1.2892	0.370915	0.370391	Higher GSVA	0.930674	1.08499
UCEC	DSS	1.24813	0.59684	0.596105	Higher GSVA	0.648423	0.557128
UCEC	DFI	1.0474	0.926262	0.926255	Higher GSVA	0.649756	2.2033
UCS	OS	1.04645	0.893945	0.893983	Higher GSVA	0.45461	1.6714
UCS	PFS	0.987729	0.968798	0.968247	Lower GSVA	0.299012	1.94629
UCS	DSS	1.18709	0.641569	0.640925	Higher GSVA	0.416523	1.78571
UCS	DFI	0.660699	0.559107	0.556346	Lower GSVA	0.933804	1.12099
UVM	OS	0.962046	0.926397	0.926393	Lower GSVA	0.840053	1.1974
UVM	PFS	1.63002	0.17395	0.169583	Higher GSVA	0.176339	2.69456
UVM	DSS	1.03922	0.930739	0.930735	Higher GSVA	0.696826	1.4316
