# Supplementary material for: An integrated multi-omics analysis of topoisomerase family in pan-cancer: Friend or foe?
Source: PLoS One. 2022 Oct 26;17(10):e0274546. doi: 10.1371/journal.pone.0274546 (PMC9604985; doi:10.1371/journal.pone.0274546)
Supplement: S1 File — (ZIP) [file pone.0274546.s006.zip › data and code/3.ExpressionAndSubtypeTable.xlsx]

## Sheet: SheetName
cancertype	symbol	pval	fdr	entrez
BLCA	TOP1	0.192248	0.376403	7150
BLCA	TOP1MT	0.428119	0.620506	116447
BLCA	TOP2A	0.0885396	0.229496	7153
BLCA	TOP2B	0.343237	0.541919	7155
BLCA	TOP3A	0.301209	0.497717	7156
BLCA	TOP3B	0.00222446	0.0243089	8940
BRCA	TOP1	7.32611e-17	3.93897e-16	7150
BRCA	TOP1MT	6.90721e-11	1.98231e-10	116447
BRCA	TOP2A	6.05084e-25	7.61068e-24	7153
BRCA	TOP2B	0.0856111	0.0952061	7155
BRCA	TOP3A	0.00128432	0.00174709	7156
BRCA	TOP3B	4.81262e-13	1.73286e-12	8940
COAD	TOP1	0.0714731	0.576986	7150
COAD	TOP1MT	0.00345005	0.276408	116447
COAD	TOP2A	0.865115	0.953303	7153
COAD	TOP2B	0.676062	0.88335	7155
COAD	TOP3A	0.0195637	0.41149	7156
COAD	TOP3B	0.941407	0.978974	8940
GBM	TOP1	0.00019811	0.000873153	7150
GBM	TOP1MT	0.0255478	0.0444198	116447
GBM	TOP2A	2.6684e-05	0.000180217	7153
GBM	TOP2B	0.000418916	0.00159273	7155
GBM	TOP3A	0.0833631	0.117665	7156
GBM	TOP3B	0.000838275	0.00278153	8940
HNSC	TOP1	0.187916	0.317078	7150
HNSC	TOP1MT	0.0024306	0.011793	116447
HNSC	TOP2A	3.6533e-05	0.000534348	7153
HNSC	TOP2B	0.000195021	0.00181315	7155
HNSC	TOP3A	0.00500174	0.0203618	7156
HNSC	TOP3B	0.217792	0.354174	8940
KIRC	TOP1	3.36753e-09	8.054e-09	7150
KIRC	TOP1MT	3.52808e-10	9.35856e-10	116447
KIRC	TOP2A	1.6932e-07	3.40642e-07	7153
KIRC	TOP2B	5.99957e-26	1.89936e-24	7155
KIRC	TOP3A	2.0473e-10	5.59536e-10	7156
KIRC	TOP3B	1.78033e-10	4.9007e-10	8940
LUAD	TOP1	0.0516536	0.0722909	7150
LUAD	TOP1MT	0.00116923	0.00290831	116447
LUAD	TOP2A	1.20451e-11	6.21974e-10	7153
LUAD	TOP2B	0.459084	0.489224	7155
LUAD	TOP3A	0.0753737	0.100502	7156
LUAD	TOP3B	0.0156356	0.0259518	8940
LUSC	TOP1	0.00712832	0.0165698	7150
LUSC	TOP1MT	0.0442222	0.0745974	116447
LUSC	TOP2A	9.66883e-10	3.8917e-08	7153
LUSC	TOP2B	0.000755143	0.00257643	7155
LUSC	TOP3A	0.00898086	0.0200184	7156
LUSC	TOP3B	0.0113071	0.0241695	8940
STAD	TOP1	3.157e-12	6.29691e-11	7150
STAD	TOP1MT	2.11918e-09	1.72746e-08	116447
STAD	TOP2A	4.43129e-15	2.36262e-13	7153
STAD	TOP2B	0.00791544	0.0120638	7155
STAD	TOP3A	0.0335475	0.0448634	7156
STAD	TOP3B	0.244207	0.270773	8940
