# Supplementary material for: An integrated multi-omics analysis of topoisomerase family in pan-cancer: Friend or foe?
Source: PLoS One. 2022 Oct 26;17(10):e0274546. doi: 10.1371/journal.pone.0274546 (PMC9604985; doi:10.1371/journal.pone.0274546)
Supplement: S1 File — (ZIP) [file pone.0274546.s006.zip › data and code/4.ExpressionAndStageTable.xlsx]

## Sheet: SheetName
cancertype	symbol	stage1	stage2	stage3	stage4	entrez
ACC	TOP1	1800/9	2400/37	2100/16	2200/15	7150
ACC	TOP1MT	680/9	870/37	750/16	820/15	116447
ACC	TOP2A	440/9	690/37	920/16	2000/15	7153
ACC	TOP2B	2000/9	1900/37	1500/16	1900/15	7155
ACC	TOP3A	360/9	390/37	440/16	430/15	7156
ACC	TOP3B	270/9	240/37	310/16	330/15	8940
BLCA	TOP1		2300/130	2400/140	2300/134	7150
BLCA	TOP1MT		1300/130	1200/140	1100/134	116447
BLCA	TOP2A		3800/130	3900/140	4000/134	7153
BLCA	TOP2B		6500/130	5100/140	5800/134	7155
BLCA	TOP3A		460/130	460/140	450/134	7156
BLCA	TOP3B		610/130	540/140	480/134	8940
BRCA	TOP1	2900/182	3000/626	3000/252	2800/20	7150
BRCA	TOP1MT	680/182	730/626	760/252	800/20	116447
BRCA	TOP2A	2900/182	3800/626	3500/252	2400/20	7153
BRCA	TOP2B	4500/182	4600/626	4500/252	4300/20	7155
BRCA	TOP3A	470/182	500/626	500/252	480/20	7156
BRCA	TOP3B	290/182	290/626	290/252	250/20	8940
CHOL	TOP1	2100/19	2000/9		2300/7	7150
CHOL	TOP1MT	920/19	770/9		1000/7	116447
CHOL	TOP2A	1400/19	1100/9		1600/7	7153
CHOL	TOP2B	1900/19	2000/9		2900/7	7155
CHOL	TOP3A	420/19	410/9		410/7	7156
CHOL	TOP3B	580/19	550/9		560/7	8940
COAD	TOP1	3700/45	3500/111	3600/81	3900/39	7150
COAD	TOP1MT	1600/45	1300/111	1600/81	1700/39	116447
COAD	TOP2A	3800/45	4000/111	3900/81	4300/39	7153
COAD	TOP2B	3100/45	2800/111	2900/81	2800/39	7155
COAD	TOP3A	440/45	420/111	390/81	370/39	7156
COAD	TOP3B	330/45	340/111	340/81	310/39	8940
ESCA	TOP1	4100/19	3700/78	3800/56	4700/9	7150
ESCA	TOP1MT	670/19	990/78	800/56	770/9	116447
ESCA	TOP2A	6500/19	8200/78	6900/56	6400/9	7153
ESCA	TOP2B	2600/19	2700/78	3100/56	3000/9	7155
ESCA	TOP3A	530/19	660/78	610/56	650/9	7156
ESCA	TOP3B	420/19	450/78	430/56	430/9	8940
HNSC	TOP1	2800/27	2700/74	2500/81	2600/268	7150
HNSC	TOP1MT	910/27	1100/74	1100/81	1300/268	116447
HNSC	TOP2A	3200/27	3600/74	3500/81	3600/268	7153
HNSC	TOP2B	2200/27	2100/74	2000/81	2100/268	7155
HNSC	TOP3A	590/27	500/74	530/81	530/268	7156
HNSC	TOP3B	410/27	380/74	390/81	380/268	8940
KICH	TOP1	2200/21	2000/25	1800/14	2200/6	7150
KICH	TOP1MT	290/21	350/25	390/14	950/6	116447
KICH	TOP2A	120/21	290/25	150/14	1200/6	7153
KICH	TOP2B	3000/21	3100/25	3000/14	2900/6	7155
KICH	TOP3A	340/21	350/25	380/14	460/6	7156
KICH	TOP3B	390/21	440/25	430/14	390/6	8940
KIRC	TOP1	2000/268	2000/57	2100/123	2200/84	7150
KIRC	TOP1MT	440/268	440/57	500/123	540/84	116447
KIRC	TOP2A	410/268	450/57	570/123	930/84	7153
KIRC	TOP2B	2000/268	2000/57	1800/123	1900/84	7155
KIRC	TOP3A	390/268	370/57	390/123	390/84	7156
KIRC	TOP3B	280/268	280/57	310/123	330/84	8940
KIRP	TOP1	1600/172	1900/22	1800/52	1900/15	7150
KIRP	TOP1MT	450/172	540/22	630/52	780/15	116447
KIRP	TOP2A	230/172	550/22	910/52	1500/15	7153
KIRP	TOP2B	2300/172	2600/22	2200/52	2200/15	7155
KIRP	TOP3A	420/172	410/22	440/52	410/15	7156
KIRP	TOP3B	400/172	360/22	320/52	310/15	8940
LIHC	TOP1	1500/173	1600/87	1800/85	1200/5	7150
LIHC	TOP1MT	1300/173	1300/87	1200/85	1200/5	116447
LIHC	TOP2A	960/173	1500/87	1900/85	520/5	7153
LIHC	TOP2B	1900/173	2000/87	2100/85	1900/5	7155
LIHC	TOP3A	400/173	380/87	430/85	250/5	7156
LIHC	TOP3B	370/173	370/87	390/85	310/5	8940
LUAD	TOP1	3600/277	4000/122	4000/84	3700/26	7150
LUAD	TOP1MT	670/277	700/122	700/84	610/26	116447
LUAD	TOP2A	2500/277	2800/122	2900/84	3300/26	7153
LUAD	TOP2B	2700/277	2500/122	2500/84	2700/26	7155
LUAD	TOP3A	420/277	430/122	420/84	480/26	7156
LUAD	TOP3B	400/277	360/122	340/84	310/26	8940
LUSC	TOP1	2700/245	2800/162	2800/84	2800/7	7150
LUSC	TOP1MT	920/245	1000/162	1000/84	1300/7	116447
LUSC	TOP2A	4100/245	4600/162	4600/84	3100/7	7153
LUSC	TOP2B	2600/245	2700/162	2600/84	1800/7	7155
LUSC	TOP3A	540/245	520/162	510/84	390/7	7156
LUSC	TOP3B	480/245	550/162	440/84	420/7	8940
MESO	TOP1	2400/10	1800/16	2100/45	1900/16	7150
MESO	TOP1MT	510/10	560/16	810/45	530/16	116447
MESO	TOP2A	2500/10	1500/16	1700/45	1700/16	7153
MESO	TOP2B	3200/10	3200/16	3100/45	3200/16	7155
MESO	TOP3A	420/10	320/16	360/45	360/16	7156
MESO	TOP3B	290/10	310/16	330/45	340/16	8940
PAAD	TOP1	2000/21	2400/147		2900/5	7150
PAAD	TOP1MT	550/21	660/147		650/5	116447
PAAD	TOP2A	880/21	1200/147		1100/5	7153
PAAD	TOP2B	2900/21	2700/147		3000/5	7155
PAAD	TOP3A	400/21	350/147		300/5	7156
PAAD	TOP3B	340/21	360/147		330/5	8940
READ	TOP1	4300/12	4100/26	4100/33	4000/13	7150
READ	TOP1MT	1500/12	1700/26	1700/33	2000/13	116447
READ	TOP2A	5000/12	4300/26	4000/33	3800/13	7153
READ	TOP2B	3400/12	3300/26	3200/33	3300/13	7155
READ	TOP3A	370/12	380/26	370/33	390/13	7156
READ	TOP3B	270/12	330/26	340/33	370/13	8940
SKCM	TOP1	2700/78	2100/140	2500/171	2200/24	7150
SKCM	TOP1MT	1100/78	1200/140	1300/171	1300/24	116447
SKCM	TOP2A	3000/78	2200/140	2300/171	2000/24	7153
SKCM	TOP2B	3500/78	2900/140	3000/171	3200/24	7155
SKCM	TOP3A	650/78	700/140	660/171	710/24	7156
SKCM	TOP3B	440/78	440/140	450/171	390/24	8940
STAD	TOP1	3500/57	3700/123	4000/171	3400/41	7150
STAD	TOP1MT	680/57	700/123	720/171	660/41	116447
STAD	TOP2A	6500/57	4700/123	4900/171	4600/41	7153
STAD	TOP2B	2600/57	2400/123	2600/171	2600/41	7155
STAD	TOP3A	560/57	560/123	570/171	520/41	7156
STAD	TOP3B	400/57	340/123	350/171	330/41	8940
TGCT	TOP1	1900/56	2300/12	2500/14		7150
TGCT	TOP1MT	1500/56	1700/12	2100/14		116447
TGCT	TOP2A	4000/56	4400/12	5500/14		7153
TGCT	TOP2B	2500/56	2800/12	3600/14		7155
TGCT	TOP3A	890/56	1000/12	940/14		7156
TGCT	TOP3B	690/56	690/12	700/14		8940
THCA	TOP1	2600/288	2400/51	2500/111	2500/57	7150
THCA	TOP1MT	690/288	720/51	750/111	740/57	116447
THCA	TOP2A	270/288	200/51	260/111	340/57	7153
THCA	TOP2B	4100/288	4100/51	4000/111	4100/57	7155
THCA	TOP3A	290/288	300/51	290/111	290/57	7156
THCA	TOP3B	260/288	250/51	260/111	260/57	8940
UVM	TOP1		1200/39	1300/36		7150
UVM	TOP1MT		3200/39	3000/36		116447
UVM	TOP2A		290/39	320/36		7153
UVM	TOP2B		1600/39	1400/36		7155
UVM	TOP3A		550/39	620/36		7156
UVM	TOP3B		600/39	590/36		8940
