# Supplementary material for: An integrated multi-omics analysis of topoisomerase family in pan-cancer: Friend or foe?
Source: PLoS One. 2022 Oct 26;17(10):e0274546. doi: 10.1371/journal.pone.0274546 (PMC9604985; doi:10.1371/journal.pone.0274546)
Supplement: S1 File — (ZIP) [file pone.0274546.s006.zip › data and code/5.ExpressionAndSurvivalTable.xlsx]

## Sheet: SheetName
cancertype	symbol	sur_type	hr_categorical(H/L)	coxp_categorical	logrankp	higher_risk_of_death	entrez
ACC	TOP1	OS	0.479395	0.0694277	0.0636213	Lower expr.	0
ACC	TOP1MT	OS	1.25269	0.552355	0.55335	Higher expr.	0
ACC	TOP2A	OS	6.58467	5.2908e-05	4.05869e-06	Higher expr.	0
ACC	TOP2B	OS	1.36641	0.415145	0.411516	Higher expr.	0
ACC	TOP3A	OS	1.44247	0.335003	0.333619	Higher expr.	0
ACC	TOP3B	OS	2.25451	0.0398918	0.0347113	Higher expr.	0
BLCA	TOP1	OS	0.815601	0.175058	0.174613	Lower expr.	0
BLCA	TOP1MT	OS	0.92286	0.59267	0.593538	Lower expr.	0
BLCA	TOP2A	OS	0.875373	0.375187	0.374842	Lower expr.	0
BLCA	TOP2B	OS	1.01399	0.926307	0.926294	Higher expr.	0
BLCA	TOP3A	OS	1.3503	0.0471226	0.0463038	Higher expr.	0
BLCA	TOP3B	OS	0.578225	0.000335776	0.000282863	Lower expr.	0
BRCA	TOP1	OS	1.00245	0.987915	0.987314	Higher expr.	0
BRCA	TOP1MT	OS	0.974802	0.874643	0.873423	Lower expr.	0
BRCA	TOP2A	OS	0.982155	0.911167	0.910536	Lower expr.	0
BRCA	TOP2B	OS	0.969014	0.845535	0.84622	Lower expr.	0
BRCA	TOP3A	OS	1.15163	0.382318	0.380996	Higher expr.	0
BRCA	TOP3B	OS	0.918939	0.601494	0.601284	Lower expr.	0
CESC	TOP1	OS	1.44886	0.118014	0.115544	Higher expr.	0
CESC	TOP1MT	OS	1.26866	0.311878	0.311091	Higher expr.	0
CESC	TOP2A	OS	0.896102	0.63991	0.64039	Lower expr.	0
CESC	TOP2B	OS	0.962456	0.870494	0.870847	Lower expr.	0
CESC	TOP3A	OS	0.913172	0.699234	0.699035	Lower expr.	0
CESC	TOP3B	OS	0.977417	0.922692	0.921379	Lower expr.	0
CHOL	TOP1	OS	0.883909	0.795558	0.795434	Lower expr.	0
CHOL	TOP1MT	OS	0.954282	0.921069	0.921062	Lower expr.	0
CHOL	TOP2A	OS	1.98269	0.183277	0.175458	Higher expr.	0
CHOL	TOP2B	OS	0.867066	0.773384	0.773202	Lower expr.	0
CHOL	TOP3A	OS	1.7466	0.241222	0.235269	Higher expr.	0
CHOL	TOP3B	OS	1.27903	0.606185	0.60531	Higher expr.	0
COAD	TOP1	OS	0.679086	0.118107	0.115878	Lower expr.	0
COAD	TOP1MT	OS	1.0836	0.739442	0.739376	Higher expr.	0
COAD	TOP2A	OS	0.594673	0.0351294	0.0331831	Lower expr.	0
COAD	TOP2B	OS	0.999935	0.999786	0.999786	Lower expr.	0
COAD	TOP3A	OS	0.93439	0.779116	0.779076	Lower expr.	0
COAD	TOP3B	OS	1.27411	0.324679	0.323519	Higher expr.	0
DLBC	TOP1	OS	2.03703	0.33136	0.321385	Higher expr.	0
DLBC	TOP1MT	OS	0.541873	0.426562	0.419691	Lower expr.	0
DLBC	TOP2A	OS	1.14643	0.847071	0.846955	Higher expr.	0
DLBC	TOP2B	OS	0.137591	0.064063	0.0303876	Lower expr.	0
DLBC	TOP3A	OS	0.369148	0.222937	0.204322	Lower expr.	0
DLBC	TOP3B	OS	0.706951	0.64089	0.639347	Lower expr.	0
ESCA	TOP1	OS	1.53577	0.0618448	0.0596497	Higher expr.	0
ESCA	TOP1MT	OS	0.917029	0.709416	0.709381	Lower expr.	0
ESCA	TOP2A	OS	1.17402	0.483776	0.483079	Higher expr.	0
ESCA	TOP2B	OS	1.22266	0.3783	0.37824	Higher expr.	0
ESCA	TOP3A	OS	0.875387	0.565256	0.563744	Lower expr.	0
ESCA	TOP3B	OS	0.829546	0.415116	0.413899	Lower expr.	0
GBM	TOP1	OS	0.880323	0.463642	0.452455	Lower expr.	0
GBM	TOP1MT	OS	1.06958	0.700937	0.70557	Higher expr.	0
GBM	TOP2A	OS	0.823468	0.264317	0.267436	Lower expr.	0
GBM	TOP2B	OS	0.917439	0.620728	0.604706	Lower expr.	0
GBM	TOP3A	OS	1.4213	0.0484479	0.0503897	Higher expr.	0
GBM	TOP3B	OS	0.902329	0.554923	0.552993	Lower expr.	0
HNSC	TOP1	OS	1.40875	0.0116691	0.0112724	Higher expr.	0
HNSC	TOP1MT	OS	1.31862	0.0413311	0.0407118	Higher expr.	0
HNSC	TOP2A	OS	1.09586	0.498319	0.498112	Higher expr.	0
HNSC	TOP2B	OS	0.809998	0.119859	0.119192	Lower expr.	0
HNSC	TOP3A	OS	0.880494	0.346035	0.345645	Lower expr.	0
HNSC	TOP3B	OS	0.866278	0.29042	0.28986	Lower expr.	0
KICH	TOP1	OS	0.726678	0.634185	0.632746	Lower expr.	0
KICH	TOP1MT	OS	1.97077	0.337755	0.328569	Higher expr.	0
KICH	TOP2A	OS	3.58932	0.111053	0.0883928	Higher expr.	0
KICH	TOP2B	OS	3.273	0.13996	0.118115	Higher expr.	0
KICH	TOP3A	OS	1.29794	0.697714	0.696904	Higher expr.	0
KICH	TOP3B	OS	0.800421	0.740286	0.739773	Lower expr.	0
KIRC	TOP1	OS	0.840078	0.25122	0.250363	Lower expr.	0
KIRC	TOP1MT	OS	1.94172	2.4214e-05	1.7116e-05	Higher expr.	0
KIRC	TOP2A	OS	1.76375	0.000289124	0.000239766	Higher expr.	0
KIRC	TOP2B	OS	0.761177	0.0751848	0.0743368	Lower expr.	0
KIRC	TOP3A	OS	0.973369	0.858499	0.858429	Lower expr.	0
KIRC	TOP3B	OS	1.69078	0.000693039	0.000603504	Higher expr.	0
KIRP	TOP1	OS	1.74033	0.0713976	0.0678826	Higher expr.	0
KIRP	TOP1MT	OS	1.67271	0.097036	0.0934234	Higher expr.	0
KIRP	TOP2A	OS	3.95526	0.000133428	3.6779e-05	Higher expr.	0
KIRP	TOP2B	OS	0.908886	0.753045	0.752956	Lower expr.	0
KIRP	TOP3A	OS	0.806953	0.481435	0.4806	Lower expr.	0
KIRP	TOP3B	OS	0.756502	0.355904	0.354357	Lower expr.	0
LAML	TOP1	OS	1.08578	0.675123	0.677539	Higher expr.	0
LAML	TOP1MT	OS	1.47106	0.0501086	0.0470267	Higher expr.	0
LAML	TOP2A	OS	0.907373	0.619477	0.628882	Lower expr.	0
LAML	TOP2B	OS	0.577212	0.00537371	0.00485456	Lower expr.	0
LAML	TOP3A	OS	1.03546	0.858662	0.854169	Higher expr.	0
LAML	TOP3B	OS	0.941689	0.760095	0.757556	Lower expr.	0
LGG	TOP1	OS	1.30221	0.146531	0.146072	Higher expr.	0
LGG	TOP1MT	OS	1.03687	0.833055	0.825935	Higher expr.	0
LGG	TOP2A	OS	2.7072	2.51466e-07	7.90442e-08	Higher expr.	0
LGG	TOP2B	OS	0.630389	0.00809892	0.00745101	Lower expr.	0
LGG	TOP3A	OS	1.52041	0.0183881	0.0181528	Higher expr.	0
LGG	TOP3B	OS	0.692252	0.0373176	0.0348112	Lower expr.	0
LIHC	TOP1	OS	1.24666	0.214169	0.213524	Higher expr.	0
LIHC	TOP1MT	OS	1.33947	0.0999536	0.0987934	Higher expr.	0
LIHC	TOP2A	OS	1.65495	0.00457101	0.00418054	Higher expr.	0
LIHC	TOP2B	OS	1.26401	0.182904	0.181982	Higher expr.	0
LIHC	TOP3A	OS	1.06207	0.731736	0.73282	Higher expr.	0
LIHC	TOP3B	OS	1.23929	0.223826	0.222798	Higher expr.	0
LUAD	TOP1	OS	1.17212	0.284343	0.284122	Higher expr.	0
LUAD	TOP1MT	OS	1.02028	0.892326	0.892208	Higher expr.	0
LUAD	TOP2A	OS	1.44537	0.0133833	0.0128757	Higher expr.	0
LUAD	TOP2B	OS	0.910693	0.528072	0.527811	Lower expr.	0
LUAD	TOP3A	OS	1.14315	0.366717	0.366163	Higher expr.	0
LUAD	TOP3B	OS	0.928682	0.6195	0.618514	Lower expr.	0
LUSC	TOP1	OS	1.19379	0.200815	0.200284	Higher expr.	0
LUSC	TOP1MT	OS	1.06543	0.646723	0.646438	Higher expr.	0
LUSC	TOP2A	OS	0.868306	0.305779	0.305276	Lower expr.	0
LUSC	TOP2B	OS	0.866293	0.29801	0.297685	Lower expr.	0
LUSC	TOP3A	OS	1.0929	0.522207	0.521999	Higher expr.	0
LUSC	TOP3B	OS	0.713943	0.0161056	0.0156486	Lower expr.	0
MESO	TOP1	OS	0.935417	0.779353	0.779183	Lower expr.	0
MESO	TOP1MT	OS	1.484	0.100162	0.0984174	Higher expr.	0
MESO	TOP2A	OS	3.78738	3.62532e-07	7.47066e-08	Higher expr.	0
MESO	TOP2B	OS	1.36716	0.197966	0.197739	Higher expr.	0
MESO	TOP3A	OS	1.73693	0.0223975	0.0208726	Higher expr.	0
MESO	TOP3B	OS	0.965234	0.882754	0.882471	Lower expr.	0
OV	TOP1	OS	0.943841	0.695976	0.695347	Lower expr.	0
OV	TOP1MT	OS	1.22177	0.175266	0.174629	Higher expr.	0
OV	TOP2A	OS	1.12193	0.436036	0.436369	Higher expr.	0
OV	TOP2B	OS	0.921556	0.580292	0.575437	Lower expr.	0
OV	TOP3A	OS	1.09884	0.522066	0.522421	Higher expr.	0
OV	TOP3B	OS	0.920777	0.575187	0.57124	Lower expr.	0
PAAD	TOP1	OS	1.40804	0.102837	0.101278	Higher expr.	0
PAAD	TOP1MT	OS	1.21333	0.353458	0.352948	Higher expr.	0
PAAD	TOP2A	OS	2.03402	0.000997415	0.000781328	Higher expr.	0
PAAD	TOP2B	OS	0.780331	0.234133	0.233227	Lower expr.	0
PAAD	TOP3A	OS	0.621354	0.0256145	0.0242538	Lower expr.	0
PAAD	TOP3B	OS	0.75914	0.191649	0.190684	Lower expr.	0
PCPG	TOP1	OS	3.82905	0.109412	0.087504	Higher expr.	0
PCPG	TOP1MT	OS	0.568621	0.440555	0.437397	Lower expr.	0
PCPG	TOP2A	OS	2.57356	0.251915	0.235077	Higher expr.	0
PCPG	TOP2B	OS	2.16549	0.301858	0.291075	Higher expr.	0
PCPG	TOP3A	OS	0.65442	0.562152	0.556795	Lower expr.	0
PCPG	TOP3B	OS	0.486931	0.336806	0.323073	Lower expr.	0
PRAD	TOP1	OS	1.90101	0.341209	0.334605	Higher expr.	0
PRAD	TOP1MT	OS	0.715862	0.609826	0.608423	Lower expr.	0
PRAD	TOP2A	OS	2.25112	0.243659	0.231495	Higher expr.	0
PRAD	TOP2B	OS	0.734389	0.633897	0.632581	Lower expr.	0
PRAD	TOP3A	OS	3.13306	0.100625	0.0840166	Higher expr.	0
PRAD	TOP3B	OS	1.24729	0.740294	0.739857	Higher expr.	0
READ	TOP1	OS	0.547418	0.215036	0.207399	Lower expr.	0
READ	TOP1MT	OS	1.00896	0.985449	0.978961	Higher expr.	0
READ	TOP2A	OS	0.478337	0.143253	0.137904	Lower expr.	0
READ	TOP2B	OS	0.271266	0.0214662	0.0132815	Lower expr.	0
READ	TOP3A	OS	0.487265	0.174092	0.167188	Lower expr.	0
READ	TOP3B	OS	0.698639	0.45774	0.46298	Lower expr.	0
SARC	TOP1	OS	1.454	0.0646198	0.063106	Higher expr.	0
SARC	TOP1MT	OS	1.13823	0.52062	0.520095	Higher expr.	0
SARC	TOP2A	OS	1.71879	0.00852715	0.00776897	Higher expr.	0
SARC	TOP2B	OS	2.03492	0.000645616	0.000495056	Higher expr.	0
SARC	TOP3A	OS	1.343	0.14592	0.145206	Higher expr.	0
SARC	TOP3B	OS	1.03602	0.860611	0.862039	Higher expr.	0
SKCM	TOP1	OS	0.777087	0.0618089	0.0611875	Lower expr.	0
SKCM	TOP1MT	OS	1.21156	0.153965	0.153564	Higher expr.	0
SKCM	TOP2A	OS	1.24968	0.101691	0.100793	Higher expr.	0
SKCM	TOP2B	OS	0.963783	0.787083	0.787436	Lower expr.	0
SKCM	TOP3A	OS	1.31189	0.0442143	0.0435452	Higher expr.	0
SKCM	TOP3B	OS	1.05864	0.673379	0.67351	Higher expr.	0
STAD	TOP1	OS	1.13498	0.428399	0.428014	Higher expr.	0
STAD	TOP1MT	OS	0.830931	0.245685	0.24494	Lower expr.	0
STAD	TOP2A	OS	0.906799	0.539898	0.5399	Lower expr.	0
STAD	TOP2B	OS	1.09505	0.569824	0.569962	Higher expr.	0
STAD	TOP3A	OS	0.848338	0.302581	0.301986	Lower expr.	0
STAD	TOP3B	OS	0.76413	0.0929954	0.092157	Lower expr.	0
TGCT	TOP1	OS	0.685158	0.711202	0.70973	Lower expr.	0
TGCT	TOP1MT	OS	0.790939	0.819679	0.81933	Lower expr.	0
TGCT	TOP2A	OS	2.37701	0.459927	0.446979	Higher expr.	0
TGCT	TOP2B	OS	2.52738	0.429504	0.414418	Higher expr.	0
TGCT	TOP3A	OS	2.93187	0.35165	0.328618	Higher expr.	0
TGCT	TOP3B	OS	4.28016	0.218942	0.185551	Higher expr.	0
THCA	TOP1	OS	1.12552	0.815117	0.815013	Higher expr.	0
THCA	TOP1MT	OS	2.22919	0.137371	0.127098	Higher expr.	0
THCA	TOP2A	OS	2.06035	0.180401	0.171069	Higher expr.	0
THCA	TOP2B	OS	0.438793	0.127236	0.116835	Lower expr.	0
THCA	TOP3A	OS	1.09473	0.856488	0.85644	Higher expr.	0
THCA	TOP3B	OS	0.515157	0.219394	0.211083	Lower expr.	0
THYM	TOP1	OS	0.499576	0.327133	0.319634	Lower expr.	0
THYM	TOP1MT	OS	0.485264	0.309592	0.299508	Lower expr.	0
THYM	TOP2A	OS	0.18064	0.0366298	0.0206242	Lower expr.	0
THYM	TOP2B	OS	0.0942145	0.0274357	0.00681294	Lower expr.	0
THYM	TOP3A	OS	0.338137	0.143538	0.127978	Lower expr.	0
THYM	TOP3B	OS	0.198362	0.0470404	0.028866	Lower expr.	0
UCEC	TOP1	OS	0.97585	0.944488	0.944487	Lower expr.	0
UCEC	TOP1MT	OS	0.988884	0.974462	0.974462	Lower expr.	0
UCEC	TOP2A	OS	1.41389	0.326528	0.324142	Higher expr.	0
UCEC	TOP2B	OS	0.773518	0.469697	0.468528	Lower expr.	0
UCEC	TOP3A	OS	0.828584	0.602512	0.601979	Lower expr.	0
UCEC	TOP3B	OS	0.906777	0.77945	0.779366	Lower expr.	0
UCS	TOP1	OS	1.18187	0.623512	0.625273	Higher expr.	0
UCS	TOP1MT	OS	1.18721	0.615653	0.617721	Higher expr.	0
UCS	TOP2A	OS	0.768549	0.439762	0.438285	Lower expr.	0
UCS	TOP2B	OS	0.661683	0.229896	0.226399	Lower expr.	0
UCS	TOP3A	OS	0.671375	0.245553	0.243713	Lower expr.	0
UCS	TOP3B	OS	0.84192	0.626603	0.628401	Lower expr.	0
UVM	TOP1	OS	1.62277	0.273866	0.269439	Higher expr.	0
UVM	TOP1MT	OS	0.948159	0.900495	0.900484	Lower expr.	0
UVM	TOP2A	OS	1.51757	0.32389	0.320493	Higher expr.	0
UVM	TOP2B	OS	0.577119	0.195719	0.190394	Lower expr.	0
UVM	TOP3A	OS	1.81495	0.183974	0.178369	Higher expr.	0
UVM	TOP3B	OS	0.266109	0.00541569	0.00283222	Lower expr.	0
