# Supplementary material for: An integrated multi-omics analysis of topoisomerase family in pan-cancer: Friend or foe?
Source: PLoS One. 2022 Oct 26;17(10):e0274546. doi: 10.1371/journal.pone.0274546 (PMC9604985; doi:10.1371/journal.pone.0274546)
Supplement: S1 File — (ZIP) [file pone.0274546.s006.zip › data and code/6.DifferentialMethylationTable.xlsx]

## Sheet: SheetName
cancertype	symbol	fc	trend	pval	fdr	entrez
BLCA	TOP1	-0.0149265	Down	0.000195096	0.000281186	7150
BLCA	TOP1MT	-0.214608	Down	1.16865e-17	1.06452e-16	116447
BLCA	TOP2A	-0.132653	Down	5.8594e-09	1.5589e-08	7153
BLCA	TOP2B	-0.400361	Down	4.42064e-12	1.85177e-11	7155
BLCA	TOP3B	-0.284232	Down	2.21505e-15	1.46093e-14	8940
BRCA	TOP1	-0.0490514	Down	0.000150465	0.000188788	7150
BRCA	TOP1MT	-0.0286721	Down	5.36577e-12	9.91784e-12	116447
BRCA	TOP2A	-0.00203784	Down	0.0292383	0.0297884	7153
BRCA	TOP2B	0.00607824	Up	1.6011e-08	2.54526e-08	7155
COAD	TOP1	-0.0228542	Down	3.5069e-05	5.1908e-05	7150
COAD	TOP1MT	-0.152676	Down	3.79639e-17	1.293e-16	116447
COAD	TOP2B	-0.0366363	Down	0.000276552	0.000370291	7155
COAD	TOP3A	0.00540558	Up	0.00177182	0.00214645	7156
ESCA	TOP1	-0.166833	Down	0.00192852	0.00321193	7150
ESCA	TOP1MT	-0.189507	Down	1.9314e-05	9.3383e-05	116447
ESCA	TOP3A	0.00450743	Up	0.00178371	0.00301646	7156
HNSC	TOP1	0.00119577	Up	0.00816726	0.00906503	7150
HNSC	TOP1MT	-0.219406	Down	2.70608e-24	1.30623e-23	116447
HNSC	TOP2B	0.00697649	Up	4.8537e-05	7.0768e-05	7155
HNSC	TOP3A	0.00187013	Up	0.0143787	0.0153717	7156
KIRC	TOP1	-0.0152614	Down	2.7562e-09	4.15661e-09	7150
KIRC	TOP1MT	-0.187687	Down	7.28258e-46	4.42736e-45	116447
KIRC	TOP2B	0.00542965	Up	3.33039e-27	1.03185e-26	7155
KIRC	TOP3B	0.00343452	Up	3.59287e-06	4.64905e-06	8940
KIRP	TOP1MT	-0.00998393	Down	0.00557645	0.0062625	116447
KIRP	TOP2B	0.00940131	Up	1.0486e-05	1.6051e-05	7155
KIRP	TOP3B	-0.0971542	Down	2.13891e-09	4.58664e-09	8940
LIHC	TOP1	-0.0743375	Down	3.62135e-15	8.92815e-15	7150
LIHC	TOP1MT	-0.030284	Down	7.03202e-17	1.89081e-16	116447
LIHC	TOP2A	-0.266603	Down	2.1325e-51	3.50523e-50	7153
LIHC	TOP3B	-0.0459803	Down	3.86702e-14	8.99006e-14	8940
LUAD	TOP1	0.0765203	Up	9.61912e-13	2.34124e-12	7150
LUAD	TOP1MT	-0.100931	Down	1.68148e-18	6.24299e-18	116447
LUAD	TOP2B	0.0140546	Up	1.92955e-07	3.19506e-07	7155
LUAD	TOP3B	-0.0164425	Down	0.0126931	0.0135766	8940
LUSC	TOP1	0.00231594	Up	6.1624e-08	8.48576e-08	7150
LUSC	TOP1MT	-0.281908	Down	4.39495e-76	1.43471e-74	116447
LUSC	TOP2A	-0.0479163	Down	6.0734e-05	7.1272e-05	7153
LUSC	TOP2B	0.00698825	Up	2.06271e-11	3.37802e-11	7155
LUSC	TOP3A	0.00264243	Up	0.00119142	0.00130127	7156
LUSC	TOP3B	-0.31685	Down	7.3924e-50	7.53827e-49	8940
PAAD	TOP1	-0.157114	Down	5.1999e-06	2.2642e-05	7150
PAAD	TOP1MT	0.0172491	Up	0.00596378	0.00779056	116447
PAAD	TOP2B	0.0181827	Up	1.93902e-07	1.40144e-06	7155
PAAD	TOP3A	0.00631862	Up	0.000562187	0.00112955	7156
PRAD	TOP1	0.00437396	Up	0.00523193	0.00574785	7150
PRAD	TOP1MT	-0.0101066	Down	2.86753e-09	5.58226e-09	116447
PRAD	TOP2B	0.00750416	Up	8.67445e-08	1.46898e-07	7155
PRAD	TOP3A	0.00193262	Up	0.0152935	0.0160246	7156
PRAD	TOP3B	-0.0106869	Down	0.00081457	0.000964648	8940
THCA	TOP1	-0.0469103	Down	0.00109956	0.00151736	7150
UCEC	TOP1	-0.00510687	Down	0.00141361	0.00168908	7150
UCEC	TOP1MT	-0.215621	Down	5.08179e-14	1.17064e-13	116447
UCEC	TOP2B	0.0236129	Up	0.00403234	0.00461019	7155
