# Supplementary material for: An integrated multi-omics analysis of topoisomerase family in pan-cancer: Friend or foe?
Source: PLoS One. 2022 Oct 26;17(10):e0274546. doi: 10.1371/journal.pone.0274546 (PMC9604985; doi:10.1371/journal.pone.0274546)
Supplement: S1 File — (ZIP) [file pone.0274546.s006.zip › data and code/7.ExpressionAndMethylationTable.xlsx]

## Sheet: SheetName
cancertype	symbol	gene	spm	fdr	entrez
ACC	TOP1	cg04119538_TOP1	0.213924	0.0584981	7150
ACC	TOP1MT	cg08781253_TOP1MT	-0.494036	5.01323e-06	116447
ACC	TOP2A	cg25450986_TOP2A	-0.211052	0.0620283	7153
ACC	TOP2B	cg21882527_TOP2B	-0.414946	0.000163835	7155
ACC	TOP3A	cg24001070_TOP3A	-0.296884	0.00809333	7156
ACC	TOP3B	cg13665940_TOP3B	-0.51687	1.56848e-06	8940
BLCA	TOP1	cg26348616_TOP1	-0.0607782	0.220464	7150
BLCA	TOP1MT	cg08597832_TOP1MT	-0.464015	0	116447
BLCA	TOP2A	cg05120042_TOP2A	-0.160398	0.00116475	7153
BLCA	TOP2B	cg12352399_TOP2B	-0.444504	0	7155
BLCA	TOP3A	cg10471897_TOP3A	-0.25223	2.67337e-07	7156
BLCA	TOP3B	cg02945266_TOP3B	-0.424645	0	8940
BRCA	TOP1	cg17740140_TOP1	-0.0507838	0.187241	7150
BRCA	TOP1MT	cg25176534_TOP1MT	-0.381455	7.72433e-25	116447
BRCA	TOP2A	cg07388903_TOP2A	-0.172283	6.86303e-06	7153
BRCA	TOP2B	cg23531873_TOP2B	-0.271187	7.35619e-13	7155
BRCA	TOP3A	cg10471897_TOP3A	-0.28454	4.67167e-14	7156
BRCA	TOP3B	cg03909844_TOP3B	-0.384652	2.91224e-25	8940
CESC	TOP1	cg16535510_TOP1	-0.108175	0.0596141	7150
CESC	TOP1MT	cg08597832_TOP1MT	-0.334066	2.92049e-09	116447
CESC	TOP2A	cg14572634_TOP2A	-0.217718	0.000134758	7153
CESC	TOP2B	cg09793001_TOP2B	-0.293445	2.14816e-07	7155
CESC	TOP3A	cg24001070_TOP3A	-0.395445	1.07498e-12	7156
CESC	TOP3B	cg26429095_TOP3B	-0.277578	9.7585e-07	8940
CHOL	TOP1	cg16743310_TOP1	0.137194	0.423453	7150
CHOL	TOP1MT	cg16329772_TOP1MT	-0.335907	0.0457546	116447
CHOL	TOP2A	cg17504397_TOP2A	-0.181982	0.286931	7153
CHOL	TOP2B	cg12612947_TOP2B	-0.299099	0.0766993	7155
CHOL	TOP3A	cg10237814_TOP3A	-0.450965	0.00622064	7156
CHOL	TOP3B	cg18263559_TOP3B	0.164994	0.334887	8940
COAD	TOP1	cg20469666_TOP1	0.270989	6.80765e-06	7150
COAD	TOP1MT	cg08597832_TOP1MT	-0.481243	0	116447
COAD	TOP2A	cg17504397_TOP2A	-0.200101	0.000965598	7153
COAD	TOP2B	cg12352399_TOP2B	-0.142356	0.0193407	7155
COAD	TOP3A	cg05202407_TOP3A	-0.380557	1.3671e-10	7156
COAD	TOP3B	cg13665940_TOP3B	-0.205234	0.000708103	8940
DLBC	TOP1	cg24791360_TOP1	-0.484477	0.000564251	7150
DLBC	TOP1MT	cg08597832_TOP1MT	-0.207447	0.156757	116447
DLBC	TOP2A	cg15769921_TOP2A	-0.518237	0.000199191	7153
DLBC	TOP2B	cg18804080_TOP2B	-0.407838	0.0042816	7155
DLBC	TOP3A	cg10471897_TOP3A	-0.552323	6.2549e-05	7156
DLBC	TOP3B	cg25371038_TOP3B	-0.418802	0.00328827	8940
ESCA	TOP1	cg17740140_TOP1	-0.166853	0.0236891	7150
ESCA	TOP1MT	cg25634000_TOP1MT	-0.505729	0	116447
ESCA	TOP2A	cg09273772_TOP2A	-0.348165	1.50001e-06	7153
ESCA	TOP2B	cg21882527_TOP2B	-0.369245	3.06641e-07	7155
ESCA	TOP3A	cg24001070_TOP3A	-0.435904	9.13989e-10	7156
ESCA	TOP3B	cg26429095_TOP3B	-0.329724	5.5128e-06	8940
GBM	TOP1	cg17740140_TOP1	-0.151674	0.287087	7150
GBM	TOP1MT	cg12188860_TOP1MT	-0.446606	0.00113918	116447
GBM	TOP2A	cg05120042_TOP2A	-0.59086	7.71704e-06	7153
GBM	TOP2B	cg12352399_TOP2B	-0.533665	7.1546e-05	7155
GBM	TOP3A	cg10471897_TOP3A	-0.134208	0.346697	7156
GBM	TOP3B	cg03909844_TOP3B	-0.478824	0.000442528	8940
HNSC	TOP1	cg23936900_TOP1	-0.138136	0.00160493	7150
HNSC	TOP1MT	cg24914839_TOP1MT	-0.421567	0	116447
HNSC	TOP2A	cg17504397_TOP2A	-0.165274	0.000156275	7153
HNSC	TOP2B	cg24446391_TOP2B	-0.269614	4.84479e-10	7155
HNSC	TOP3A	cg10471897_TOP3A	-0.220824	3.91483e-07	7156
HNSC	TOP3B	cg03229183_TOP3B	-0.269885	4.6498e-10	8940
KICH	TOP1MT	cg07743122_TOP1MT	-0.4234	0.00044662	116447
KICH	TOP2A	cg05120042_TOP2A	-0.303204	0.0136259	7153
KICH	TOP2B	ch.3.541014R_TOP2B	-0.552489	2.30696e-06	7155
KICH	TOP3A	cg10237814_TOP3A	-0.340278	0.00539481	7156
KICH	TOP3B	cg04880506_TOP3B	-0.330884	0.00689131	8940
KIRC	TOP1	cg26843176_TOP1	0.071129	0.205746	7150
KIRC	TOP1MT	cg13153661_TOP1MT	-0.249356	7.26136e-06	116447
KIRC	TOP2A	cg11393025_TOP2A	-0.0413401	0.46237	7153
KIRC	TOP2B	cg09793001_TOP2B	-0.189207	0.000709281	7155
KIRC	TOP3A	cg22766770_TOP3A	-0.0688011	0.221004	7156
KIRC	TOP3B	cg22278400_TOP3B	-0.243803	1.1676e-05	8940
KIRP	TOP1	cg24791360_TOP1	-0.100232	0.0977607	7150
KIRP	TOP1MT	cg17322000_TOP1MT	-0.32975	2.74687e-08	116447
KIRP	TOP2A	cg03359285_TOP2A	-0.0898771	0.13776	7153
KIRP	TOP2B	cg24446391_TOP2B	-0.350642	3.07813e-09	7155
KIRP	TOP3A	cg24001070_TOP3A	-0.295404	7.21098e-07	7156
KIRP	TOP3B	cg02945266_TOP3B	-0.395444	1.52878e-11	8940
LAML	TOP1	cg04119538_TOP1	0.040128	0.603032	7150
LAML	TOP1MT	cg12188860_TOP1MT	-0.404947	5.72195e-08	116447
LAML	TOP2A	cg07388903_TOP2A	-0.186937	0.0147568	7153
LAML	TOP2B	cg18804080_TOP2B	-0.143742	0.0615271	7155
LAML	TOP3A	cg24001070_TOP3A	-0.310354	4.1562e-05	7156
LAML	TOP3B	cg03909844_TOP3B	-0.173271	0.023954	8940
LGG	TOP1	cg17740140_TOP1	-0.00415863	0.924895	7150
LGG	TOP1MT	cg19942486_TOP1MT	-0.317126	2.15367e-13	116447
LGG	TOP2A	cg05120042_TOP2A	-0.176434	5.7329e-05	7153
LGG	TOP2B	cg24446391_TOP2B	-0.138674	0.00160432	7155
LGG	TOP3A	cg14410018_TOP3A	-0.168874	0.000115971	7156
LGG	TOP3B	cg03909844_TOP3B	-0.256024	4.13251e-09	8940
LIHC	TOP1	cg23060191_TOP1	0.0351561	0.499451	7150
LIHC	TOP1MT	cg12516356_TOP1MT	-0.473673	0	116447
LIHC	TOP2A	cg05120042_TOP2A	-0.16801	0.00117739	7153
LIHC	TOP2B	cg24446391_TOP2B	-0.134971	0.00928807	7155
LIHC	TOP3A	cg10471897_TOP3A	-0.464011	0	7156
LIHC	TOP3B	cg03909844_TOP3B	-0.213207	3.6111e-05	8940
LUAD	TOP1	cg18424072_TOP1	0.0893514	0.0571411	7150
LUAD	TOP1MT	cg12188860_TOP1MT	-0.249419	8.01163e-08	116447
LUAD	TOP2A	cg09273772_TOP2A	-0.0952733	0.0424861	7153
LUAD	TOP2B	cg19472303_TOP2B	-0.1285	0.00614096	7155
LUAD	TOP3A	cg25558099_TOP3A	-0.138082	0.00321975	7156
LUAD	TOP3B	cg03909844_TOP3B	-0.381218	0	8940
LUSC	TOP1	cg23936900_TOP1	-0.107013	0.0394213	7150
LUSC	TOP1MT	cg08597832_TOP1MT	-0.488537	0	116447
LUSC	TOP2A	cg05120042_TOP2A	-0.269311	1.54907e-07	7153
LUSC	TOP2B	cg12612947_TOP2B	-0.127008	0.0144123	7155
LUSC	TOP3A	cg05202407_TOP3A	-0.241277	2.77424e-06	7156
LUSC	TOP3B	cg02945266_TOP3B	-0.381991	2.903e-14	8940
MESO	TOP1	cg17740140_TOP1	0.101462	0.349064	7150
MESO	TOP1MT	cg08597832_TOP1MT	-0.495735	1.47674e-06	116447
MESO	TOP2A	cg11393025_TOP2A	-0.292174	0.00620162	7153
MESO	TOP2B	cg08573180_TOP2B	-0.209867	0.0512173	7155
MESO	TOP3A	cg05202407_TOP3A	-0.447602	1.7074e-05	7156
MESO	TOP3B	cg13665940_TOP3B	-0.468087	6.27785e-06	8940
OV	TOP1	cg17740140_TOP1	-0.133333	0.743541	7150
OV	TOP1MT	cg08453784_TOP1MT	-0.833333	0.0082672	116447
OV	TOP2A	cg11393025_TOP2A	-0.85	0.00607363	7153
OV	TOP2B	cg23531873_TOP2B	-0.583333	0.107997	7155
OV	TOP3A	cg14410018_TOP3A	-0.833333	0.0082672	7156
OV	TOP3B	cg18263559_TOP3B	-0.583333	0.107997	8940
PAAD	TOP1	cg17740140_TOP1	-0.223812	0.00272679	7150
PAAD	TOP1MT	cg01869229_TOP1MT	-0.263132	0.000404593	116447
PAAD	TOP2A	cg03359285_TOP2A	-0.0752472	0.317829	7153
PAAD	TOP2B	cg24446391_TOP2B	-0.38339	1.61214e-07	7155
PAAD	TOP3A	cg05202407_TOP3A	-0.349804	1.98819e-06	7156
PAAD	TOP3B	ch.22.163059F_TOP3B	-0.294045	7.2911e-05	8940
PCPG	TOP1	cg20469666_TOP1	0.0779152	0.299565	7150
PCPG	TOP1MT	cg12188860_TOP1MT	-0.295635	6.3304e-05	116447
PCPG	TOP2A	cg22912359_TOP2A	-0.27072	0.000259789	7153
PCPG	TOP2B	cg09793001_TOP2B	-0.345651	2.49433e-06	7155
PCPG	TOP3A	cg24001070_TOP3A	-0.432852	2.08958e-09	7156
PCPG	TOP3B	cg26429095_TOP3B	-0.3827	1.57053e-07	8940
PRAD	TOP1	ch.20.848555F_TOP1	-0.194193	1.352e-05	7150
PRAD	TOP1MT	cg09322678_TOP1MT	-0.241944	5.20744e-08	116447
PRAD	TOP2A	cg21499137_TOP2A	-0.213612	1.54175e-06	7153
PRAD	TOP2B	cg24446391_TOP2B	-0.247375	2.55834e-08	7155
PRAD	TOP3A	cg10471897_TOP3A	-0.176116	8.1055e-05	7156
PRAD	TOP3B	ch.22.163059F_TOP3B	-0.119187	0.00784745	8940
READ	TOP1	cg17740140_TOP1	-0.282185	0.00658855	7150
READ	TOP1MT	cg12188860_TOP1MT	-0.549774	2.40744e-08	116447
READ	TOP2A	cg17504397_TOP2A	-0.265478	0.0107308	7153
READ	TOP2B	cg21882527_TOP2B	-0.275588	0.00801465	7155
READ	TOP3A	cg10471897_TOP3A	-0.448808	9.07763e-06	7156
READ	TOP3B	cg26429095_TOP3B	-0.364641	0.000384478	8940
SARC	TOP1	ch.20.848555F_TOP1	-0.13979	0.024527	7150
SARC	TOP1MT	cg08597832_TOP1MT	-0.345125	1.46294e-08	116447
SARC	TOP2A	cg05120042_TOP2A	-0.326862	8.70685e-08	7153
SARC	TOP2B	cg24446391_TOP2B	-0.192994	0.00183708	7155
SARC	TOP3A	cg10471897_TOP3A	-0.555498	0	7156
SARC	TOP3B	cg13665940_TOP3B	-0.489157	0	8940
SKCM	TOP1	cg20469666_TOP1	0.0581129	0.208954	7150
SKCM	TOP1MT	cg08597832_TOP1MT	-0.425919	0	116447
SKCM	TOP2A	cg07388903_TOP2A	-0.182784	7.0398e-05	7153
SKCM	TOP2B	cg09793001_TOP2B	-0.188612	4.0709e-05	7155
SKCM	TOP3A	cg24001070_TOP3A	-0.325026	7.12183e-13	7156
SKCM	TOP3B	cg26429095_TOP3B	-0.352037	5.03794e-15	8940
STAD	TOP1	cg17156534_TOP1	-0.274662	8.26129e-08	7150
STAD	TOP1MT	cg12516356_TOP1MT	-0.391246	3.81994e-15	116447
STAD	TOP2A	cg09273772_TOP2A	-0.388635	6.95285e-15	7153
STAD	TOP2B	cg21882527_TOP2B	-0.387548	8.79001e-15	7155
STAD	TOP3A	cg24001070_TOP3A	-0.34219	1.57344e-11	7156
STAD	TOP3B	cg03229183_TOP3B	-0.289355	1.53306e-08	8940
TGCT	TOP1	cg16743310_TOP1	-0.145249	0.0761781	7150
TGCT	TOP1MT	cg12188860_TOP1MT	-0.519083	0	116447
TGCT	TOP2A	cg22912359_TOP2A	-0.295158	0.000260891	7153
TGCT	TOP2B	cg23531873_TOP2B	-0.302156	0.000183194	7155
TGCT	TOP3A	cg24001070_TOP3A	-0.293316	0.000285927	7156
TGCT	TOP3B	cg03229183_TOP3B	-0.447826	1.32963e-08	8940
THCA	TOP1	cg17740140_TOP1	-0.212381	1.55209e-06	7150
THCA	TOP1MT	cg01869229_TOP1MT	-0.137766	0.00193132	116447
THCA	TOP2A	cg15769921_TOP2A	-0.127177	0.00422693	7153
THCA	TOP2B	cg24446391_TOP2B	-0.153236	0.00055694	7155
THCA	TOP3A	cg10471897_TOP3A	-0.077617	0.0814173	7156
THCA	TOP3B	ch.22.163059F_TOP3B	-0.332421	2.30496e-14	8940
THYM	TOP1	cg17740140_TOP1	0.235787	0.00966742	7150
THYM	TOP1MT	cg21435473_TOP1MT	-0.577908	0	116447
THYM	TOP2A	cg25581784_TOP2A	-0.182047	0.0467084	7153
THYM	TOP2B	cg24446391_TOP2B	-0.271199	0.00281822	7155
THYM	TOP3A	cg10471897_TOP3A	-0.294277	0.00115506	7156
THYM	TOP3B	cg05732876_TOP3B	-0.192923	0.0349068	8940
UCEC	TOP1	cg06573902_TOP1	-0.147334	0.053833	7150
UCEC	TOP1MT	cg08597832_TOP1MT	-0.27599	0.000261	116447
UCEC	TOP2A	cg14572634_TOP2A	-0.1477	0.0532359	7153
UCEC	TOP2B	ch.3.541014R_TOP2B	-0.232391	0.00220833	7155
UCEC	TOP3A	cg10471897_TOP3A	-0.403443	5.39552e-08	7156
UCEC	TOP3B	cg13665940_TOP3B	-0.423887	9.66124e-09	8940
UCS	TOP1	cg17156534_TOP1	-0.123995	0.357128	7150
UCS	TOP1MT	cg08597832_TOP1MT	-0.382292	0.00354425	116447
UCS	TOP2A	cg26007540_TOP2A	-0.569549	5.69059e-06	7153
UCS	TOP2B	cg09793001_TOP2B	-0.546604	1.52e-05	7155
UCS	TOP3A	cg10237814_TOP3A	-0.493389	0.000118156	7156
UCS	TOP3B	cg14242091_TOP3B	-0.611032	8.27308e-07	8940
UVM	TOP1	cg17156534_TOP1	0.0221753	0.844932	7150
UVM	TOP1MT	cg20024687_TOP1MT	-0.429044	8.3847e-05	116447
UVM	TOP2A	cg07388903_TOP2A	-0.168565	0.134815	7153
UVM	TOP2B	cg12612947_TOP2B	-0.389827	0.000388487	7155
UVM	TOP3A	cg14410018_TOP3A	-0.274215	0.0140765	7156
UVM	TOP3B	cg20491223_TOP3B	-0.319831	0.00397937	8940
