# Supplementary material for: An integrated multi-omics analysis of topoisomerase family in pan-cancer: Friend or foe?
Source: PLoS One. 2022 Oct 26;17(10):e0274546. doi: 10.1371/journal.pone.0274546 (PMC9604985; doi:10.1371/journal.pone.0274546)
Supplement: S1 File — (ZIP) [file pone.0274546.s006.zip › data and code/8.MethylationAndSurvivalTable.xlsx]

## Sheet: SheetName
cancertype	symbol	sur_type	log_rank_p	cox_p	HR	higher_risk_of_death	entrez
ACC	TOP1	OS	0.917304	0.917228	0.961992	Lower meth.	7150
ACC	TOP1MT	OS	0.285855	0.289209	0.670175	Lower meth.	116447
ACC	TOP2A	OS	0.318708	0.32172	0.688161	Lower meth.	7153
ACC	TOP2B	OS	0.0161189	0.019792	2.5164	Higher meth.	7155
ACC	TOP3A	OS	0.734163	0.732556	1.13627	Higher meth.	7156
ACC	TOP3B	OS	0.352098	0.354663	0.706984	Lower meth.	8940
BLCA	TOP1	OS	0.715941	0.715372	0.946944	Lower meth.	7150
BLCA	TOP1MT	OS	0.679244	0.679882	0.940223	Lower meth.	116447
BLCA	TOP2A	OS	0.398602	0.399851	1.13434	Higher meth.	7153
BLCA	TOP2B	OS	0.168401	0.169535	1.22868	Higher meth.	7155
BLCA	TOP3A	OS	0.971253	0.970408	1.00556	Higher meth.	7156
BLCA	TOP3B	OS	0.072784	0.0736671	1.30837	Higher meth.	8940
BRCA	TOP1	OS	0.219375	0.220613	0.772853	Lower meth.	7150
BRCA	TOP1MT	OS	0.256279	0.257405	0.788568	Lower meth.	116447
BRCA	TOP2A	OS	0.616876	0.617051	1.11164	Higher meth.	7153
BRCA	TOP2B	OS	0.460597	0.460853	0.85736	Lower meth.	7155
BRCA	TOP3A	OS	0.577402	0.577636	1.1255	Higher meth.	7156
BRCA	TOP3B	OS	0.640423	0.640269	0.907004	Lower meth.	8940
CESC	TOP1	OS	0.737443	0.737879	1.08212	Higher meth.	7150
CESC	TOP1MT	OS	0.209554	0.211032	0.743072	Lower meth.	116447
CESC	TOP2A	OS	0.191915	0.193569	1.36167	Higher meth.	7153
CESC	TOP2B	OS	0.035708	0.037767	1.6872	Higher meth.	7155
CESC	TOP3A	OS	0.855847	0.856257	1.0438	Higher meth.	7156
CESC	TOP3B	OS	0.137934	0.139842	1.42079	Higher meth.	8940
CHOL	TOP1	OS	0.174945	0.182996	0.50644	Lower meth.	7150
CHOL	TOP1MT	OS	0.161622	0.168721	1.93943	Higher meth.	116447
CHOL	TOP2A	OS	0.388583	0.391869	0.658716	Lower meth.	7153
CHOL	TOP2B	OS	0.475644	0.477651	0.709096	Lower meth.	7155
CHOL	TOP3A	OS	0.243759	0.249789	0.572618	Lower meth.	7156
CHOL	TOP3B	OS	0.246155	0.251705	0.564833	Lower meth.	8940
COAD	TOP1	OS	0.698056	0.698174	1.0985	Higher meth.	7150
COAD	TOP1MT	OS	0.200173	0.201778	0.733412	Lower meth.	116447
COAD	TOP2A	OS	0.305751	0.30701	0.779983	Lower meth.	7153
COAD	TOP2B	OS	0.209629	0.211191	1.35295	Higher meth.	7155
COAD	TOP3A	OS	0.171257	0.173097	0.715035	Lower meth.	7156
COAD	TOP3B	OS	0.602007	0.60226	1.13444	Higher meth.	8940
DLBC	TOP1	OS	0.826525	0.8267	1.1761	Higher meth.	7150
DLBC	TOP1MT	OS	0.0791732	0.101889	0.260122	Lower meth.	116447
DLBC	TOP2A	OS	0.405388	0.412249	0.548113	Lower meth.	7153
DLBC	TOP2B	OS	0.589673	0.591744	0.678183	Lower meth.	7155
DLBC	TOP3A	OS	0.253278	0.265357	0.434139	Lower meth.	7156
DLBC	TOP3B	OS	0.340009	0.351257	2.15786	Higher meth.	8940
ESCA	TOP1	OS	0.104697	0.106729	0.687342	Lower meth.	7150
ESCA	TOP1MT	OS	0.876515	0.875726	1.03795	Higher meth.	116447
ESCA	TOP2A	OS	0.759994	0.76017	0.931843	Lower meth.	7153
ESCA	TOP2B	OS	0.0106466	0.0119134	0.541178	Lower meth.	7155
ESCA	TOP3A	OS	0.615503	0.615823	1.12238	Higher meth.	7156
ESCA	TOP3B	OS	0.0552539	0.0571336	1.55133	Higher meth.	8940
GBM	TOP1	OS	0.375574	0.378403	0.832157	Lower meth.	7150
GBM	TOP1MT	OS	0.0389698	0.0400134	0.649334	Lower meth.	116447
GBM	TOP2A	OS	0.788104	0.788472	1.05753	Higher meth.	7153
GBM	TOP2B	OS	0.484311	0.48473	1.15669	Higher meth.	7155
GBM	TOP3A	OS	0.889174	0.890257	0.971416	Lower meth.	7156
GBM	TOP3B	OS	0.55629	0.559361	0.885229	Lower meth.	8940
HNSC	TOP1	OS	0.0758994	0.0764158	0.786755	Lower meth.	7150
HNSC	TOP1MT	OS	0.0443919	0.0450354	0.762907	Lower meth.	116447
HNSC	TOP2A	OS	0.733426	0.732956	0.955088	Lower meth.	7153
HNSC	TOP2B	OS	0.0968388	0.0976801	1.25147	Higher meth.	7155
HNSC	TOP3A	OS	0.475706	0.475488	0.908556	Lower meth.	7156
HNSC	TOP3B	OS	0.0622548	0.0628249	0.777381	Lower meth.	8940
KICH	TOP1MT	OS	0.76342	0.763806	0.817243	Lower meth.	116447
KICH	TOP2A	OS	0.739564	0.740081	0.800421	Lower meth.	7153
KICH	TOP2B	OS	0.92193	0.921944	0.936331	Lower meth.	7155
KICH	TOP3A	OS	0.291859	0.302475	0.482045	Lower meth.	7156
KICH	TOP3B	OS	0.633672	0.635097	0.727139	Lower meth.	8940
KIRC	TOP1	OS	0.00753172	0.00823151	0.591255	Lower meth.	7150
KIRC	TOP1MT	OS	0.0241046	0.0256433	1.43787	Higher meth.	116447
KIRC	TOP2A	OS	0.361203	0.362056	1.19562	Higher meth.	7153
KIRC	TOP2B	OS	0.857797	0.857545	0.965524	Lower meth.	7155
KIRC	TOP3A	OS	0.0627977	0.0641992	0.694522	Lower meth.	7156
KIRC	TOP3B	OS	0.173913	0.174958	0.765034	Lower meth.	8940
KIRP	TOP1	OS	0.542043	0.54266	1.21335	Higher meth.	7150
KIRP	TOP1MT	OS	0.0128648	0.0155123	0.441016	Lower meth.	116447
KIRP	TOP2A	OS	0.995685	0.995685	1.00171	Higher meth.	7153
KIRP	TOP2B	OS	0.666511	0.666755	1.14673	Higher meth.	7155
KIRP	TOP3A	OS	0.779564	0.779634	1.09277	Higher meth.	7156
KIRP	TOP3B	OS	0.219868	0.222764	1.47828	Higher meth.	8940
LAML	TOP1	OS	0.797802	0.802509	0.954955	Lower meth.	7150
LAML	TOP1MT	OS	0.243452	0.242583	0.805594	Lower meth.	116447
LAML	TOP2A	OS	0.969287	0.963388	1.00855	Higher meth.	7153
LAML	TOP2B	OS	0.914962	0.915631	0.980641	Lower meth.	7155
LAML	TOP3A	OS	0.116468	0.116438	0.748098	Lower meth.	7156
LAML	TOP3B	OS	0.0634823	0.0676261	1.406	Higher meth.	8940
LGG	TOP1	OS	3.36596e-06	6.13529e-06	0.422147	Lower meth.	7150
LGG	TOP1MT	OS	0.887303	0.888408	0.975138	Lower meth.	116447
LGG	TOP2A	OS	0.000218968	0.000283628	0.51194	Lower meth.	7153
LGG	TOP2B	OS	0.404951	0.405597	0.858894	Lower meth.	7155
LGG	TOP3A	OS	3.959e-05	5.8685e-05	0.468104	Lower meth.	7156
LGG	TOP3B	OS	0.0614949	0.0626698	0.710699	Lower meth.	8940
LIHC	TOP1	OS	0.42224	0.422714	1.15325	Higher meth.	7150
LIHC	TOP1MT	OS	0.377968	0.378217	0.856811	Lower meth.	116447
LIHC	TOP2A	OS	0.211912	0.212568	0.804213	Lower meth.	7153
LIHC	TOP2B	OS	0.0385062	0.0395793	0.695341	Lower meth.	7155
LIHC	TOP3A	OS	0.573966	0.57402	1.10303	Higher meth.	7156
LIHC	TOP3B	OS	0.405801	0.40663	0.864502	Lower meth.	8940
LUAD	TOP1	OS	0.0358715	0.0368155	0.716007	Lower meth.	7150
LUAD	TOP1MT	OS	0.852729	0.852877	0.971116	Lower meth.	116447
LUAD	TOP2A	OS	0.209297	0.209676	1.21977	Higher meth.	7153
LUAD	TOP2B	OS	0.998136	0.998373	0.999678	Lower meth.	7155
LUAD	TOP3A	OS	0.0828962	0.0839349	1.31393	Higher meth.	7156
LUAD	TOP3B	OS	0.667743	0.66817	1.07162	Higher meth.	8940
LUSC	TOP1	OS	0.0367551	0.0376994	0.710763	Lower meth.	7150
LUSC	TOP1MT	OS	0.727494	0.727951	0.945321	Lower meth.	116447
LUSC	TOP2A	OS	0.898376	0.898105	1.0209	Higher meth.	7153
LUSC	TOP2B	OS	0.0393992	0.0403042	0.714077	Lower meth.	7155
LUSC	TOP3A	OS	0.25585	0.256366	0.831574	Lower meth.	7156
LUSC	TOP3B	OS	0.496028	0.496688	0.895633	Lower meth.	8940
MESO	TOP1	OS	0.104654	0.106516	1.47062	Higher meth.	7150
MESO	TOP1MT	OS	0.191565	0.19484	0.73015	Lower meth.	116447
MESO	TOP2A	OS	0.0467499	0.048412	0.62542	Lower meth.	7153
MESO	TOP2B	OS	0.48983	0.488482	0.846995	Lower meth.	7155
MESO	TOP3A	OS	0.0958799	0.0980835	0.672046	Lower meth.	7156
MESO	TOP3B	OS	0.115584	0.117802	0.689588	Lower meth.	8940
OV	TOP1	OS	0.897245	0.897298	0.885956	Lower meth.	7150
OV	TOP1MT	OS	0.801368	0.80178	1.25987	Higher meth.	116447
OV	TOP2A	OS	0.927479	0.927499	1.08812	Higher meth.	7153
OV	TOP2B	OS	0.144524	0.181124	4.52347	Higher meth.	7155
OV	TOP3A	OS	0.927479	0.927499	1.08812	Higher meth.	7156
OV	TOP3B	OS	0.304332	0.319756	0.396928	Lower meth.	8940
PAAD	TOP1	OS	0.309792	0.310705	0.814205	Lower meth.	7150
PAAD	TOP1MT	OS	0.898268	0.896982	1.02645	Higher meth.	116447
PAAD	TOP2A	OS	0.698037	0.697604	0.9244	Lower meth.	7153
PAAD	TOP2B	OS	0.309532	0.310407	0.8143	Lower meth.	7155
PAAD	TOP3A	OS	0.424936	0.424898	1.1747	Higher meth.	7156
PAAD	TOP3B	OS	0.359487	0.35951	1.2054	Higher meth.	8940
PCPG	TOP1	OS	0.77093	0.771416	0.783617	Lower meth.	7150
PCPG	TOP1MT	OS	0.362094	0.373723	0.461732	Lower meth.	116447
PCPG	TOP2A	OS	0.0849392	0.124274	0.184977	Lower meth.	7153
PCPG	TOP2B	OS	0.893416	0.893468	0.896126	Lower meth.	7155
PCPG	TOP3A	OS	0.305273	0.320026	2.36939	Higher meth.	7156
PCPG	TOP3B	OS	0.100387	0.139379	5.06582	Higher meth.	8940
PRAD	TOP1	OS	0.83762	0.83773	1.13888	Higher meth.	7150
PRAD	TOP1MT	OS	0.774334	0.774627	0.83343	Lower meth.	116447
PRAD	TOP2A	OS	0.0329517	0.0523372	0.214474	Lower meth.	7153
PRAD	TOP2B	OS	0.80084	0.801051	0.849178	Lower meth.	7155
PRAD	TOP3A	OS	0.145002	0.164818	0.33039	Lower meth.	7156
PRAD	TOP3B	OS	0.247675	0.257134	2.13497	Higher meth.	8940
READ	TOP1	OS	0.0876464	0.0967346	0.425439	Lower meth.	7150
READ	TOP1MT	OS	0.987707	0.987707	1.00759	Higher meth.	116447
READ	TOP2A	OS	0.0943074	0.103532	2.30166	Higher meth.	7153
READ	TOP2B	OS	0.656024	0.656632	1.24935	Higher meth.	7155
READ	TOP3A	OS	0.116722	0.126726	2.26304	Higher meth.	7156
READ	TOP3B	OS	0.419937	0.422928	1.48534	Higher meth.	8940
SARC	TOP1	OS	0.935087	0.934602	0.983618	Lower meth.	7150
SARC	TOP1MT	OS	0.948917	0.94923	0.987212	Lower meth.	116447
SARC	TOP2A	OS	0.978216	0.979214	1.00526	Higher meth.	7153
SARC	TOP2B	OS	0.267627	0.26795	0.799667	Lower meth.	7155
SARC	TOP3A	OS	0.997278	0.995999	0.998991	Lower meth.	7156
SARC	TOP3B	OS	0.804682	0.80518	0.951502	Lower meth.	8940
SKCM	TOP1	OS	0.471782	0.472397	0.906706	Lower meth.	7150
SKCM	TOP1MT	OS	0.0123149	0.0127447	0.712403	Lower meth.	116447
SKCM	TOP2A	OS	0.834922	0.835568	1.0284	Higher meth.	7153
SKCM	TOP2B	OS	0.202795	0.203392	0.841692	Lower meth.	7155
SKCM	TOP3A	OS	0.565055	0.564895	0.925366	Lower meth.	7156
SKCM	TOP3B	OS	0.705513	0.705564	1.05219	Higher meth.	8940
STAD	TOP1	OS	0.592892	0.592483	1.09164	Higher meth.	7150
STAD	TOP1MT	OS	0.454968	0.455344	1.13032	Higher meth.	116447
STAD	TOP2A	OS	0.0860006	0.0865899	0.754179	Lower meth.	7153
STAD	TOP2B	OS	0.702322	0.703147	1.0644	Higher meth.	7155
STAD	TOP3A	OS	0.571622	0.570651	1.09732	Higher meth.	7156
STAD	TOP3B	OS	0.241157	0.242034	1.2111	Higher meth.	8940
TGCT	TOP1	OS	0.570139	0.577538	1.97816	Higher meth.	7150
TGCT	TOP1MT	OS	0.378497	0.396086	0.368533	Lower meth.	116447
TGCT	TOP2A	OS	0.0177137	0.998682	9.70836e+08	Higher meth.	7153
TGCT	TOP2B	OS	0.773412	0.774107	0.745063	Lower meth.	7155
TGCT	TOP3A	OS	0.782641	0.783254	0.754102	Lower meth.	7156
TGCT	TOP3B	OS	0.461627	0.473657	2.31432	Higher meth.	8940
THCA	TOP1	OS	0.0614878	0.071908	2.65047	Higher meth.	7150
THCA	TOP1MT	OS	0.613411	0.614359	1.28937	Higher meth.	116447
THCA	TOP2A	OS	0.951588	0.95159	1.03083	Higher meth.	7153
THCA	TOP2B	OS	0.183829	0.192069	1.96434	Higher meth.	7155
THCA	TOP3A	OS	0.743841	0.74411	1.18068	Higher meth.	7156
THCA	TOP3B	OS	0.413621	0.417019	1.52108	Higher meth.	8940
THYM	TOP1	OS	0.770426	0.77075	0.81826	Lower meth.	7150
THYM	TOP1MT	OS	0.00880548	0.0196075	7.09925	Higher meth.	116447
THYM	TOP2A	OS	0.247864	0.260104	2.22567	Higher meth.	7153
THYM	TOP2B	OS	0.245889	0.261368	2.47808	Higher meth.	7155
THYM	TOP3A	OS	0.92964	0.92965	1.06119	Higher meth.	7156
THYM	TOP3B	OS	0.0860082	0.108569	3.62695	Higher meth.	8940
UCEC	TOP1	OS	0.855647	0.855427	0.958133	Lower meth.	7150
UCEC	TOP1MT	OS	0.0736603	0.0757122	0.656286	Lower meth.	116447
UCEC	TOP2A	OS	0.636799	0.637013	1.12008	Higher meth.	7153
UCEC	TOP2B	OS	0.327839	0.328642	0.793263	Lower meth.	7155
UCEC	TOP3A	OS	0.889644	0.88916	1.03332	Higher meth.	7156
UCEC	TOP3B	OS	0.808006	0.807794	0.94457	Lower meth.	8940
UCS	TOP1	OS	0.0351733	0.0396913	2.09587	Higher meth.	7150
UCS	TOP1MT	OS	0.67825	0.676024	0.867739	Lower meth.	116447
UCS	TOP2A	OS	0.600171	0.600891	1.20255	Higher meth.	7153
UCS	TOP2B	OS	0.875589	0.875676	0.94818	Lower meth.	7155
UCS	TOP3A	OS	0.549846	0.550744	0.816335	Lower meth.	7156
UCS	TOP3B	OS	0.629873	0.630246	1.17881	Higher meth.	8940
UVM	TOP1	OS	0.187416	0.192683	1.74382	Higher meth.	7150
UVM	TOP1MT	OS	0.774831	0.774954	0.885215	Lower meth.	116447
UVM	TOP2A	OS	0.747036	0.74721	1.14688	Higher meth.	7153
UVM	TOP2B	OS	0.030071	0.0360611	2.51373	Higher meth.	7155
UVM	TOP3A	OS	0.0717858	0.0783202	0.466571	Lower meth.	7156
UVM	TOP3B	OS	0.359628	0.362609	1.47751	Higher meth.	8940
