# Supplementary material for: An integrated multi-omics analysis of topoisomerase family in pan-cancer: Friend or foe?
Source: PLoS One. 2022 Oct 26;17(10):e0274546. doi: 10.1371/journal.pone.0274546 (PMC9604985; doi:10.1371/journal.pone.0274546)
Supplement: S1 File — (ZIP) [file pone.0274546.s006.zip › data and code/9.SnvSummaryTable.xlsx]

## Sheet: SheetName
cancertype	symbol	EffectiveMut	NonEffectiveMut	sample_size	percentage	entrez
ACC	TOP1	2	0	92	2.17391	7150
ACC	TOP1MT	1	0	92	1.08696	116447
ACC	TOP2A	2	2	92	2.17391	7153
BLCA	TOP1	7	1	411	1.70316	7150
BLCA	TOP1MT	8	1	411	1.94647	116447
BLCA	TOP2A	9	2	411	2.18978	7153
BLCA	TOP2B	4	4	411	0.973236	7155
BLCA	TOP3A	10	3	411	2.43309	7156
BLCA	TOP3B	6	3	411	1.45985	8940
BRCA	TOP1	6	3	1026	0.584795	7150
BRCA	TOP1MT	3	2	1026	0.292398	116447
BRCA	TOP2A	6	2	1026	0.584795	7153
BRCA	TOP2B	3	1	1026	0.292398	7155
BRCA	TOP3A	4	1	1026	0.389864	7156
BRCA	TOP3B	4	1	1026	0.389864	8940
CESC	TOP1	3	2	291	1.03093	7150
CESC	TOP1MT	1	3	291	0.343643	116447
CESC	TOP2A	5	6	291	1.71821	7153
CESC	TOP2B	4	2	291	1.37457	7155
CESC	TOP3A	1	4	291	0.343643	7156
CESC	TOP3B	5	3	291	1.71821	8940
CHOL	TOP2A	1	0	36	2.77778	7153
CHOL	TOP3B	1	0	36	2.77778	8940
COAD	TOP1	10	4	407	2.457	7150
COAD	TOP1MT	10	6	407	2.457	116447
COAD	TOP2A	10	7	407	2.457	7153
COAD	TOP2B	24	5	407	5.89681	7155
COAD	TOP3A	12	5	407	2.9484	7156
COAD	TOP3B	10	3	407	2.457	8940
DLBC	TOP2A	0	1	37	0	7153
DLBC	TOP2B	1	0	37	2.7027	7155
ESCA	TOP1	2	1	185	1.08108	7150
ESCA	TOP1MT	2	3	185	1.08108	116447
ESCA	TOP2A	2	2	185	1.08108	7153
ESCA	TOP2B	3	0	185	1.62162	7155
ESCA	TOP3A	1	1	185	0.540541	7156
ESCA	TOP3B	3	0	185	1.62162	8940
GBM	TOP1	4	0	403	0.992556	7150
GBM	TOP1MT	2	1	403	0.496278	116447
GBM	TOP2A	3	1	403	0.744417	7153
GBM	TOP2B	4	0	403	0.992556	7155
GBM	TOP3A	4	0	403	0.992556	7156
GBM	TOP3B	2	1	403	0.496278	8940
HNSC	TOP1	2	4	509	0.392927	7150
HNSC	TOP1MT	4	2	509	0.785855	116447
HNSC	TOP2A	7	2	509	1.37525	7153
HNSC	TOP2B	4	2	509	0.785855	7155
HNSC	TOP3A	4	0	509	0.785855	7156
HNSC	TOP3B	6	0	509	1.17878	8940
KICH	TOP2B	1	0	66	1.51515	7155
KIRC	TOP1	2	0	370	0.540541	7150
KIRC	TOP1MT	0	1	370	0	116447
KIRC	TOP2A	1	1	370	0.27027	7153
KIRC	TOP2B	1	0	370	0.27027	7155
KIRC	TOP3A	3	1	370	0.810811	7156
KIRC	TOP3B	1	0	370	0.27027	8940
KIRP	TOP1MT	2	0	282	0.70922	116447
KIRP	TOP2A	2	0	282	0.70922	7153
KIRP	TOP2B	2	0	282	0.70922	7155
KIRP	TOP3A	1	3	282	0.35461	7156
KIRP	TOP3B	2	1	282	0.70922	8940
LGG	TOP1MT	3	0	526	0.570342	116447
LGG	TOP2A	2	0	526	0.380228	7153
LGG	TOP2B	3	0	526	0.570342	7155
LGG	TOP3A	3	1	526	0.570342	7156
LGG	TOP3B	2	0	526	0.380228	8940
LIHC	TOP1	1	2	365	0.273973	7150
LIHC	TOP1MT	3	1	365	0.821918	116447
LIHC	TOP2A	5	2	365	1.36986	7153
LIHC	TOP2B	5	2	365	1.36986	7155
LIHC	TOP3A	2	3	365	0.547945	7156
LIHC	TOP3B	2	0	365	0.547945	8940
LUAD	TOP1	7	2	567	1.23457	7150
LUAD	TOP1MT	5	3	567	0.881834	116447
LUAD	TOP2A	12	3	567	2.1164	7153
LUAD	TOP2B	9	1	567	1.5873	7155
LUAD	TOP3A	9	0	567	1.5873	7156
LUAD	TOP3B	5	1	567	0.881834	8940
LUSC	TOP1	7	1	485	1.4433	7150
LUSC	TOP1MT	4	6	485	0.824742	116447
LUSC	TOP2A	8	2	485	1.64948	7153
LUSC	TOP2B	7	3	485	1.4433	7155
LUSC	TOP3A	8	2	485	1.64948	7156
LUSC	TOP3B	6	3	485	1.23711	8940
MESO	TOP2A	1	2	82	1.21951	7153
MESO	TOP3A	0	1	82	0	7156
OV	TOP1	5	5	412	1.21359	7150
OV	TOP1MT	0	1	412	0	116447
OV	TOP2A	19	2	412	4.61165	7153
OV	TOP2B	2	0	412	0.485437	7155
OV	TOP3A	3	0	412	0.728155	7156
OV	TOP3B	1	0	412	0.242718	8940
PAAD	TOP2A	1	0	178	0.561798	7153
PAAD	TOP2B	3	0	178	1.68539	7155
PAAD	TOP3A	1	1	178	0.561798	7156
PAAD	TOP3B	0	1	178	0	8940
PCPG	TOP1MT	1	0	184	0.543478	116447
PRAD	TOP1	0	1	498	0	7150
PRAD	TOP1MT	1	0	498	0.200803	116447
PRAD	TOP2A	2	1	498	0.401606	7153
PRAD	TOP2B	2	0	498	0.401606	7155
PRAD	TOP3A	4	1	498	0.803213	7156
PRAD	TOP3B	2	0	498	0.401606	8940
READ	TOP1	5	1	149	3.3557	7150
READ	TOP1MT	1	0	149	0.671141	116447
READ	TOP2A	5	0	149	3.3557	7153
READ	TOP2B	4	1	149	2.68456	7155
READ	TOP3A	4	0	149	2.68456	7156
READ	TOP3B	0	2	149	0	8940
SARC	TOP1MT	2	0	239	0.83682	116447
SARC	TOP2A	1	0	239	0.41841	7153
SARC	TOP2B	3	2	239	1.25523	7155
SARC	TOP3A	1	1	239	0.41841	7156
SARC	TOP3B	2	0	239	0.83682	8940
SKCM	TOP1	20	10	468	4.2735	7150
SKCM	TOP1MT	16	10	468	3.4188	116447
SKCM	TOP2A	38	13	468	8.11966	7153
SKCM	TOP2B	22	6	468	4.70085	7155
SKCM	TOP3A	22	21	468	4.70085	7156
SKCM	TOP3B	19	9	468	4.05983	8940
STAD	TOP1	12	0	439	2.73349	7150
STAD	TOP1MT	12	6	439	2.73349	116447
STAD	TOP2A	15	2	439	3.41686	7153
STAD	TOP2B	13	4	439	2.96128	7155
STAD	TOP3A	8	5	439	1.82232	7156
STAD	TOP3B	9	4	439	2.05011	8940
TGCT	TOP1	1	0	151	0.662252	7150
TGCT	TOP1MT	1	0	151	0.662252	116447
THCA	TOP1	1	0	500	0.2	7150
THYM	TOP1	1	0	123	0.813008	7150
THYM	TOP1MT	1	1	123	0.813008	116447
UCEC	TOP1	31	20	531	5.83804	7150
UCEC	TOP1MT	29	21	531	5.46139	116447
UCEC	TOP2A	37	16	531	6.96798	7153
UCEC	TOP2B	51	14	531	9.60452	7155
UCEC	TOP3A	34	17	531	6.40301	7156
UCEC	TOP3B	26	24	531	4.89642	8940
UCS	TOP2B	1	0	57	1.75439	7155
UVM	TOP3A	0	1	80	0	7156
