# Supplementary material for: An integrated multi-omics analysis of topoisomerase family in pan-cancer: Friend or foe?
Source: PLoS One. 2022 Oct 26;17(10):e0274546. doi: 10.1371/journal.pone.0274546 (PMC9604985; doi:10.1371/journal.pone.0274546)
Supplement: S1 File — (ZIP) [file pone.0274546.s006.zip › data and code/GOMF_DNA_TOPOISOMERASE_ACTIVITY.txt]

GOMF_DNA_TOPOISOMERASE_ACTIVITY
> Catalysis of the transient cleavage and passage of individual DNA strands or double helices through one another, resulting a topological transformation in double-stranded DNA. [GOC:mah, PMID:8811192]
TOP1
TOP1MT
TOP2A
TOP2B
TOP3A
TOP3B
